# Supplementary material for: Fusion Genes in Prostate Cancer: A Comparison in Men of African and European Descent
Source: Biology (Basel). 2022 Apr 20;11(5):625. doi: 10.3390/biology11050625 (PMC9137560; doi:10.3390/biology11050625)
Supplement: Supplementary file 1 [file biology-11-00625-s001.zip]

Archive with 10 entries (9 files):
- Supplemental_Tables_Final/
- Supplemental_Tables_Final/Morgan_Table_S1.xlsx
- Supplemental_Tables_Final/Morgan_Table_S2.xlsx
- Supplemental_Tables_Final/Morgan_Table_S3.xlsx
- Supplemental_Tables_Final/Morgan_Table_S4.xlsx
- Supplemental_Tables_Final/Morgan_Table_S5.xlsx
- Supplemental_Tables_Final/Morgan_Table_S6.xlsx
- Supplemental_Tables_Final/Morgan_Table_S7.xlsx
- Supplemental_Tables_Final/Morgan_Table_S8.xlsx
- supplemental_with_figures_02_04_22.pdf
