# Supplementary material for: Fusion Genes in Prostate Cancer: A Comparison in Men of African and European Descent
Source: Biology (Basel). 2022 Apr 20;11(5):625. doi: 10.3390/biology11050625 (PMC9137560; doi:10.3390/biology11050625)
Supplement: Supplementary file 1 [file biology-11-00625-s001.zip › Supplemental_Tables_Final/Morgan_Table_S1.xlsx]

## Sheet: Sheet1
	Table S1
	Patients IDs, demographic and clinical information.
	Patient ID	Age	Race (AA=1)	Radical Prostatectomy Gleason	Pathology Staging	Vitamin D/Placebo	Read Format	STAR-Fusion	FusionCatcher	JAFFA	ChimeraScan	Total Fusions
	1	57	0	4+3	pT2cpN0	Placebo	Single & paired	2	70	475	255	802
	2	63	0	3+4	pT2cpNX	Placebo	Single only	0	0	1	0	1
	3	58	0	3+3	pT2cpNX	Placebo	Single only	0	0	6	0	6
	4	50	0	3+3	pT2cpN0	Placebo	Single only	0	0	6	0	6
	5	66	0	3+4	pT2cpN0	Placebo	Single & paired	0	52	187	301	540
	6	61	0	3+4	pT2cpN0	Placebo	Single & paired	1	56	162	294	513
	7	65	0	3+4	pT3apN0	Placebo	Single & paired	1	108	171	347	627
	8	61	0	4+3+5	pT3 pN0	Placebo	Single & paired	1	59	225	352	637
	9	63	0	3+3	pT2cpN0	Vitamin D	Single only	0	0	6	0	6
	10	66	0	3+4	pT2cpN0	Vitamin D	Single only	0	0	6	0	6
	11	69	0	3+4	pT2cpN0	Vitamin D	Single only	0	0	6	0	6
	12	60	0	3+4	pT2cpN0	Vitamin D	Single only	0	0	11	0	11
	13	56	0	3+3	pT2apN0	Vitamin D	Single only	0	0	5	0	5
	14	58	0	3+4	pT2cpN0	Vitamin D	Single only	0	0	5	0	5
	15	68	0	3+4	pT2bpNX	Vitamin D	Single & paired	8	49	206	276	539
	16	61	0	4+3+5	pT2cpNX	Vitamin D	Single & paired	0	49	141	231	421
	17	62	0	3+4	pT2cpN0	Vitamin D	Single only	0	0	3	0	3
	18	67	1	4+3+5	pT3bpN0	Placebo	Paired	4	2026	579	110	2719
	19	54	1	3+4	pT2cpN0	Placebo	Paired	1	628	293	341	1263
	20	58	1	3+4	pT2cpN0	Placebo	Paired	2	145	187	255	589
	21	62	1	3+3	pT2cpNX	Placebo	Paired	2	681	308	115	1106
	22	62	1	3+3	pT3apN0	Placebo	Paired	8	555	427	132	1122
	23	71	1	3+4	pT2cpN0	Vitamin D	Paired	6	627	318	180	1131
	24	70	1	3+4	pT2cpN0	Vitamin D	Paired	2	154	512	110	778
	25	64	1	3+4	pT2apN0	Vitamin D	Paired	2	365	238	373	978
	26	61	1	3+4	pT2c	Vitamin D	Paired	1	95	138	226	460
	27	65	1	3+4	pT3bpNX	Vitamin D	Paired	7	369	409	441	1226
			17 EA patients
			10 AA patients
