# Supplementary material for: Fusion Genes in Prostate Cancer: A Comparison in Men of African and European Descent
Source: Biology (Basel). 2022 Apr 20;11(5):625. doi: 10.3390/biology11050625 (PMC9137560; doi:10.3390/biology11050625)
Supplement: Supplementary file 1 [file biology-11-00625-s001.zip › Supplemental_Tables_Final/Morgan_Table_S2.xlsx]

## Sheet: Table S2
Table S2
Summary of model cell lines.
Cell Line	Read format	Race	TMPRSS2:ERG present in cell line	Result - STAR-Fusion (TMPRSS2:ERG)	Result - FusionCatcher (TMPRSS2:ERG)	Result - JAFFA (TMPRSS2:ERG)	STAR-Fusion (duplicates removed)	FusionCatcher (duplicates removed)	JAFFA (duplicates removed)
VCaP	Paired	Caucasian	YES	YES	YES	YES	37	390	1503
HCIH-660	Paired	Caucasian	YES	YES	YES	YES	33	287	946
PC3	Paired	Caucasian	NO	NO	NO	NO	16	129	701
LNCaP	Paired	Caucasian	NO	NO	NO	NO	16	178	411
DU145	Paired	Caucasian	NO	NO	NO	NO	7	51	330
22RV1	Paired	Caucasian	NO	NO	NO	NO	5	273	540
PrECLH	Paired	Caucasian	Not known	NO	NO	NO	3	222	724
MDA-PCa-2B	Paired	African-American	Not known	NO	NO	NO	10	187	730
							127	1717	5885
