# Supplementary material for: Fusion Genes in Prostate Cancer: A Comparison in Men of African and European Descent
Source: Biology (Basel). 2022 Apr 20;11(5):625. doi: 10.3390/biology11050625 (PMC9137560; doi:10.3390/biology11050625)
Supplement: Supplementary file 1 [file biology-11-00625-s001.zip › Supplemental_Tables_Final/Morgan_Table_S3.xlsx]

## Sheet: VCAP_STAR-Fusion
Table S3
VCaP STAR-Fusion Results
#FusionName	JunctionReadCount	SpanningFragCount	SpliceType	LeftGene	LeftBreakpoint	RightGene	RightBreakpoint	JunctionReads	SpanningFrags	LargeAnchorSupport	FFPM	LeftBreakDinuc	LeftBreakEntropy	RightBreakDinuc	RightBreakEntropy	annots
USP10--ZDHHC7	431	138	ONLY_REF_SPLICE	USP10^ENSG00000103194.15	chr16:84700111:+	ZDHHC7^ENSG00000153786.12	chr16:84990635:-	SRR8618305.79973953,SRR8618305.135507119,SRR8618305.79973736,SRR8618305.128198090,SRR8618305.124793075,SRR8618305.79974150,SRR8618305.79974151,SRR8618305.135665291,SRR8618305.125937335,SRR8618305.79973723,SRR8618305.79974053,SRR8618305.79973742,SRR8618305.79974171,SRR8618305.79974250,SRR8618305.125717233,SRR8618305.79973803,SRR8618305.79974054,SRR8618305.119607196,SRR8618305.79973505,SRR8618305.1…	SRR8618305.79973798,SRR8618305.79974378,SRR8618305.79974351,SRR8618305.79973944,SRR8618305.135331375,SRR8618305.79974214,SRR8618305.79974276,SRR8618305.79973987,SRR8618305.79973754,SRR8618305.79974223,SRR8618305.79974325,SRR8618305.79974287,SRR8618305.79973778,SRR8618305.79973819,SRR8618305.79974037,SRR8618305.79974342,SRR8618305.79973498,SRR8618305.79974183,SRR8618305.132196609,SRR8618305.799736…	YES_LDAS	4.8914	GT	1.6729	AG	1.7968	["ChimerSeq","CCLE_StarF2019","INTRACHROMOSOMAL[chr16:0.19Mb]"]
TMPRSS2--ERG	319	75	ONLY_REF_SPLICE	TMPRSS2^ENSG00000184012.12	chr21:41508081:-	ERG^ENSG00000157554.19	chr21:38445621:-	SRR8618305.119159052,SRR8618305.100731018,SRR8618305.100725977,SRR8618305.136011340,SRR8618305.100726247,SRR8618305.100734750,SRR8618305.100731035,SRR8618305.100726317,SRR8618305.100735688,SRR8618305.100735530,SRR8618305.100724282,SRR8618305.100734459,SRR8618305.100734973,SRR8618305.100731047,SRR8618305.100735141,SRR8618305.100734524,SRR8618305.100727450,SRR8618305.100734618,SRR8618305.100731057,…	SRR8618305.100731407,SRR8618305.100924852,SRR8618305.100924765,SRR8618305.130452959,SRR8618305.100924917,SRR8618305.100924928,SRR8618305.100924801,SRR8618305.100924724,SRR8618305.100731963,SRR8618305.100924768,SRR8618305.130524518,SRR8618305.122534831,SRR8618305.124643427,SRR8618305.120406348,SRR8618305.100731060,SRR8618305.100924745,SRR8618305.100923818,SRR8618305.100924726,SRR8618305.100924938,…	YES_LDAS	3.387	GT	1.6895	AG	1.9656	["ChimerSeq","Cosmic","ChimerPub","YOSHIHARA_TCGA","TumorFusionsNAR2018","Larsson_TCGA","ChimerKB","CCLE_StarF2019","chimerdb_pubmed","GUO2018CR_TCGA","TCGA_StarF2019","INTRACHROMOSOMAL[chr21:2.80Mb]"]
PIK3C2A--TEAD1	187	113	ONLY_REF_SPLICE	PIK3C2A^ENSG00000011405.13	chr11:17207848:-	TEAD1^ENSG00000187079.17	chr11:12862250:+	SRR8618305.128811488,SRR8618305.129995710,SRR8618305.54654968,SRR8618305.131023469,SRR8618305.54654386,SRR8618305.125376228,SRR8618305.132572811,SRR8618305.54655040,SRR8618305.128173084,SRR8618305.54654989,SRR8618305.129522904,SRR8618305.54654434,SRR8618305.133408268,SRR8618305.54656306,SRR8618305.118571330,SRR8618305.54654412,SRR8618305.119397481,SRR8618305.54654915,SRR8618305.119952780,SRR86183…	SRR8618305.54654936,SRR8618305.54854439,SRR8618305.54654428,SRR8618305.54654887,SRR8618305.135733653,SRR8618305.54654459,SRR8618305.54854465,SRR8618305.54656438,SRR8618305.54654318,SRR8618305.54656121,SRR8618305.54654855,SRR8618305.54654447,SRR8618305.54654369,SRR8618305.54654854,SRR8618305.54654331,SRR8618305.123295014,SRR8618305.54656363,SRR8618305.54656645,SRR8618305.136140686,SRR8618305.54654…	YES_LDAS	2.579	GT	1.9656	AG	1.5656	["CCLE_StarF2019","INTRACHROMOSOMAL[chr11:4.13Mb]"]
VWA2--PRKCH	155	128	ONLY_REF_SPLICE	VWA2^ENSG00000165816.13	chr10:114248765:+	PRKCH^ENSG00000027075.15	chr14:61443111:+	SRR8618305.53468063,SRR8618305.71795206,SRR8618305.71794977,SRR8618305.71795680,SRR8618305.71795112,SRR8618305.53467792,SRR8618305.71795753,SRR8618305.53467810,SRR8618305.53467878,SRR8618305.53467876,SRR8618305.71795218,SRR8618305.53467998,SRR8618305.71795516,SRR8618305.53467826,SRR8618305.53467770,SRR8618305.53468173,SRR8618305.121568067,SRR8618305.71795073,SRR8618305.71795195,SRR8618305.5346782…	SRR8618305.71794960,SRR8618305.125497697,SRR8618305.53468000,SRR8618305.117202672,SRR8618305.129569685,SRR8618305.131112122,SRR8618305.53468060,SRR8618305.120612715,SRR8618305.71795043,SRR8618305.123929431,SRR8618305.128739769,SRR8618305.122556121,SRR8618305.71795071,SRR8618305.128804560,SRR8618305.123325099,SRR8618305.71795005,SRR8618305.122710505,SRR8618305.135795735,SRR8618305.119079714,SRR861…	YES_LDAS	2.4329	GT	1.8892	AG	1.9656	["CCLE_StarF2019","INTERCHROMOSOMAL[chr10--chr14]"]
HJURP--EIF4E2	172	96	ONLY_REF_SPLICE	HJURP^ENSG00000123485.12	chr2:233840609:-	EIF4E2^ENSG00000135930.14	chr2:232556416:+	SRR8618305.14917749,SRR8618305.14917065,SRR8618305.133589532,SRR8618305.14917055,SRR8618305.14918103,SRR8618305.14971671,SRR8618305.14917684,SRR8618305.14919798,SRR8618305.14917389,SRR8618305.14970489,SRR8618305.14970464,SRR8618305.14917182,SRR8618305.14970599,SRR8618305.14918277,SRR8618305.121352970,SRR8618305.14971231,SRR8618305.14971013,SRR8618305.14917910,SRR8618305.14917063,SRR8618305.149708…	SRR8618305.14970595,SRR8618305.14917147,SRR8618305.14972423,SRR8618305.129284381,SRR8618305.14970574,SRR8618305.14970576,SRR8618305.14970694,SRR8618305.14970548,SRR8618305.14971226,SRR8618305.14970693,SRR8618305.14971221,SRR8618305.14919247,SRR8618305.14970702,SRR8618305.14970572,SRR8618305.14971649,SRR8618305.118229861,SRR8618305.14970558,SRR8618305.14970469,SRR8618305.14971422,SRR8618305.149711…	YES_LDAS	2.3039	GT	1.7465	AG	1.5656	["CCLE_StarF2019","chimerdb_pubmed","INTRACHROMOSOMAL[chr2:1.25Mb]"]
TIA1--SLC49A4	92	104	ONLY_REF_SPLICE	TIA1^ENSG00000116001.16	chr2:70248405:-	SLC49A4^ENSG00000138463.9	chr3:122833317:+	SRR8618305.19162934,SRR8618305.19162894,SRR8618305.11310881,SRR8618305.11310847,SRR8618305.11310824,SRR8618305.127771345,SRR8618305.133577760,SRR8618305.11310507,SRR8618305.11310515,SRR8618305.19162824,SRR8618305.11310586,SRR8618305.131512101,SRR8618305.11310997,SRR8618305.119038192,SRR8618305.117295149,SRR8618305.11311017,SRR8618305.11310548,SRR8618305.19163400,SRR8618305.19163125,SRR8618305.113…	SRR8618305.120569570,SRR8618305.123721334,SRR8618305.11310744,SRR8618305.131699819,SRR8618305.135523501,SRR8618305.19162917,SRR8618305.117245962,SRR8618305.126764931,SRR8618305.117791688,SRR8618305.11310955,SRR8618305.19163118,SRR8618305.120769174,SRR8618305.131748306,SRR8618305.117955099,SRR8618305.19162913,SRR8618305.135538371,SRR8618305.121303580,SRR8618305.117574699,SRR8618305.130021985,SRR86…	YES_LDAS	1.6849	GT	1.9656	AG	1.7465	["INTERCHROMOSOMAL[chr2--chr3]"]
RC3H2--RGS3	86	89	ONLY_REF_SPLICE	RC3H2^ENSG00000056586.16	chr9:122859917:-	RGS3^ENSG00000138835.22	chr9:113536796:+	SRR8618305.47973918,SRR8618305.47775833,SRR8618305.47775789,SRR8618305.47973799,SRR8618305.118062646,SRR8618305.47775459,SRR8618305.47973718,SRR8618305.47975120,SRR8618305.47775402,SRR8618305.47973826,SRR8618305.47974829,SRR8618305.47775699,SRR8618305.47974207,SRR8618305.47776296,SRR8618305.130513661,SRR8618305.47973785,SRR8618305.47974134,SRR8618305.47974041,SRR8618305.47775894,SRR8618305.479753…	SRR8618305.47974084,SRR8618305.47776161,SRR8618305.47973862,SRR8618305.47973710,SRR8618305.47974104,SRR8618305.47974283,SRR8618305.47974284,SRR8618305.47974880,SRR8618305.47974241,SRR8618305.47974044,SRR8618305.47775401,SRR8618305.47973947,SRR8618305.47974606,SRR8618305.47973820,SRR8618305.47973637,SRR8618305.47974143,SRR8618305.47973778,SRR8618305.47974098,SRR8618305.47974607,SRR8618305.47973727…	YES_LDAS	1.5044	GT	1.7819	AG	1.9086	["ChimerSeq","chimerdb_pubmed","CCLE_StarF2019","INTRACHROMOSOMAL[chr9:9.25Mb]"]
TMPRSS2--ERG	93	75	ONLY_REF_SPLICE	TMPRSS2^ENSG00000184012.12	chr21:41507950:-	ERG^ENSG00000157554.19	chr21:38445621:-	SRR8618305.100924960,SRR8618305.120425180,SRR8618305.100730806,SRR8618305.100924980,SRR8618305.100924930,SRR8618305.100924955,SRR8618305.130334125,SRR8618305.100735346,SRR8618305.100731544,SRR8618305.121048571,SRR8618305.100924829,SRR8618305.123855160,SRR8618305.100731709,SRR8618305.100736036,SRR8618305.129762106,SRR8618305.100924833,SRR8618305.100924712,SRR8618305.100735686,SRR8618305.134971880,…	SRR8618305.100726254,SRR8618305.100734384,SRR8618305.100924943,SRR8618305.100924948,SRR8618305.100733575,SRR8618305.100924798,SRR8618305.100923810,SRR8618305.100924896,SRR8618305.100734405,SRR8618305.100924735,SRR8618305.100924747,SRR8618305.100731385,SRR8618305.100925025,SRR8618305.100924771,SRR8618305.100924720,SRR8618305.100924722,SRR8618305.100734969,SRR8618305.100731623,SRR8618305.100924709,…	YES_LDAS	1.4442	GT	1.3996	AG	1.9656	["ChimerSeq","Cosmic","ChimerPub","YOSHIHARA_TCGA","TumorFusionsNAR2018","Larsson_TCGA","ChimerKB","CCLE_StarF2019","chimerdb_pubmed","GUO2018CR_TCGA","TCGA_StarF2019","INTRACHROMOSOMAL[chr21:2.80Mb]"]
ZDHHC7--ABCB9	79	89	ONLY_REF_SPLICE	ZDHHC7^ENSG00000153786.12	chr16:84990304:-	ABCB9^ENSG00000150967.18	chr12:122960322:-	SRR8618305.79973937,SRR8618305.68333038,SRR8618305.79973880,SRR8618305.68332651,SRR8618305.79974078,SRR8618305.79974142,SRR8618305.79973930,SRR8618305.123271290,SRR8618305.68332802,SRR8618305.79973833,SRR8618305.130337139,SRR8618305.68332714,SRR8618305.79973887,SRR8618305.68332773,SRR8618305.79973748,SRR8618305.68332987,SRR8618305.79974146,SRR8618305.130327523,SRR8618305.68332924,SRR8618305.13546…	SRR8618305.131938356,SRR8618305.119494354,SRR8618305.117991467,SRR8618305.79974006,SRR8618305.132103861,SRR8618305.136004122,SRR8618305.132536256,SRR8618305.68333400,SRR8618305.131769070,SRR8618305.68333345,SRR8618305.117235747,SRR8618305.132043840,SRR8618305.132908034,SRR8618305.132981411,SRR8618305.68332949,SRR8618305.129048180,SRR8618305.130470689,SRR8618305.121737314,SRR8618305.79973877,SRR86…	YES_LDAS	1.4442	GT	1.8295	AG	1.4566	["CCLE_StarF2019","INTERCHROMOSOMAL[chr16--chr12]"]
C16orf70--ENKD1	52	112	ONLY_REF_SPLICE	C16orf70^ENSG00000125149.11	chr16:67110239:+	ENKD1^ENSG00000124074.12	chr16:67666265:-	SRR8618305.79495410,SRR8618305.79452204,SRR8618305.79495604,SRR8618305.79495603,SRR8618305.79452193,SRR8618305.79495527,SRR8618305.79452218,SRR8618305.79494541,SRR8618305.131690911,SRR8618305.79494912,SRR8618305.121687128,SRR8618305.79452251,SRR8618305.127162122,SRR8618305.79452210,SRR8618305.133376381,SRR8618305.79452249,SRR8618305.79452236,SRR8618305.79452239,SRR8618305.79452199,SRR8618305.7949…	SRR8618305.79496312,SRR8618305.79496298,SRR8618305.79495629,SRR8618305.79496368,SRR8618305.79496281,SRR8618305.79494515,SRR8618305.79496256,SRR8618305.79495957,SRR8618305.79495958,SRR8618305.79496288,SRR8618305.79495540,SRR8618305.79496440,SRR8618305.79495945,SRR8618305.79496316,SRR8618305.79496290,SRR8618305.79495586,SRR8618305.79496255,SRR8618305.79495132,SRR8618305.79495602,SRR8618305.79495551…	YES_LDAS	1.4098	GT	1.9219	AG	1.8323	["CCLE_StarF2019","INTRACHROMOSOMAL[chr16:0.51Mb]"]
LMAN2--AP3S1	106	54	ONLY_REF_SPLICE	LMAN2^ENSG00000169223.15	chr5:177351452:-	AP3S1^ENSG00000177879.16	chr5:115866670:+	SRR8618305.27291388,SRR8618305.119255889,SRR8618305.119136284,SRR8618305.29475852,SRR8618305.29476269,SRR8618305.29475022,SRR8618305.29475826,SRR8618305.27291144,SRR8618305.27291101,SRR8618305.27290940,SRR8618305.29475623,SRR8618305.29475385,SRR8618305.29476838,SRR8618305.27291051,SRR8618305.27291322,SRR8618305.29476412,SRR8618305.27291209,SRR8618305.130176747,SRR8618305.27291417,SRR8618305.27290…	SRR8618305.29475379,SRR8618305.29475834,SRR8618305.29475629,SRR8618305.29474927,SRR8618305.29476771,SRR8618305.29476756,SRR8618305.29476595,SRR8618305.29475166,SRR8618305.29475349,SRR8618305.29476753,SRR8618305.27291249,SRR8618305.29475600,SRR8618305.29476799,SRR8618305.29475257,SRR8618305.29476824,SRR8618305.29475504,SRR8618305.29476670,SRR8618305.29475268,SRR8618305.29475150,SRR8618305.29476602…	YES_LDAS	1.3754	GT	1.9086	AG	1.7232	["ChimerSeq","CCLE_StarF2019","chimerdb_pubmed","INTRACHROMOSOMAL[chr5:61.42Mb]"]
C16orf70--ENKD1	37	112	INCL_NON_REF_SPLICE	C16orf70^ENSG00000125149.11	chr16:67110239:+	ENKD1^ENSG00000124074.12	chr16:67667093:-	SRR8618305.79452252,SRR8618305.79496248,SRR8618305.79496239,SRR8618305.79496434,SRR8618305.131105133,SRR8618305.79495960,SRR8618305.79495493,SRR8618305.79452237,SRR8618305.79452211,SRR8618305.79496367,SRR8618305.79452241,SRR8618305.79496253,SRR8618305.79495954,SRR8618305.79496282,SRR8618305.79496062,SRR8618305.79495665,SRR8618305.79496373,SRR8618305.79496158,SRR8618305.116475896,SRR8618305.794961…	SRR8618305.79495945,SRR8618305.79496316,SRR8618305.79496290,SRR8618305.79495586,SRR8618305.79496312,SRR8618305.79496298,SRR8618305.79496281,SRR8618305.79495629,SRR8618305.79496368,SRR8618305.79496256,SRR8618305.79494515,SRR8618305.79495957,SRR8618305.79495958,SRR8618305.79496288,SRR8618305.79495540,SRR8618305.79496440,SRR8618305.79494516,SRR8618305.79495555,SRR8618305.79496300,SRR8618305.79496400…	YES_LDAS	1.2809	GT	1.9219	AG	1.9656	["CCLE_StarF2019","INTRACHROMOSOMAL[chr16:0.51Mb]"]
PIK3C2A--TEAD1	28	113	ONLY_REF_SPLICE	PIK3C2A^ENSG00000011405.13	chr11:17204307:-	TEAD1^ENSG00000187079.17	chr11:12862250:+	SRR8618305.124257629,SRR8618305.125070178,SRR8618305.54854425,SRR8618305.54854396,SRR8618305.130726947,SRR8618305.54854390,SRR8618305.54854428,SRR8618305.54654965,SRR8618305.54654939,SRR8618305.54854403,SRR8618305.54854436,SRR8618305.54854434,SRR8618305.133213332,SRR8618305.54854432,SRR8618305.54654928,SRR8618305.54654872,SRR8618305.54854437,SRR8618305.54854442,SRR8618305.132674323,SRR8618305.546…	SRR8618305.54656389,SRR8618305.54655033,SRR8618305.54656245,SRR8618305.54654410,SRR8618305.54654455,SRR8618305.54656845,SRR8618305.54654478,SRR8618305.54656475,SRR8618305.54854389,SRR8618305.54854459,SRR8618305.120050067,SRR8618305.122631394,SRR8618305.54654465,SRR8618305.54654967,SRR8618305.54854474,SRR8618305.54657057,SRR8618305.54854399,SRR8618305.54654449,SRR8618305.54654426,SRR8618305.546543…	YES_LDAS	1.2121	GT	1.9086	AG	1.5656	["CCLE_StarF2019","INTRACHROMOSOMAL[chr11:4.13Mb]"]
ARMC6--SSX3	62	58	ONLY_REF_SPLICE	ARMC6^ENSG00000105676.14	chr19:19033930:+	SSX3^ENSG00000165584.15	chrX:48355269:-	SRR8618305.104857455,SRR8618305.104857196,SRR8618305.104857338,SRR8618305.104857314,SRR8618305.128570719,SRR8618305.104857438,SRR8618305.91234183,SRR8618305.104857424,SRR8618305.122233649,SRR8618305.104857402,SRR8618305.104857216,SRR8618305.104856674,SRR8618305.91234060,SRR8618305.104857454,SRR8618305.91234039,SRR8618305.104857379,SRR8618305.91234256,SRR8618305.91234114,SRR8618305.91234022,SRR861…	SRR8618305.130886810,SRR8618305.122270696,SRR8618305.135480313,SRR8618305.131208703,SRR8618305.129016260,SRR8618305.123091819,SRR8618305.130436926,SRR8618305.122934503,SRR8618305.129947464,SRR8618305.135154771,SRR8618305.104857288,SRR8618305.131279853,SRR8618305.133451196,SRR8618305.104856688,SRR8618305.119643305,SRR8618305.91234038,SRR8618305.133520444,SRR8618305.104857357,SRR8618305.116860122,S…	YES_LDAS	1.0316	GT	1.5058	AG	1.8892	["CCLE_StarF2019","INTERCHROMOSOMAL[chr19--chrX]"]
PDE4D--C5orf47	67	38	ONLY_REF_SPLICE	PDE4D^ENSG00000113448.19	chr5:59180595:-	C5orf47^ENSG00000185056.10	chr5:173985727:+	SRR8618305.26302224,SRR8618305.26302347,SRR8618305.121682078,SRR8618305.131488438,SRR8618305.26302330,SRR8618305.26302082,SRR8618305.41764562,SRR8618305.26302155,SRR8618305.119007340,SRR8618305.26302143,SRR8618305.26302091,SRR8618305.29301406,SRR8618305.26302136,SRR8618305.26302127,SRR8618305.29302096,SRR8618305.26302268,SRR8618305.26302184,SRR8618305.26302077,SRR8618305.26302144,SRR8618305.26302…	SRR8618305.29301396,SRR8618305.29301393,SRR8618305.29301380,SRR8618305.29301391,SRR8618305.133278928,SRR8618305.29301395,SRR8618305.26302060,SRR8618305.29301381,SRR8618305.26302273,SRR8618305.29301527,SRR8618305.29301385,SRR8618305.121641562,SRR8618305.26302181,SRR8618305.26302064,SRR8618305.29301408,SRR8618305.29301388,SRR8618305.29301387,SRR8618305.29301389,SRR8618305.26302105,SRR8618305.263021…	YES_LDAS	0.9027	GT	1.6895	AG	1.7819	["CCLE_StarF2019","INTRACHROMOSOMAL[chr5:113.45Mb]"]
INPP4A--HJURP	55	42	ONLY_REF_SPLICE	INPP4A^ENSG00000040933.15	chr2:98577143:+	HJURP^ENSG00000123485.12	chr2:233837652:-	SRR8618305.14969835,SRR8618305.14969775,SRR8618305.14969763,SRR8618305.12003176,SRR8618305.128360565,SRR8618305.116865220,SRR8618305.12003188,SRR8618305.12003006,SRR8618305.12003156,SRR8618305.126163707,SRR8618305.14970014,SRR8618305.12002958,SRR8618305.14969786,SRR8618305.12002644,SRR8618305.12003041,SRR8618305.14969793,SRR8618305.14969768,SRR8618305.12002723,SRR8618305.12002963,SRR8618305.12002…	SRR8618305.14970019,SRR8618305.122811866,SRR8618305.14970000,SRR8618305.14969940,SRR8618305.14969788,SRR8618305.122154152,SRR8618305.12002592,SRR8618305.14969882,SRR8618305.14969769,SRR8618305.14969779,SRR8618305.14969764,SRR8618305.14969942,SRR8618305.14969741,SRR8618305.14969970,SRR8618305.14969842,SRR8618305.14969837,SRR8618305.14969795,SRR8618305.14969771,SRR8618305.14969863,SRR8618305.120025…	YES_LDAS	0.8339	GT	1.8295	AG	1.7819	["CCLE_StarF2019","chimerdb_pubmed","INTRACHROMOSOMAL[chr2:135.24Mb]"]
HSF1--RERE	54	39	ONLY_REF_SPLICE	HSF1^ENSG00000185122.11	chr8:144291874:+	RERE^ENSG00000142599.19	chr1:8656441:-	SRR8618305.45273442,SRR8618305.45273255,SRR8618305.1118373,SRR8618305.1118959,SRR8618305.1117707,SRR8618305.45273173,SRR8618305.45273362,SRR8618305.73476541,SRR8618305.1118372,SRR8618305.45273251,SRR8618305.1116026,SRR8618305.128340422,SRR8618305.45273348,SRR8618305.45273253,SRR8618305.45273177,SRR8618305.1118809,SRR8618305.1119047,SRR8618305.1115934,SRR8618305.1117480,SRR8618305.45273207,SRR8618…	SRR8618305.131918989,SRR8618305.136120118,SRR8618305.125308078,SRR8618305.130256966,SRR8618305.119428645,SRR8618305.117451992,SRR8618305.1118765,SRR8618305.1115550,SRR8618305.129549590,SRR8618305.135145038,SRR8618305.45273191,SRR8618305.1119074,SRR8618305.119580272,SRR8618305.131739839,SRR8618305.73476532,SRR8618305.129343097,SRR8618305.134453572,SRR8618305.73476547,SRR8618305.127647566,SRR861830…	YES_LDAS	0.7995	GT	1.9086	AG	1.7968	["CCLE_StarF2019","INTERCHROMOSOMAL[chr8--chr1]"]
PDGFA--WASH9P	29	51	ONLY_REF_SPLICE	PDGFA^ENSG00000197461.13	chr7:510809:-	WASH9P^ENSG00000279457.4	chr1:186469:-	SRR8618305.35731175,SRR8618305.61770608,SRR8618305.35731430,SRR8618305.35731126,SRR8618305.35731504,SRR8618305.35731201,SRR8618305.77525182,SRR8618305.107096054,SRR8618305.12413259,SRR8618305.12413127,SRR8618305.77525284,SRR8618305.35731722,SRR8618305.77524607,SRR8618305.77524871,SRR8618305.35731122,SRR8618305.35731664,SRR8618305.35731360,SRR8618305.129540375,SRR8618305.35731373,SRR8618305.357313…	SRR8618305.122081707,SRR8618305.132149238,SRR8618305.121279280,SRR8618305.130817473,SRR8618305.12412962,SRR8618305.120344649,SRR8618305.134605584,SRR8618305.77524343,SRR8618305.127540832,SRR8618305.116581827,SRR8618305.126803970,SRR8618305.128957602,SRR8618305.127861784,SRR8618305.132760454,SRR8618305.118901444,SRR8618305.134540563,SRR8618305.135220898,SRR8618305.130722589,SRR8618305.134657066,SR…	YES_LDAS	0.6877	GT	1.8062	AG	1.8892	["INTERCHROMOSOMAL[chr7--chr1]"]
AC083798.2--CNNM4	79	0	ONLY_REF_SPLICE	AC083798.2^ENSG00000272758.6	chr3:122416250:+	CNNM4^ENSG00000158158.12	chr2:96808561:+	SRR8618305.117594422,SRR8618305.11949865,SRR8618305.11949275,SRR8618305.11949201,SRR8618305.11949546,SRR8618305.11949340,SRR8618305.11949637,SRR8618305.11949177,SRR8618305.11949370,SRR8618305.11949336,SRR8618305.11949203,SRR8618305.11949638,SRR8618305.11949461,SRR8618305.11949230,SRR8618305.11949242,SRR8618305.11949268,SRR8618305.11949414,SRR8618305.11949173,SRR8618305.11949552,SRR8618305.1327335…	.	YES_LDAS	0.6791	GT	1.8256	AG	1.7232	["CCLE_StarF2019","INTERCHROMOSOMAL[chr3--chr2]"]
ARMC6--SSX3	23	54	ONLY_REF_SPLICE	ARMC6^ENSG00000105676.14	chr19:19034013:+	SSX3^ENSG00000165584.15	chrX:48355269:-	SRR8618305.104857435,SRR8618305.104857299,SRR8618305.104857484,SRR8618305.91234402,SRR8618305.126710506,SRR8618305.104857336,SRR8618305.126999627,SRR8618305.128950124,SRR8618305.104857359,SRR8618305.91234396,SRR8618305.135543493,SRR8618305.104857468,SRR8618305.104857315,SRR8618305.104856663,SRR8618305.104856648,SRR8618305.104857004,SRR8618305.104857439,SRR8618305.104857437,SRR8618305.104857457,SR…	SRR8618305.131208703,SRR8618305.135480313,SRR8618305.130886810,SRR8618305.122270696,SRR8618305.104857288,SRR8618305.135154771,SRR8618305.131279853,SRR8618305.130436926,SRR8618305.129016260,SRR8618305.123091819,SRR8618305.129947464,SRR8618305.122934503,SRR8618305.133520444,SRR8618305.91234038,SRR8618305.116860122,SRR8618305.104857357,SRR8618305.126069873,SRR8618305.123898689,SRR8618305.129345375,S…	YES_LDAS	0.6619	GT	1.7056	AG	1.8892	["CCLE_StarF2019","INTERCHROMOSOMAL[chr19--chrX]"]
COQ8A--RNF187	53	20	ONLY_REF_SPLICE	COQ8A^ENSG00000163050.17	chr1:226940399:+	RNF187^ENSG00000168159.12	chr1:228488960:+	SRR8618305.8982377,SRR8618305.126183439,SRR8618305.8983595,SRR8618305.8984939,SRR8618305.8982357,SRR8618305.8982436,SRR8618305.118255598,SRR8618305.8982194,SRR8618305.8983444,SRR8618305.8983921,SRR8618305.8982573,SRR8618305.128972072,SRR8618305.8984241,SRR8618305.8982335,SRR8618305.134501585,SRR8618305.8983988,SRR8618305.8982358,SRR8618305.8946696,SRR8618305.135520667,SRR8618305.8982477,SRR861830…	SRR8618305.8984540,SRR8618305.8982412,SRR8618305.8946688,SRR8618305.8982373,SRR8618305.8982371,SRR8618305.8982530,SRR8618305.8982203,SRR8618305.8984948,SRR8618305.8982650,SRR8618305.8984820,SRR8618305.8983918,SRR8618305.8983167,SRR8618305.125976630,SRR8618305.8982698,SRR8618305.8983861,SRR8618305.8983497,SRR8618305.8982568,SRR8618305.8982745,SRR8618305.8983748,SRR8618305.8982665	YES_LDAS	0.6275	GT	1.8892	AG	1.8323	["CCLE_StarF2019","INTRACHROMOSOMAL[chr1:1.50Mb]"]
ARMC6--SSX3	8	54	ONLY_REF_SPLICE	ARMC6^ENSG00000105676.14	chr19:19034238:+	SSX3^ENSG00000165584.15	chrX:48355269:-	SRR8618305.104857287,SRR8618305.104857412,SRR8618305.91234081,SRR8618305.91234351,SRR8618305.91234366,SRR8618305.104857317,SRR8618305.91234255,SRR8618305.91234367	SRR8618305.129345375,SRR8618305.126069873,SRR8618305.123898689,SRR8618305.91234038,SRR8618305.133520444,SRR8618305.104857357,SRR8618305.116860122,SRR8618305.119643305,SRR8618305.133451196,SRR8618305.104856688,SRR8618305.91234026,SRR8618305.104857344,SRR8618305.124918264,SRR8618305.125611771,SRR8618305.118902649,SRR8618305.136175294,SRR8618305.104857440,SRR8618305.126277652,SRR8618305.119963485,SR…	YES_LDAS	0.533	GT	1.9656	AG	1.8892	["CCLE_StarF2019","INTERCHROMOSOMAL[chr19--chrX]"]
PDE4D--FAM172A	25	36	ONLY_REF_SPLICE	PDE4D^ENSG00000113448.19	chr5:59768247:-	FAM172A^ENSG00000113391.19	chr5:93621129:-	SRR8618305.26305162,SRR8618305.26305012,SRR8618305.26969633,SRR8618305.26969443,SRR8618305.26969502,SRR8618305.26304962,SRR8618305.26305210,SRR8618305.26305003,SRR8618305.26305242,SRR8618305.26304996,SRR8618305.26969485,SRR8618305.26969681,SRR8618305.26969638,SRR8618305.26969582,SRR8618305.26969486,SRR8618305.26305143,SRR8618305.26304976,SRR8618305.26304970,SRR8618305.26969574,SRR8618305.26304973…	SRR8618305.26969554,SRR8618305.26969603,SRR8618305.26969657,SRR8618305.26969605,SRR8618305.26969654,SRR8618305.26969540,SRR8618305.26969682,SRR8618305.26969565,SRR8618305.26969563,SRR8618305.26969645,SRR8618305.26969547,SRR8618305.26969515,SRR8618305.26969668,SRR8618305.26969637,SRR8618305.26969642,SRR8618305.26969680,SRR8618305.26969510,SRR8618305.26969575,SRR8618305.26969344,SRR8618305.26969572…	YES_LDAS	0.5244	GT	1.9656	AG	1.7465	["CCLE_StarF2019","INTRACHROMOSOMAL[chr5:33.10Mb]"]
PDGFA--WASH9P	3	51	INCL_NON_REF_SPLICE	PDGFA^ENSG00000197461.13	chr7:510520:-	WASH9P^ENSG00000279457.4	chr1:186469:-	SRR8618305.35731175,SRR8618305.35731201,SRR8618305.35731177	SRR8618305.127851727,SRR8618305.77524343,SRR8618305.132111333,SRR8618305.117782183,SRR8618305.135220898,SRR8618305.129043400,SRR8618305.12412962,SRR8618305.35731296,SRR8618305.120345219,SRR8618305.12413046,SRR8618305.135001539,SRR8618305.130380756,SRR8618305.132284382,SRR8618305.134657066,SRR8618305.129741405,SRR8618305.132760454,SRR8618305.130722589,SRR8618305.127540832,SRR8618305.121188084,SRR8…	YES_LDAS	0.4642	GT	1.8062	AG	1.8892	["INTERCHROMOSOMAL[chr7--chr1]"]
EZH1--ABCC4	49	2	ONLY_REF_SPLICE	EZH1^ENSG00000108799.13	chr17:42745011:-	ABCC4^ENSG00000125257.16	chr13:95164518:-	SRR8618305.70050143,SRR8618305.70051470,SRR8618305.70050427,SRR8618305.70050713,SRR8618305.70051506,SRR8618305.70050635,SRR8618305.70049810,SRR8618305.70050376,SRR8618305.70049575,SRR8618305.70050406,SRR8618305.70051163,SRR8618305.70051089,SRR8618305.70049784,SRR8618305.70050285,SRR8618305.70049809,SRR8618305.117406190,SRR8618305.70050554,SRR8618305.70050961,SRR8618305.70050363,SRR8618305.7005017…	SRR8618305.70051544,SRR8618305.70050597	YES_LDAS	0.4384	GT	1.6049	AG	1.8892	["INTERCHROMOSOMAL[chr17--chr13]"]
PDE4D--FAM172A	13	36	ONLY_REF_SPLICE	PDE4D^ENSG00000113448.19	chr5:59988488:-	FAM172A^ENSG00000113391.19	chr5:93621129:-	SRR8618305.26969539,SRR8618305.124392376,SRR8618305.26307246,SRR8618305.26307220,SRR8618305.121416436,SRR8618305.26969624,SRR8618305.26307188,SRR8618305.26307153,SRR8618305.26969632,SRR8618305.26307198,SRR8618305.26307138,SRR8618305.26307219,SRR8618305.26969562	SRR8618305.26969554,SRR8618305.26969603,SRR8618305.26969657,SRR8618305.26969540,SRR8618305.26969654,SRR8618305.26969605,SRR8618305.26969682,SRR8618305.26969563,SRR8618305.26969565,SRR8618305.26969547,SRR8618305.26969645,SRR8618305.26969668,SRR8618305.26969515,SRR8618305.26969680,SRR8618305.26969642,SRR8618305.26969637,SRR8618305.26969575,SRR8618305.26969510,SRR8618305.135701813,SRR8618305.2696964…	YES_LDAS	0.4213	GT	1.9656	AG	1.7465	["CCLE_StarF2019","INTRACHROMOSOMAL[chr5:33.10Mb]"]
NDUFAF2--MAST4	20	28	ONLY_REF_SPLICE	NDUFAF2^ENSG00000164182.11	chr5:60945382:+	MAST4^ENSG00000069020.18	chr5:66788670:+	SRR8618305.26336555,SRR8618305.26412527,SRR8618305.26336396,SRR8618305.26336389,SRR8618305.26336492,SRR8618305.26336541,SRR8618305.26336564,SRR8618305.26336552,SRR8618305.26336445,SRR8618305.26336408,SRR8618305.119252724,SRR8618305.26336390,SRR8618305.26412528,SRR8618305.26336387,SRR8618305.26336477,SRR8618305.26336581,SRR8618305.26336560,SRR8618305.26412530,SRR8618305.26336397,SRR8618305.26336571	SRR8618305.26412659,SRR8618305.117297597,SRR8618305.26412529,SRR8618305.26412640,SRR8618305.26412506,SRR8618305.26412508,SRR8618305.26413027,SRR8618305.26412505,SRR8618305.26412526,SRR8618305.26412538,SRR8618305.26412532,SRR8618305.26412643,SRR8618305.26336495,SRR8618305.26336468,SRR8618305.26412550,SRR8618305.26412642,SRR8618305.26412537,SRR8618305.26412531,SRR8618305.26336566,SRR8618305.2641251…	YES_LDAS	0.4126	GT	1.6895	AG	1.9329	["CCLE_StarF2019","ChimerPub","INTRACHROMOSOMAL[chr5:5.44Mb]"]
CSNK1G3--AC008443.6	18	28	ONLY_REF_SPLICE	CSNK1G3^ENSG00000151292.17	chr5:123588511:+	AC008443.6^ENSG00000250900.6	chr5:181200913:+	SRR8618305.30109636,SRR8618305.30109513,SRR8618305.30109423,SRR8618305.135625467,SRR8618305.30109432,SRR8618305.27389385,SRR8618305.27389509,SRR8618305.132460347,SRR8618305.27389186,SRR8618305.27389519,SRR8618305.130002759,SRR8618305.30109552,SRR8618305.30109612,SRR8618305.27389546,SRR8618305.30109424,SRR8618305.30109422,SRR8618305.27389466,SRR8618305.30109421	SRR8618305.30109606,SRR8618305.30109536,SRR8618305.30109620,SRR8618305.30109652,SRR8618305.30109651,SRR8618305.30109506,SRR8618305.30109419,SRR8618305.27389727,SRR8618305.30109630,SRR8618305.30109532,SRR8618305.30109524,SRR8618305.30109609,SRR8618305.30109611,SRR8618305.27389586,SRR8618305.30109515,SRR8618305.30109522,SRR8618305.30109520,SRR8618305.30109537,SRR8618305.30109523,SRR8618305.30109664…	YES_LDAS	0.3954	GT	1.9086	AG	1.9086	["CCLE_StarF2019","INTRACHROMOSOMAL[chr5:57.58Mb]"]
PSMG1--UNK	17	27	ONLY_REF_SPLICE	PSMG1^ENSG00000183527.11	chr21:39177435:-	UNK^ENSG00000132478.10	chr17:75793443:+	SRR8618305.100751415,SRR8618305.134123535,SRR8618305.100750870,SRR8618305.100750795,SRR8618305.127887413,SRR8618305.100750971,SRR8618305.85832114,SRR8618305.120803566,SRR8618305.100750861,SRR8618305.100751308,SRR8618305.85831853,SRR8618305.85831895,SRR8618305.100751034,SRR8618305.85831847,SRR8618305.128403193,SRR8618305.100751895,SRR8618305.131249532	SRR8618305.119828858,SRR8618305.132023536,SRR8618305.123362000,SRR8618305.132110891,SRR8618305.124976917,SRR8618305.127397014,SRR8618305.120881471,SRR8618305.123793738,SRR8618305.135271169,SRR8618305.124896615,SRR8618305.126015618,SRR8618305.126916120,SRR8618305.135765205,SRR8618305.135646229,SRR8618305.131190049,SRR8618305.130436534,SRR8618305.123021414,SRR8618305.130002980,SRR8618305.133171599,…	YES_LDAS	0.3782	GT	1.5656	AG	1.8062	["CCLE_StarF2019","INTERCHROMOSOMAL[chr21--chr17]"]
CNOT6--S100Z	11	30	ONLY_REF_SPLICE	CNOT6^ENSG00000113300.12	chr5:180553471:+	S100Z^ENSG00000171643.14	chr5:76875304:+	SRR8618305.30057992,SRR8618305.26776135,SRR8618305.30057145,SRR8618305.30056938,SRR8618305.130240662,SRR8618305.30057993,SRR8618305.30057794,SRR8618305.121640168,SRR8618305.30055267,SRR8618305.26775990,SRR8618305.30055964	SRR8618305.30056675,SRR8618305.30055712,SRR8618305.30055010,SRR8618305.30058046,SRR8618305.30058079,SRR8618305.30057423,SRR8618305.30054671,SRR8618305.30055931,SRR8618305.30055572,SRR8618305.30056470,SRR8618305.30057994,SRR8618305.30057034,SRR8618305.30056552,SRR8618305.30056106,SRR8618305.30056465,SRR8618305.30056082,SRR8618305.30058146,SRR8618305.30058074,SRR8618305.30057995,SRR8618305.30057797…	YES_LDAS	0.3525	GT	1.9899	AG	1.5656	["CCLE_StarF2019","INTRACHROMOSOMAL[chr5:103.57Mb]"]
AC068756.1--AC108690.1	24	16	INCL_NON_REF_SPLICE	AC068756.1^ENSG00000242828.1	chr3:80761438:-	AC108690.1^ENSG00000286329.1	chr3:80633971:-	SRR8618305.18615981,SRR8618305.130724405,SRR8618305.18616025,SRR8618305.18617437,SRR8618305.18616021,SRR8618305.124526104,SRR8618305.133637044,SRR8618305.18617193,SRR8618305.18616001,SRR8618305.18617395,SRR8618305.18617281,SRR8618305.120575454,SRR8618305.124831545,SRR8618305.18617261,SRR8618305.124057678,SRR8618305.126435011,SRR8618305.18616121,SRR8618305.18617416,SRR8618305.120508339,SRR8618305.…	SRR8618305.18616160,SRR8618305.18616156,SRR8618305.130814253,SRR8618305.18615232,SRR8618305.18617198,SRR8618305.18615218,SRR8618305.18617196,SRR8618305.134814479,SRR8618305.130284151,SRR8618305.129155991,SRR8618305.127839989,SRR8618305.18616172,SRR8618305.18617189,SRR8618305.18617194,SRR8618305.18615187,SRR8618305.18615203	YES_LDAS	0.3438	GT	1.371	AG	1.8892	["INTRACHROMOSOMAL[chr3:0.08Mb]","NEIGHBORS[83144]"]
CNOT6--S100Z	9	30	INCL_NON_REF_SPLICE	CNOT6^ENSG00000113300.12	chr5:180553471:+	S100Z^ENSG00000171643.14	chr5:76849981:+	SRR8618305.30056560,SRR8618305.26774267,SRR8618305.30056677,SRR8618305.30055715,SRR8618305.26774264,SRR8618305.26774545,SRR8618305.26775189,SRR8618305.30055716,SRR8618305.135314045	SRR8618305.30055720,SRR8618305.30058072,SRR8618305.30056107,SRR8618305.30056165,SRR8618305.30058075,SRR8618305.30056105,SRR8618305.30057225,SRR8618305.30057053,SRR8618305.30056082,SRR8618305.30058146,SRR8618305.30058074,SRR8618305.30057995,SRR8618305.30057797,SRR8618305.30056825,SRR8618305.30056474,SRR8618305.30055572,SRR8618305.30056470,SRR8618305.30057994,SRR8618305.30057034,SRR8618305.30056552…	YES_LDAS	0.3353	GT	1.9899	AG	1.9899	["CCLE_StarF2019","INTRACHROMOSOMAL[chr5:103.57Mb]"]
RANBP17--DOCK2	14	21	ONLY_REF_SPLICE	RANBP17^ENSG00000204764.14	chr5:171293981:+	DOCK2^ENSG00000134516.17	chr5:169840757:+	SRR8618305.29139062,SRR8618305.29139058,SRR8618305.29136352,SRR8618305.29136349,SRR8618305.29138724,SRR8618305.29139037,SRR8618305.29136355,SRR8618305.29139035,SRR8618305.29139045,SRR8618305.29139059,SRR8618305.29138834,SRR8618305.29139063,SRR8618305.29138778,SRR8618305.29138828	SRR8618305.29138833,SRR8618305.130522791,SRR8618305.29139070,SRR8618305.29139064,SRR8618305.29136347,SRR8618305.29139074,SRR8618305.29139065,SRR8618305.29139046,SRR8618305.29139077,SRR8618305.29138814,SRR8618305.29139039,SRR8618305.29139061,SRR8618305.29139054,SRR8618305.29138808,SRR8618305.29139068,SRR8618305.29139053,SRR8618305.29139066,SRR8618305.29139076,SRR8618305.29139055,SRR8618305.2913902…	YES_LDAS	0.3009	GT	1.9656	AG	1.6729	["CCLE_StarF2019","INTRACHROMOSOMAL[chr5:0.78Mb]"]
CSNK1G3--AC008443.6	5	28	ONLY_REF_SPLICE	CSNK1G3^ENSG00000151292.17	chr5:123588511:+	AC008443.6^ENSG00000250900.6	chr5:181202588:+	SRR8618305.30109486,SRR8618305.30109509,SRR8618305.30109517,SRR8618305.30109530,SRR8618305.30109483	SRR8618305.30109620,SRR8618305.30109536,SRR8618305.30109651,SRR8618305.30109652,SRR8618305.30109606,SRR8618305.30109532,SRR8618305.30109506,SRR8618305.30109419,SRR8618305.30109630,SRR8618305.27389727,SRR8618305.30109609,SRR8618305.30109524,SRR8618305.27389586,SRR8618305.30109611,SRR8618305.30109537,SRR8618305.30109522,SRR8618305.30109520,SRR8618305.30109515,SRR8618305.30109511,SRR8618305.27389545…	YES_LDAS	0.2837	GT	1.9086	AG	1.8256	["CCLE_StarF2019","INTRACHROMOSOMAL[chr5:57.58Mb]"]
JMY--DMGDH	16	15	ONLY_REF_SPLICE	JMY^ENSG00000152409.9	chr5:79278083:+	DMGDH^ENSG00000132837.14	chr5:79033408:-	SRR8618305.26821404,SRR8618305.26821383,SRR8618305.26822117,SRR8618305.26822223,SRR8618305.26821977,SRR8618305.26821402,SRR8618305.26822228,SRR8618305.26822113,SRR8618305.26821403,SRR8618305.26822070,SRR8618305.119425341,SRR8618305.26822051,SRR8618305.26821369,SRR8618305.26822225,SRR8618305.26822047,SRR8618305.133949008	SRR8618305.26822208,SRR8618305.26822130,SRR8618305.26822103,SRR8618305.26822007,SRR8618305.26822229,SRR8618305.26821992,SRR8618305.26821272,SRR8618305.26822192,SRR8618305.26822197,SRR8618305.26821408,SRR8618305.26822231,SRR8618305.133875025,SRR8618305.26822123,SRR8618305.26822112,SRR8618305.26822136	YES_LDAS	0.2664	GT	1.7465	AG	1.8892	["CCLE_StarF2019","INTRACHROMOSOMAL[chr5:0.00Mb]","LOCAL_INVERSION:+:-:[93]"]
ZNF57--PLPPR2	15	15	ONLY_REF_SPLICE	ZNF57^ENSG00000171970.13	chr19:2901048:+	PLPPR2^ENSG00000105520.10	chr19:11359607:+	SRR8618305.90087364,SRR8618305.126680541,SRR8618305.90087165,SRR8618305.90087359,SRR8618305.90087143,SRR8618305.90087316,SRR8618305.90087358,SRR8618305.90087020,SRR8618305.90087317,SRR8618305.90087025,SRR8618305.90087213,SRR8618305.90087116,SRR8618305.90087089,SRR8618305.90087466,SRR8618305.90087211	SRR8618305.90087156,SRR8618305.90087142,SRR8618305.90086969,SRR8618305.90087061,SRR8618305.90087204,SRR8618305.132080262,SRR8618305.116310476,SRR8618305.90086982,SRR8618305.90086983,SRR8618305.90087835,SRR8618305.90087637,SRR8618305.89193733,SRR8618305.90087839,SRR8618305.90087100,SRR8618305.90087124	YES_LDAS	0.2578	GT	1.6895	AG	1.8295	["CCLE_StarF2019","INTRACHROMOSOMAL[chr19:8.44Mb]"]
PSMG1--UNK	2	27	ONLY_REF_SPLICE	PSMG1^ENSG00000183527.11	chr21:39177435:-	UNK^ENSG00000132478.10	chr17:75792313:+	SRR8618305.85831898,SRR8618305.85831788	SRR8618305.123793738,SRR8618305.124976917,SRR8618305.120881471,SRR8618305.127397014,SRR8618305.135271169,SRR8618305.119828858,SRR8618305.132023536,SRR8618305.123362000,SRR8618305.132110891,SRR8618305.124896615,SRR8618305.126015618,SRR8618305.126916120,SRR8618305.135765205,SRR8618305.133171599,SRR8618305.135646229,SRR8618305.131190049,SRR8618305.130002980,SRR8618305.130436534,SRR8618305.123021414,…	YES_LDAS	0.2493	GT	1.5656	AG	1.8892	["CCLE_StarF2019","INTERCHROMOSOMAL[chr21--chr17]"]
TTC6--MIPOL1	13	16	ONLY_REF_SPLICE	TTC6^ENSG00000139865.16	chr14:37606742:+	MIPOL1^ENSG00000151338.18	chr14:37369517:+	SRR8618305.128544045,SRR8618305.71176685,SRR8618305.71176481,SRR8618305.71239333,SRR8618305.71176506,SRR8618305.71176501,SRR8618305.71239344,SRR8618305.71176466,SRR8618305.71240361,SRR8618305.71239453,SRR8618305.71176671,SRR8618305.71239939,SRR8618305.71176496	SRR8618305.71240294,SRR8618305.71239958,SRR8618305.71240232,SRR8618305.71240350,SRR8618305.71240295,SRR8618305.71240362,SRR8618305.71239934,SRR8618305.71239989,SRR8618305.71240196,SRR8618305.71239966,SRR8618305.71240181,SRR8618305.71240023,SRR8618305.71240351,SRR8618305.71239942,SRR8618305.71240296,SRR8618305.71239973	YES_LDAS	0.2493	GT	1.8256	AG	1.9086	["CCLE_StarF2019","YOSHIHARA_TCGA","TumorFusionsNAR2018","TCGA_StarF2019","ChimerSeq","INTRACHROMOSOMAL[chr14:0.04Mb]","LOCAL_REARRANGEMENT:+:[43486]"]
NDUFAF2--MAST4	6	21	ONLY_REF_SPLICE	NDUFAF2^ENSG00000164182.11	chr5:60945428:+	MAST4^ENSG00000069020.18	chr5:66788670:+	SRR8618305.26336443,SRR8618305.26336675,SRR8618305.26336478,SRR8618305.134850235,SRR8618305.26412524,SRR8618305.26336607	SRR8618305.26412643,SRR8618305.26412526,SRR8618305.26412505,SRR8618305.26412538,SRR8618305.26412532,SRR8618305.26412508,SRR8618305.26412506,SRR8618305.26413027,SRR8618305.26412659,SRR8618305.26412529,SRR8618305.117297597,SRR8618305.26412640,SRR8618305.26412522,SRR8618305.26412519,SRR8618305.26412534,SRR8618305.26412540,SRR8618305.26412518,SRR8618305.26336493,SRR8618305.26336566,SRR8618305.2641250…	YES_LDAS	0.2321	GT	1.8892	AG	1.9329	["CCLE_StarF2019","ChimerPub","INTRACHROMOSOMAL[chr5:5.44Mb]"]
AC068756.1--AC108690.1	11	16	ONLY_REF_SPLICE	AC068756.1^ENSG00000242828.1	chr3:80761458:-	AC108690.1^ENSG00000286329.1	chr3:80633971:-	SRR8618305.18617310,SRR8618305.18615236,SRR8618305.122831592,SRR8618305.18617208,SRR8618305.132364158,SRR8618305.123687516,SRR8618305.18617368,SRR8618305.122812919,SRR8618305.18616164,SRR8618305.127292935,SRR8618305.126314595	SRR8618305.18615187,SRR8618305.18617194,SRR8618305.18615203,SRR8618305.18616172,SRR8618305.18617189,SRR8618305.129155991,SRR8618305.130284151,SRR8618305.127839989,SRR8618305.18617196,SRR8618305.134814479,SRR8618305.18617198,SRR8618305.18615218,SRR8618305.18615232,SRR8618305.18616156,SRR8618305.130814253,SRR8618305.18616160	YES_LDAS	0.2321	GT	1.9656	AG	1.8892	["INTRACHROMOSOMAL[chr3:0.08Mb]","NEIGHBORS[83144]"]
TMEM161B--HEIH	9	18	INCL_NON_REF_SPLICE	TMEM161B^ENSG00000164180.13	chr5:88220590:-	HEIH^ENSG00000278970.2	chr5:180827267:-	SRR8618305.26950488,SRR8618305.128382043,SRR8618305.30097997,SRR8618305.26950530,SRR8618305.30097776,SRR8618305.30098010,SRR8618305.26950694,SRR8618305.130179965,SRR8618305.26950041	SRR8618305.26949945,SRR8618305.30098107,SRR8618305.116089556,SRR8618305.30098024,SRR8618305.26950346,SRR8618305.30098035,SRR8618305.26950715,SRR8618305.26950166,SRR8618305.30098017,SRR8618305.30097969,SRR8618305.30098002,SRR8618305.30098020,SRR8618305.30098018,SRR8618305.26950552,SRR8618305.30098033,SRR8618305.30097998,SRR8618305.26948255,SRR8618305.30098013	YES_LDAS	0.2321	GT	1.9219	AG	1.8295	["INTRACHROMOSOMAL[chr5:92.56Mb]"]
ZNF57--PLPPR2	8	15	ONLY_REF_SPLICE	ZNF57^ENSG00000171970.13	chr19:2901048:+	PLPPR2^ENSG00000105520.10	chr19:11359532:+	SRR8618305.90087584,SRR8618305.123550710,SRR8618305.90087040,SRR8618305.90087231,SRR8618305.90087170,SRR8618305.90087012,SRR8618305.89193734,SRR8618305.124472107	SRR8618305.89193733,SRR8618305.90087637,SRR8618305.90087835,SRR8618305.90086983,SRR8618305.90086982,SRR8618305.116310476,SRR8618305.90087124,SRR8618305.90087100,SRR8618305.90087839,SRR8618305.90087156,SRR8618305.132080262,SRR8618305.90087061,SRR8618305.90087204,SRR8618305.90086969,SRR8618305.90087142	YES_LDAS	0.1977	GT	1.6895	AG	1.5301	["CCLE_StarF2019","INTRACHROMOSOMAL[chr19:8.44Mb]"]
SLMAP--ANO10	5	18	ONLY_REF_SPLICE	SLMAP^ENSG00000163681.15	chr3:57849816:+	ANO10^ENSG00000160746.12	chr3:43637783:-	SRR8618305.17000457,SRR8618305.18314058,SRR8618305.17000467,SRR8618305.17000414,SRR8618305.17000396	SRR8618305.18314601,SRR8618305.18314566,SRR8618305.18314817,SRR8618305.18314792,SRR8618305.18314360,SRR8618305.18314784,SRR8618305.18314816,SRR8618305.18314580,SRR8618305.18314640,SRR8618305.18314327,SRR8618305.18314615,SRR8618305.18314614,SRR8618305.18314778,SRR8618305.18314613,SRR8618305.18314249,SRR8618305.18314783,SRR8618305.18314490,SRR8618305.18314775	YES_LDAS	0.1977	GT	1.9329	AG	1.2366	["CCLE_StarF2019","INTRACHROMOSOMAL[chr3:14.06Mb]"]
TMEM161B--HEIH	3	18	ONLY_REF_SPLICE	TMEM161B^ENSG00000164180.13	chr5:88268721:-	HEIH^ENSG00000278970.2	chr5:180827267:-	SRR8618305.30097991,SRR8618305.30098012,SRR8618305.30097992	SRR8618305.30098035,SRR8618305.26949945,SRR8618305.26950715,SRR8618305.30098033,SRR8618305.30098024,SRR8618305.26950166,SRR8618305.26950346,SRR8618305.26948255,SRR8618305.30098013,SRR8618305.30098107,SRR8618305.30098017,SRR8618305.30098020,SRR8618305.26950552,SRR8618305.30098002,SRR8618305.30098018,SRR8618305.30097969,SRR8618305.30097998,SRR8618305.116089556	NO_LDAS	0.1805	GT	1.9656	AG	1.8295	["INTRACHROMOSOMAL[chr5:92.56Mb]"]
TTC6--MIPOL1	4	16	ONLY_REF_SPLICE	TTC6^ENSG00000139865.16	chr14:37596008:+	MIPOL1^ENSG00000151338.18	chr14:37369517:+	SRR8618305.71176649,SRR8618305.71176645,SRR8618305.71176453,SRR8618305.71176694	SRR8618305.71240350,SRR8618305.71240295,SRR8618305.71240362,SRR8618305.71239934,SRR8618305.71239989,SRR8618305.71240196,SRR8618305.71240294,SRR8618305.71239958,SRR8618305.71240232,SRR8618305.71239942,SRR8618305.71240296,SRR8618305.71239973,SRR8618305.71239966,SRR8618305.71240181,SRR8618305.71240023,SRR8618305.71240351	YES_LDAS	0.1719	GT	1.8892	AG	1.9086	["CCLE_StarF2019","YOSHIHARA_TCGA","TumorFusionsNAR2018","TCGA_StarF2019","ChimerSeq","INTRACHROMOSOMAL[chr14:0.04Mb]","LOCAL_REARRANGEMENT:+:[43486]"]
TMEM161B--HEIH	2	18	ONLY_REF_SPLICE	TMEM161B^ENSG00000164180.13	chr5:88240813:-	HEIH^ENSG00000278970.2	chr5:180827267:-	SRR8618305.26950316,SRR8618305.26950317	SRR8618305.30098024,SRR8618305.30098033,SRR8618305.26950346,SRR8618305.26950166,SRR8618305.30098013,SRR8618305.26948255,SRR8618305.30098035,SRR8618305.26950715,SRR8618305.26949945,SRR8618305.30098018,SRR8618305.30098002,SRR8618305.30097969,SRR8618305.30097998,SRR8618305.116089556,SRR8618305.30098017,SRR8618305.30098107,SRR8618305.30098020,SRR8618305.26950552	NO_LDAS	0.1719	GT	1.9899	AG	1.8295	["INTRACHROMOSOMAL[chr5:92.56Mb]"]
JMY--DMGDH	3	15	ONLY_REF_SPLICE	JMY^ENSG00000152409.9	chr5:79278083:+	DMGDH^ENSG00000132837.14	chr5:79032840:-	SRR8618305.26821287,SRR8618305.121407214,SRR8618305.26822194	SRR8618305.26822208,SRR8618305.26822103,SRR8618305.26822007,SRR8618305.26822130,SRR8618305.26822229,SRR8618305.26821992,SRR8618305.26821408,SRR8618305.26822192,SRR8618305.26821272,SRR8618305.26822197,SRR8618305.133875025,SRR8618305.26822231,SRR8618305.26822136,SRR8618305.26822112,SRR8618305.26822123	YES_LDAS	0.1547	GT	1.7465	AG	1.8892	["CCLE_StarF2019","INTRACHROMOSOMAL[chr5:0.00Mb]","LOCAL_INVERSION:+:-:[93]"]
CNNM4--PARD3B	11	7	ONLY_REF_SPLICE	CNNM4^ENSG00000158158.12	chr2:96808742:+	PARD3B^ENSG00000116117.18	chr2:204965152:+	SRR8618305.13963669,SRR8618305.11948912,SRR8618305.11948924,SRR8618305.13963677,SRR8618305.11948975,SRR8618305.11948973,SRR8618305.13963683,SRR8618305.11949178,SRR8618305.13962958,SRR8618305.13963671,SRR8618305.11948625	SRR8618305.13963747,SRR8618305.13963649,SRR8618305.13963678,SRR8618305.13963650,SRR8618305.130367698,SRR8618305.13963653,SRR8618305.13963667	YES_LDAS	0.1548	GT	1.9656	AG	1.6402	["CCLE_StarF2019","INTRACHROMOSOMAL[chr2:107.73Mb]"]
TTC6--MIPOL1	2	16	ONLY_REF_SPLICE	TTC6^ENSG00000139865.16	chr14:37596008:+	MIPOL1^ENSG00000151338.18	chr14:37546905:+	SRR8618305.71177440,SRR8618305.71177439	SRR8618305.71239973,SRR8618305.71239942,SRR8618305.71240296,SRR8618305.71240181,SRR8618305.71240023,SRR8618305.71240351,SRR8618305.71239966,SRR8618305.71240350,SRR8618305.71240295,SRR8618305.71240362,SRR8618305.71239934,SRR8618305.71239989,SRR8618305.71240196,SRR8618305.71239958,SRR8618305.71240232,SRR8618305.71240294	YES_LDAS	0.1547	GT	1.8892	AG	1.7465	["CCLE_StarF2019","YOSHIHARA_TCGA","TumorFusionsNAR2018","TCGA_StarF2019","ChimerSeq","INTRACHROMOSOMAL[chr14:0.04Mb]","LOCAL_REARRANGEMENT:+:[43486]"]
TTC6--MIPOL1	2	16	ONLY_REF_SPLICE	TTC6^ENSG00000139865.16	chr14:37606742:+	MIPOL1^ENSG00000151338.18	chr14:37422855:+	SRR8618305.71239452,SRR8618305.134292255	SRR8618305.71239958,SRR8618305.71240232,SRR8618305.71240294,SRR8618305.71240295,SRR8618305.71240350,SRR8618305.71239989,SRR8618305.71239934,SRR8618305.71240196,SRR8618305.71240362,SRR8618305.71240023,SRR8618305.71240351,SRR8618305.71240181,SRR8618305.71239966,SRR8618305.71239973,SRR8618305.71239942,SRR8618305.71240296	YES_LDAS	0.1547	GT	1.8256	AG	1.8892	["CCLE_StarF2019","YOSHIHARA_TCGA","TumorFusionsNAR2018","TCGA_StarF2019","ChimerSeq","INTRACHROMOSOMAL[chr14:0.04Mb]","LOCAL_REARRANGEMENT:+:[43486]"]
TTC6--MIPOL1	2	16	ONLY_REF_SPLICE	TTC6^ENSG00000139865.16	chr14:37606742:+	MIPOL1^ENSG00000151338.18	chr14:37546905:+	SRR8618305.71240291,SRR8618305.71240290	SRR8618305.71240362,SRR8618305.71240196,SRR8618305.71239989,SRR8618305.71239934,SRR8618305.71240350,SRR8618305.71240295,SRR8618305.71240232,SRR8618305.71239958,SRR8618305.71240294,SRR8618305.71239973,SRR8618305.71240296,SRR8618305.71239942,SRR8618305.71240181,SRR8618305.71240351,SRR8618305.71240023,SRR8618305.71239966	YES_LDAS	0.1547	GT	1.8256	AG	1.7465	["CCLE_StarF2019","YOSHIHARA_TCGA","TumorFusionsNAR2018","TCGA_StarF2019","ChimerSeq","INTRACHROMOSOMAL[chr14:0.04Mb]","LOCAL_REARRANGEMENT:+:[43486]"]
JMY--DMGDH	3	15	INCL_NON_REF_SPLICE	JMY^ENSG00000152409.9	chr5:79278083:+	DMGDH^ENSG00000132837.14	chr5:79033325:-	SRR8618305.26821370,SRR8618305.120824015,SRR8618305.26821368	SRR8618305.26822229,SRR8618305.26821992,SRR8618305.26822192,SRR8618305.26821272,SRR8618305.26822197,SRR8618305.26821408,SRR8618305.26822231,SRR8618305.133875025,SRR8618305.26822112,SRR8618305.26822123,SRR8618305.26822136,SRR8618305.26822208,SRR8618305.26822130,SRR8618305.26822103,SRR8618305.26822007	YES_LDAS	0.1547	GT	1.7465	AG	1.9086	["CCLE_StarF2019","INTRACHROMOSOMAL[chr5:0.00Mb]","LOCAL_INVERSION:+:-:[93]"]
USP10--ABCB9	3	14	ONLY_REF_SPLICE	USP10^ENSG00000103194.15	chr16:84700111:+	ABCB9^ENSG00000150967.18	chr12:122960322:-	SRR8618305.127844363,SRR8618305.68332713,SRR8618305.121529128	SRR8618305.118888525,SRR8618305.68333401,SRR8618305.129922404,SRR8618305.119169240,SRR8618305.135724737,SRR8618305.125601092,SRR8618305.68332956,SRR8618305.68332772,SRR8618305.68333410,SRR8618305.116470428,SRR8618305.68333408,SRR8618305.68332693,SRR8618305.118172211,SRR8618305.135467692	YES_LDAS	0.1462	GT	1.6729	AG	1.4566	["CCLE_StarF2019","INTERCHROMOSOMAL[chr16--chr12]"]
ZNF57--PLPPR2	2	15	ONLY_REF_SPLICE	ZNF57^ENSG00000171970.13	chr19:2901048:+	PLPPR2^ENSG00000105520.10	chr19:11361217:+	SRR8618305.90087527,SRR8618305.90088044	SRR8618305.90087156,SRR8618305.90087142,SRR8618305.90087204,SRR8618305.90087061,SRR8618305.132080262,SRR8618305.90086969,SRR8618305.90086982,SRR8618305.116310476,SRR8618305.90086983,SRR8618305.89193733,SRR8618305.90087637,SRR8618305.90087835,SRR8618305.90087839,SRR8618305.90087100,SRR8618305.90087124	NO_LDAS	0.1461	GT	1.6895	AG	1.8256	["CCLE_StarF2019","INTRACHROMOSOMAL[chr19:8.44Mb]"]
ZNF410--AC025918.1	14	0	ONLY_REF_SPLICE	ZNF410^ENSG00000119725.18	chr14:73923522:+	AC025918.1^ENSG00000225798.1	chr15:58893977:+	SRR8618305.72303850,SRR8618305.72303997,SRR8618305.72303998,SRR8618305.130476906,SRR8618305.126272537,SRR8618305.72304156,SRR8618305.72304130,SRR8618305.72303787,SRR8618305.74806317,SRR8618305.72303864,SRR8618305.72303361,SRR8618305.72304234,SRR8618305.72303879,SRR8618305.72304125	.	YES_LDAS	0.1204	GT	1.8295	AG	1.9086	["CCLE_StarF2019","INTERCHROMOSOMAL[chr14--chr15]"]
EBF1--ADGRV1	3	10	ONLY_REF_SPLICE	EBF1^ENSG00000164330.17	chr5:159096974:-	ADGRV1^ENSG00000164199.18	chr5:90965415:+	SRR8618305.29026700,SRR8618305.26960935,SRR8618305.121545879	SRR8618305.29026718,SRR8618305.29026702,SRR8618305.29026731,SRR8618305.29026690,SRR8618305.29026713,SRR8618305.29026688,SRR8618305.29026711,SRR8618305.29026698,SRR8618305.29026709,SRR8618305.29026744	YES_LDAS	0.1118	GT	1.2729	AG	1.7465	["INTRACHROMOSOMAL[chr5:67.53Mb]"]
ZDHHC7--H3F3B	8	4	ONLY_REF_SPLICE	ZDHHC7^ENSG00000153786.12	chr16:84995922:-	H3F3B^ENSG00000132475.10	chr17:75779184:-	SRR8618305.131566853,SRR8618305.79974981,SRR8618305.85811852,SRR8618305.85821203,SRR8618305.79974985,SRR8618305.85823112,SRR8618305.85808629,SRR8618305.85812185	SRR8618305.85814137,SRR8618305.85819298,SRR8618305.85822002,SRR8618305.85816472	YES_LDAS	0.1032	GT	1.8062	AG	1.6895	["INTERCHROMOSOMAL[chr16--chr17]"]
AC005062.1--RPL10P16	3	10	INCL_NON_REF_SPLICE	AC005062.1^ENSG00000243004.6	chr7:20002774:-	RPL10P16^ENSG00000178464.6	chr19:12643946:-	SRR8618305.130145861,SRR8618305.122659610,SRR8618305.106824418	SRR8618305.122202132,SRR8618305.78206820,SRR8618305.106810743,SRR8618305.132422169,SRR8618305.134519858,SRR8618305.125773764,SRR8618305.131833968,SRR8618305.130275840,SRR8618305.128908160,SRR8618305.120264140	YES_LDAS	0.1118	GT	1.2729	AG	1.9899	["INTERCHROMOSOMAL[chr7--chr19]"]
EEF1A1--RPLP0	4	9	INCL_NON_REF_SPLICE	EEF1A1^ENSG00000156508.18	chr6:73518450:-	RPLP0^ENSG00000089157.16	chr12:120199425:-	SRR8618305.10449935,SRR8618305.33489728,SRR8618305.67796018,SRR8618305.10426105	SRR8618305.10415268,SRR8618305.121569884,SRR8618305.120016893,SRR8618305.130804133,SRR8618305.12224593,SRR8618305.121989693,SRR8618305.123422287,SRR8618305.67824971,SRR8618305.127782065	YES_LDAS	0.1118	GT	1.9329	AG	1.9329	["TCGA_StarF2019","CCLE_StarF2019","INTERCHROMOSOMAL[chr6--chr12]"]

## Sheet: HNCI-660_STAR-Fusion
HNCI-660 STAR-Fusion Results
#FusionName	JunctionReadCount	SpanningFragCount	SpliceType	LeftGene	LeftBreakpoint	RightGene	RightBreakpoint	JunctionReads	SpanningFrags	LargeAnchorSupport	FFPM	LeftBreakDinuc	LeftBreakEntropy	RightBreakDinuc	RightBreakEntropy	annots
EEF2--SLC25A42	314	194	ONLY_REF_SPLICE	EEF2^ENSG00000167658.16	chr19:3979329:-	SLC25A42^ENSG00000181035.13	chr19:19107894:+	SRR8616157.62910619,SRR8616157.62911095,SRR8616157.61365976,SRR8616157.84032017,SRR8616157.86112098,SRR8616157.62911092,SRR8616157.62912290,SRR8616157.81611254,SRR8616157.62911120,SRR8616157.62911084,SRR8616157.61366900,SRR8616157.61366181,SRR8616157.85632736,SRR8616157.61366047,SRR8616157.61363626,SRR8616157.84725392,SRR8616157.62911312,SRR8616157.62911394,SRR8616157.83991184,SRR8616157.85514168…	SRR8616157.62911325,SRR8616157.62910984,SRR8616157.61364163,SRR8616157.62911055,SRR8616157.89759875,SRR8616157.61364010,SRR8616157.62911145,SRR8616157.61363221,SRR8616157.61365916,SRR8616157.62912196,SRR8616157.62911032,SRR8616157.61364197,SRR8616157.62911105,SRR8616157.62912278,SRR8616157.62911241,SRR8616157.62911148,SRR8616157.62910992,SRR8616157.62910974,SRR8616157.62911181,SRR8616157.62911096…	YES_LDAS	6.9518	GT	1.8892	AG	1.9329	["CCLE_StarF2019","INTRACHROMOSOMAL[chr19:15.08Mb]"]
ANAPC13--VIT	115	111	ONLY_REF_SPLICE	ANAPC13^ENSG00000129055.12	chr3:134482806:-	VIT^ENSG00000205221.12	chr2:36729426:+	SRR8616157.15931748,SRR8616157.15931663,SRR8616157.15931829,SRR8616157.15931790,SRR8616157.15931753,SRR8616157.15931958,SRR8616157.15932117,SRR8616157.15931709,SRR8616157.9073422,SRR8616157.15931750,SRR8616157.15932305,SRR8616157.85509837,SRR8616157.15932061,SRR8616157.15931660,SRR8616157.15931745,SRR8616157.9073167,SRR8616157.79126305,SRR8616157.9073269,SRR8616157.15931754,SRR8616157.9073417,SRR…	SRR8616157.79468973,SRR8616157.84372579,SRR8616157.82557474,SRR8616157.77840717,SRR8616157.9073569,SRR8616157.90012651,SRR8616157.77777109,SRR8616157.15931979,SRR8616157.85109392,SRR8616157.15932089,SRR8616157.9073365,SRR8616157.86975297,SRR8616157.82965790,SRR8616157.89340983,SRR8616157.80223731,SRR8616157.81652887,SRR8616157.80864304,SRR8616157.81993604,SRR8616157.9073158,SRR8616157.86769329,SR…	YES_LDAS	3.0927	GT	1.9656	AG	1.6895	["CCLE_StarF2019","INTERCHROMOSOMAL[chr3--chr2]"]
ZNF146--AC020907.1	143	51	INCL_NON_REF_SPLICE	ZNF146^ENSG00000167635.11	chr19:36218195:+	AC020907.1^ENSG00000179066.8	chr19:35106195:+	SRR8616157.63308028,SRR8616157.63307998,SRR8616157.63308009,SRR8616157.63511830,SRR8616157.63307957,SRR8616157.63308020,SRR8616157.63511926,SRR8616157.81292756,SRR8616157.63511866,SRR8616157.63308045,SRR8616157.63511998,SRR8616157.63308289,SRR8616157.63307978,SRR8616157.63308326,SRR8616157.63308078,SRR8616157.86623514,SRR8616157.63307985,SRR8616157.63511771,SRR8616157.82061029,SRR8616157.82591031…	SRR8616157.77486432,SRR8616157.63511946,SRR8616157.63308243,SRR8616157.63511817,SRR8616157.63308054,SRR8616157.63511983,SRR8616157.63308027,SRR8616157.63511841,SRR8616157.88393550,SRR8616157.63308225,SRR8616157.63511991,SRR8616157.63308046,SRR8616157.63511816,SRR8616157.63511813,SRR8616157.63307974,SRR8616157.63511807,SRR8616157.63511987,SRR8616157.63307946,SRR8616157.63511902,SRR8616157.63511869…	YES_LDAS	2.6548	GT	1.9086	AG	1.9086	["CCLE_StarF2019","INTRACHROMOSOMAL[chr19:1.10Mb]"]
LCAL1--HMGN3	1	132	ONLY_REF_SPLICE	LCAL1^ENSG00000286042.1	chr6:79312368:-	HMGN3^ENSG00000118418.14	chr6:79203630:-	SRR8616157.25105112	SRR8616157.25103592,SRR8616157.25103407,SRR8616157.25105114,SRR8616157.25103384,SRR8616157.82877926,SRR8616157.25104982,SRR8616157.25103564,SRR8616157.25103878,SRR8616157.25046530,SRR8616157.25104858,SRR8616157.84182099,SRR8616157.25103743,SRR8616157.25103379,SRR8616157.25104637,SRR8616157.25105002,SRR8616157.25103521,SRR8616157.25103863,SRR8616157.25103348,SRR8616157.25104235,SRR8616157.25104126…	YES_LDAS	1.8201	GT	1.6895	AG	1.6895	["INTRACHROMOSOMAL[chr6:0.07Mb]","NEIGHBORS[72931]"]
FOXP1--PDCD6IP	71	58	ONLY_REF_SPLICE	FOXP1^ENSG00000114861.20	chr3:71198202:-	PDCD6IP^ENSG00000170248.15	chr3:33812072:+	SRR8616157.13532599,SRR8616157.85017730,SRR8616157.14885315,SRR8616157.14885183,SRR8616157.14885316,SRR8616157.13532740,SRR8616157.81813034,SRR8616157.14885149,SRR8616157.13532974,SRR8616157.88672732,SRR8616157.14885254,SRR8616157.14885154,SRR8616157.13532921,SRR8616157.14885299,SRR8616157.14885180,SRR8616157.14885145,SRR8616157.13532620,SRR8616157.83687769,SRR8616157.13532802,SRR8616157.14885291…	SRR8616157.14885250,SRR8616157.14885251,SRR8616157.14885165,SRR8616157.14885156,SRR8616157.14885176,SRR8616157.14885297,SRR8616157.13532619,SRR8616157.13532764,SRR8616157.14885148,SRR8616157.14885138,SRR8616157.14885168,SRR8616157.14885285,SRR8616157.14885196,SRR8616157.14885139,SRR8616157.14885243,SRR8616157.14885140,SRR8616157.14885246,SRR8616157.14885045,SRR8616157.14885252,SRR8616157.14885240…	YES_LDAS	1.7653	GT	1.5656	AG	1.7056	["CCLE_StarF2019","INTRACHROMOSOMAL[chr3:37.08Mb]"]
COX6CP1--COX6C	5	114	INCL_NON_REF_SPLICE	COX6CP1^ENSG00000260318.1	chr16:11904126:-	COX6C^ENSG00000164919.11	chr8:99892008:-	SRR8616157.31730698,SRR8616157.82686279,SRR8616157.87280551,SRR8616157.31730694,SRR8616157.31731662	SRR8616157.31735182,SRR8616157.85887654,SRR8616157.79568841,SRR8616157.31732209,SRR8616157.31734083,SRR8616157.31730874,SRR8616157.31733712,SRR8616157.31738144,SRR8616157.31735740,SRR8616157.31737091,SRR8616157.31732012,SRR8616157.31738283,SRR8616157.31737893,SRR8616157.89365990,SRR8616157.31729552,SRR8616157.79599920,SRR8616157.31737499,SRR8616157.31735046,SRR8616157.31737678,SRR8616157.31737512…	YES_LDAS	1.6285	GT	1.8892	AG	1.8256	["CCLE_StarF2019","TCGA_StarF2019","INTERCHROMOSOMAL[chr16--chr8]"]
FOXP1--RYBP	68	45	ONLY_REF_SPLICE	FOXP1^ENSG00000114861.20	chr3:71041328:-	RYBP^ENSG00000163602.10	chr3:72379427:-	SRR8616157.14884350,SRR8616157.14896420,SRR8616157.14884577,SRR8616157.14896168,SRR8616157.79407518,SRR8616157.83452416,SRR8616157.14896380,SRR8616157.80296259,SRR8616157.14896422,SRR8616157.76994544,SRR8616157.14896443,SRR8616157.14896497,SRR8616157.14884506,SRR8616157.14896344,SRR8616157.14884409,SRR8616157.79763365,SRR8616157.81504906,SRR8616157.14896492,SRR8616157.14884410,SRR8616157.81046720…	SRR8616157.14896452,SRR8616157.14895585,SRR8616157.14884396,SRR8616157.14896026,SRR8616157.14896078,SRR8616157.14896256,SRR8616157.14896458,SRR8616157.14895504,SRR8616157.14896434,SRR8616157.14895644,SRR8616157.14896295,SRR8616157.14895244,SRR8616157.14896491,SRR8616157.14896431,SRR8616157.14896423,SRR8616157.14896059,SRR8616157.14896246,SRR8616157.14884550,SRR8616157.14896438,SRR8616157.14896232…	YES_LDAS	1.5464	GT	1.7465	AG	1.7968	["CCLE_StarF2019","INTRACHROMOSOMAL[chr3:0.79Mb]"]
RYBP--FOXP1	47	37	ONLY_REF_SPLICE	RYBP^ENSG00000163602.10	chr3:72446496:-	FOXP1^ENSG00000114861.20	chr3:71112637:-	SRR8616157.80760388,SRR8616157.14884703,SRR8616157.77340574,SRR8616157.14884755,SRR8616157.89213083,SRR8616157.14884510,SRR8616157.14896920,SRR8616157.87350573,SRR8616157.87141599,SRR8616157.83563221,SRR8616157.14884685,SRR8616157.14884520,SRR8616157.14884806,SRR8616157.79655743,SRR8616157.14884591,SRR8616157.14884736,SRR8616157.14884841,SRR8616157.14884638,SRR8616157.14884728,SRR8616157.78786621…	SRR8616157.14896873,SRR8616157.14884702,SRR8616157.14884835,SRR8616157.14896936,SRR8616157.14884770,SRR8616157.14884589,SRR8616157.14896874,SRR8616157.14884643,SRR8616157.78033859,SRR8616157.14896907,SRR8616157.14896926,SRR8616157.14884840,SRR8616157.14896930,SRR8616157.14884848,SRR8616157.14896928,SRR8616157.14896905,SRR8616157.14896901,SRR8616157.77064571,SRR8616157.14884829,SRR8616157.14884790…	YES_LDAS	1.1495	GT	1.7465	AG	1.9656	["CCLE_StarF2019","INTRACHROMOSOMAL[chr3:0.79Mb]"]
GTF2IRD1--GTF2I	29	24	ONLY_REF_SPLICE	GTF2IRD1^ENSG00000006704.10	chr7:74559655:+	GTF2I^ENSG00000263001.6	chr7:74705164:+	SRR8616157.28556708,SRR8616157.28562486,SRR8616157.28562116,SRR8616157.28561847,SRR8616157.28556589,SRR8616157.28562438,SRR8616157.28562325,SRR8616157.28562449,SRR8616157.28556711,SRR8616157.28556381,SRR8616157.28556558,SRR8616157.28564250,SRR8616157.28562698,SRR8616157.28556805,SRR8616157.28563202,SRR8616157.28395190,SRR8616157.28556806,SRR8616157.28556748,SRR8616157.28561972,SRR8616157.28562504…	SRR8616157.28556818,SRR8616157.28562268,SRR8616157.28562011,SRR8616157.28561782,SRR8616157.28562243,SRR8616157.28562187,SRR8616157.28562382,SRR8616157.28556817,SRR8616157.28561979,SRR8616157.28561816,SRR8616157.28561830,SRR8616157.28556564,SRR8616157.28562122,SRR8616157.28562306,SRR8616157.28561986,SRR8616157.28556820,SRR8616157.28562370,SRR8616157.28562160,SRR8616157.28562416,SRR8616157.28562633…	YES_LDAS	0.7253	GT	1.8892	AG	1.5329	["CCLE_StarF2019","TCGA_StarF2019","INTRACHROMOSOMAL[chr7:0.05Mb]","NEIGHBORS[47627]"]
PPA1--NUDT13	19	19	ONLY_REF_SPLICE	PPA1^ENSG00000180817.12	chr10:70230341:-	NUDT13^ENSG00000166321.14	chr10:73110375:+	SRR8616157.82670095,SRR8616157.38033272,SRR8616157.85638408,SRR8616157.38033065,SRR8616157.84098720,SRR8616157.87988700,SRR8616157.37805682,SRR8616157.82655189,SRR8616157.38033284,SRR8616157.37805446,SRR8616157.37805650,SRR8616157.38033082,SRR8616157.38033087,SRR8616157.81440290,SRR8616157.38033266,SRR8616157.85759002,SRR8616157.38033271,SRR8616157.38033112,SRR8616157.37805690	SRR8616157.90428847,SRR8616157.38033081,SRR8616157.87446469,SRR8616157.85527189,SRR8616157.38033080,SRR8616157.38033099,SRR8616157.38033264,SRR8616157.81499278,SRR8616157.38033073,SRR8616157.38033084,SRR8616157.38033101,SRR8616157.38033064,SRR8616157.38033123,SRR8616157.38033070,SRR8616157.81093833,SRR8616157.38033268,SRR8616157.82636663,SRR8616157.38033076,SRR8616157.38033091	YES_LDAS	0.52	GT	1.7819	AG	1.8062	["CCLE_StarF2019","INTRACHROMOSOMAL[chr10:2.88Mb]"]
CTNND2--GNPDA1	21	14	ONLY_REF_SPLICE	CTNND2^ENSG00000169862.19	chr5:11236691:-	GNPDA1^ENSG00000113552.16	chr5:142012041:-	SRR8616157.19590186,SRR8616157.19590175,SRR8616157.21272687,SRR8616157.85737240,SRR8616157.19590153,SRR8616157.21272297,SRR8616157.83847775,SRR8616157.21272298,SRR8616157.21271431,SRR8616157.21272369,SRR8616157.21272370,SRR8616157.19590217,SRR8616157.21272152,SRR8616157.83689485,SRR8616157.89141010,SRR8616157.90277542,SRR8616157.21272257,SRR8616157.21272299,SRR8616157.19590134,SRR8616157.86353559…	SRR8616157.21272286,SRR8616157.21272455,SRR8616157.19590554,SRR8616157.19590130,SRR8616157.21272461,SRR8616157.21272543,SRR8616157.19590183,SRR8616157.21272183,SRR8616157.21272488,SRR8616157.19590541,SRR8616157.21272436,SRR8616157.21272291,SRR8616157.21272433,SRR8616157.21272399	YES_LDAS	0.479	GT	1.7232	AG	1.8892	["CCLE_StarF2019","INTRACHROMOSOMAL[chr5:130.09Mb]"]
ZNF420--TMLHE	16	15	ONLY_REF_SPLICE	ZNF420^ENSG00000197050.11	chr19:37091121:+	TMLHE^ENSG00000185973.11	chrX:155545277:-	SRR8616157.71622400,SRR8616157.78892913,SRR8616157.63580476,SRR8616157.84381917,SRR8616157.63580623,SRR8616157.71622398,SRR8616157.71622407,SRR8616157.63580635,SRR8616157.63580412,SRR8616157.63580573,SRR8616157.63580379,SRR8616157.71622401,SRR8616157.63580396,SRR8616157.63580418,SRR8616157.71622395,SRR8616157.71622197	SRR8616157.82934305,SRR8616157.63580442,SRR8616157.63580526,SRR8616157.71622212,SRR8616157.63580671,SRR8616157.82109691,SRR8616157.71622152,SRR8616157.63580636,SRR8616157.83510308,SRR8616157.82988212,SRR8616157.63580359,SRR8616157.71622214,SRR8616157.78688773,SRR8616157.63580443,SRR8616157.77737777	YES_LDAS	0.4243	GT	1.9656	AG	1.9656	["CCLE_StarF2019","INTERCHROMOSOMAL[chr19--chrX]"]
USP15--C12orf56	14	16	ONLY_REF_SPLICE	USP15^ENSG00000135655.16	chr12:62302920:+	C12orf56^ENSG00000185306.12	chr12:64331032:-	SRR8616157.45612477,SRR8616157.45571804,SRR8616157.45572074,SRR8616157.45612504,SRR8616157.45571812,SRR8616157.45612486,SRR8616157.45571731,SRR8616157.45571758,SRR8616157.45612303,SRR8616157.45571742,SRR8616157.45612470,SRR8616157.45572051,SRR8616157.89259494,SRR8616157.81791110	SRR8616157.45612478,SRR8616157.45612518,SRR8616157.45612372,SRR8616157.45612295,SRR8616157.45612510,SRR8616157.45612511,SRR8616157.45612312,SRR8616157.45612495,SRR8616157.45612321,SRR8616157.45612517,SRR8616157.45612503,SRR8616157.45612364,SRR8616157.45612368,SRR8616157.45612519,SRR8616157.45571803,SRR8616157.45612494	YES_LDAS	0.4106	GT	1.7465	AG	1.4716	["CCLE_StarF2019","INTRACHROMOSOMAL[chr12:1.85Mb]"]
AC068756.1--AC108690.1	16	11	INCL_NON_REF_SPLICE	AC068756.1^ENSG00000242828.1	chr3:80761438:-	AC108690.1^ENSG00000286329.1	chr3:80633971:-	SRR8616157.79873793,SRR8616157.81105659,SRR8616157.79269591,SRR8616157.79809629,SRR8616157.82877479,SRR8616157.80608590,SRR8616157.80280957,SRR8616157.14949621,SRR8616157.85716081,SRR8616157.89198749,SRR8616157.79126878,SRR8616157.85514087,SRR8616157.14947883,SRR8616157.85533435,SRR8616157.14950998,SRR8616157.78660160	SRR8616157.78595254,SRR8616157.87856551,SRR8616157.78764190,SRR8616157.87388219,SRR8616157.14950234,SRR8616157.85034132,SRR8616157.14950887,SRR8616157.14950901,SRR8616157.14950888,SRR8616157.14950890,SRR8616157.82877251	YES_LDAS	0.3695	GT	1.371	AG	1.8892	["INTRACHROMOSOMAL[chr3:0.08Mb]","NEIGHBORS[83144]"]
PPA1--NUDT13	5	19	ONLY_REF_SPLICE	PPA1^ENSG00000180817.12	chr10:70230341:-	NUDT13^ENSG00000166321.14	chr10:73114357:+	SRR8616157.38033302,SRR8616157.38033545,SRR8616157.38033275,SRR8616157.38033520,SRR8616157.38033526	SRR8616157.38033268,SRR8616157.82636663,SRR8616157.38033076,SRR8616157.38033091,SRR8616157.38033264,SRR8616157.81499278,SRR8616157.38033073,SRR8616157.38033084,SRR8616157.38033101,SRR8616157.38033064,SRR8616157.38033123,SRR8616157.38033070,SRR8616157.81093833,SRR8616157.87446469,SRR8616157.85527189,SRR8616157.38033080,SRR8616157.38033099,SRR8616157.90428847,SRR8616157.38033081	YES_LDAS	0.3284	GT	1.7819	AG	1.9656	["CCLE_StarF2019","INTRACHROMOSOMAL[chr10:2.88Mb]"]
AL391840.3--SH3BGRL2	17	7	INCL_NON_REF_SPLICE	AL391840.3^ENSG00000287811.1	chr6:79538843:+	SH3BGRL2^ENSG00000198478.8	chr6:79673614:+	SRR8616157.25108651,SRR8616157.25108640,SRR8616157.25108547,SRR8616157.25113012,SRR8616157.25108550,SRR8616157.25108639,SRR8616157.25108653,SRR8616157.25108616,SRR8616157.25112608,SRR8616157.25108648,SRR8616157.25112554,SRR8616157.25112857,SRR8616157.25108636,SRR8616157.25112552,SRR8616157.25112666,SRR8616157.25113582,SRR8616157.25108630	SRR8616157.25112602,SRR8616157.25113080,SRR8616157.25112550,SRR8616157.86652766,SRR8616157.25108622,SRR8616157.25112523,SRR8616157.25112589	YES_LDAS	0.3284	GT	1.9086	AG	1.4716	["INTRACHROMOSOMAL[chr6:0.09Mb]","NEIGHBORS[91353]"]
AC068756.1--AC108690.1	11	11	ONLY_REF_SPLICE	AC068756.1^ENSG00000242828.1	chr3:80761458:-	AC108690.1^ENSG00000286329.1	chr3:80633971:-	SRR8616157.85173260,SRR8616157.89463681,SRR8616157.14950123,SRR8616157.81617529,SRR8616157.14950893,SRR8616157.14950894,SRR8616157.14947942,SRR8616157.14948599,SRR8616157.14949591,SRR8616157.79842312,SRR8616157.89624087	SRR8616157.14950901,SRR8616157.14950888,SRR8616157.78595254,SRR8616157.14950887,SRR8616157.14950234,SRR8616157.85034132,SRR8616157.87388219,SRR8616157.87856551,SRR8616157.78764190,SRR8616157.82877251,SRR8616157.14950890	YES_LDAS	0.301	GT	1.9656	AG	1.8892	["INTRACHROMOSOMAL[chr3:0.08Mb]","NEIGHBORS[83144]"]
LINC01901--MIR924HG	13	6	ONLY_REF_SPLICE	LINC01901^ENSG00000267413.1	chr18:39862144:-	MIR924HG^ENSG00000267374.2	chr18:39751360:-	SRR8616157.80262694,SRR8616157.60237101,SRR8616157.82578075,SRR8616157.83421673,SRR8616157.86227343,SRR8616157.79488373,SRR8616157.77698747,SRR8616157.60236959,SRR8616157.87676878,SRR8616157.85687780,SRR8616157.86429518,SRR8616157.80929725,SRR8616157.83349976	SRR8616157.83523865,SRR8616157.83022340,SRR8616157.60236963,SRR8616157.60236964,SRR8616157.60236758,SRR8616157.77226340	YES_LDAS	0.26	GT	1.7465	AG	1.8892	["INTRACHROMOSOMAL[chr18:0.04Mb]","NEIGHBORS[40852]"]
USP15--C12orf56	3	16	ONLY_REF_SPLICE	USP15^ENSG00000135655.16	chr12:62306058:+	C12orf56^ENSG00000185306.12	chr12:64331032:-	SRR8616157.45612434,SRR8616157.45612459,SRR8616157.45612460	SRR8616157.45612510,SRR8616157.45612372,SRR8616157.45612295,SRR8616157.45612518,SRR8616157.45612478,SRR8616157.45612494,SRR8616157.45612364,SRR8616157.45612368,SRR8616157.45571803,SRR8616157.45612519,SRR8616157.45612517,SRR8616157.45612503,SRR8616157.45612511,SRR8616157.45612312,SRR8616157.45612495,SRR8616157.45612321	YES_LDAS	0.2601	GT	1.8323	AG	1.4716	["CCLE_StarF2019","INTRACHROMOSOMAL[chr12:1.85Mb]"]
PRSS23--TMEM135	7	9	ONLY_REF_SPLICE	PRSS23^ENSG00000150687.12	chr11:86823593:+	TMEM135^ENSG00000166575.17	chr11:87157341:+	SRR8616157.42169411,SRR8616157.42161125,SRR8616157.42167112,SRR8616157.42167109,SRR8616157.88841947,SRR8616157.42169741,SRR8616157.42167067	SRR8616157.42169746,SRR8616157.42169398,SRR8616157.42169643,SRR8616157.42169654,SRR8616157.80998229,SRR8616157.42169726,SRR8616157.42167087,SRR8616157.42169396,SRR8616157.42169406	YES_LDAS	0.219	GT	1.5628	AG	1.6895	["CCLE_StarF2019","INTRACHROMOSOMAL[chr11:0.08Mb]","NEIGHBORS[84934]"]
TMPRSS2--ERG	9	7	ONLY_REF_SPLICE	TMPRSS2^ENSG00000184012.12	chr21:41498119:-	ERG^ENSG00000157554.19	chr21:38445621:-	SRR8616157.67784184,SRR8616157.67784128,SRR8616157.67784100,SRR8616157.67784123,SRR8616157.67784159,SRR8616157.82301070,SRR8616157.86295379,SRR8616157.78592327,SRR8616157.67784114	SRR8616157.67804291,SRR8616157.67784213,SRR8616157.67784206,SRR8616157.67804287,SRR8616157.77254047,SRR8616157.67784171,SRR8616157.67784196	YES_LDAS	0.219	GT	1.9656	AG	1.9656	["ChimerSeq","Cosmic","ChimerPub","YOSHIHARA_TCGA","TumorFusionsNAR2018","Larsson_TCGA","ChimerKB","CCLE_StarF2019","chimerdb_pubmed","GUO2018CR_TCGA","TCGA_StarF2019","INTRACHROMOSOMAL[chr21:2.80Mb]"]
SLC25A42--EEF2	7	8	ONLY_REF_SPLICE	SLC25A42^ENSG00000181035.13	chr19:19106385:+	EEF2^ENSG00000167658.16	chr19:3978172:-	SRR8616157.61360134,SRR8616157.61358966,SRR8616157.61359174,SRR8616157.84242512,SRR8616157.81839510,SRR8616157.89526693,SRR8616157.88010973	SRR8616157.86638420,SRR8616157.62910585,SRR8616157.62910581,SRR8616157.62910584,SRR8616157.86495923,SRR8616157.62910400,SRR8616157.62910603,SRR8616157.62910587	YES_LDAS	0.2053	GT	1.7465	AG	1.9656	["CCLE_StarF2019","INTRACHROMOSOMAL[chr19:15.08Mb]"]
MTREX--PLPP1	13	2	ONLY_REF_SPLICE	MTREX^ENSG00000039123.16	chr5:55422982:+	PLPP1^ENSG00000067113.17	chr5:55441908:-	SRR8616157.81710843,SRR8616157.19999560,SRR8616157.19999618,SRR8616157.19999316,SRR8616157.20001477,SRR8616157.19998914,SRR8616157.19999148,SRR8616157.19999563,SRR8616157.19999437,SRR8616157.19999379,SRR8616157.19999254,SRR8616157.20001498,SRR8616157.20001508	SRR8616157.20000377,SRR8616157.19999562	YES_LDAS	0.2053	GT	1.7465	AG	1.6402	["INTRACHROMOSOMAL[chr5:0.00Mb]","NEIGHBORS_OVERLAP:+:-:[725]"]
ESCO1--AC009262.1	7	8	ONLY_REF_SPLICE	ESCO1^ENSG00000141446.11	chr18:21560859:-	AC009262.1^ENSG00000236212.2	chr7:34297579:+	SRR8616157.27717466,SRR8616157.27717470,SRR8616157.27717485,SRR8616157.59922117,SRR8616157.59922141,SRR8616157.59922136,SRR8616157.27717479	SRR8616157.87835751,SRR8616157.59922099,SRR8616157.89335171,SRR8616157.59922089,SRR8616157.82617275,SRR8616157.81287849,SRR8616157.82560768,SRR8616157.89711663	YES_LDAS	0.2053	GT	1.8062	AG	1.8892	["INTERCHROMOSOMAL[chr18--chr7]"]
AC037433.1--AC009654.1	7	7	ONLY_REF_SPLICE	AC037433.1^ENSG00000287915.1	chr15:60223070:-	AC009654.1^ENSG00000259223.2	chr15:60074935:-	SRR8616157.52050219,SRR8616157.52046250,SRR8616157.52046257,SRR8616157.52046254,SRR8616157.52046264,SRR8616157.52046271,SRR8616157.78385247	SRR8616157.52050131,SRR8616157.52046270,SRR8616157.52050167,SRR8616157.52050246,SRR8616157.52050189,SRR8616157.52050218,SRR8616157.52050158	YES_LDAS	0.1916	GT	1.8892	AG	1.9656	["INTRACHROMOSOMAL[chr15:0.10Mb]","NEIGHBORS[97217]"]
TMPRSS2--ERG	6	7	ONLY_REF_SPLICE	TMPRSS2^ENSG00000184012.12	chr21:41508081:-	ERG^ENSG00000157554.19	chr21:38445621:-	SRR8616157.67784183,SRR8616157.67784204,SRR8616157.67784180,SRR8616157.67784176,SRR8616157.67784109,SRR8616157.67784179	SRR8616157.67784206,SRR8616157.67804287,SRR8616157.77254047,SRR8616157.67784171,SRR8616157.67784196,SRR8616157.67804291,SRR8616157.67784213	YES_LDAS	0.1779	GT	1.6895	AG	1.9656	["ChimerSeq","Cosmic","ChimerPub","YOSHIHARA_TCGA","TumorFusionsNAR2018","Larsson_TCGA","ChimerKB","CCLE_StarF2019","chimerdb_pubmed","GUO2018CR_TCGA","TCGA_StarF2019","INTRACHROMOSOMAL[chr21:2.80Mb]"]
PRSS23--TMEM135	3	9	ONLY_REF_SPLICE	PRSS23^ENSG00000150687.12	chr11:86823593:+	TMEM135^ENSG00000166575.17	chr11:87236638:+	SRR8616157.42167088,SRR8616157.42161145,SRR8616157.42169666	SRR8616157.42169406,SRR8616157.42169396,SRR8616157.42167087,SRR8616157.42169726,SRR8616157.80998229,SRR8616157.42169654,SRR8616157.42169643,SRR8616157.42169398,SRR8616157.42169746	YES_LDAS	0.1643	GT	1.5628	AG	1.371	["CCLE_StarF2019","INTRACHROMOSOMAL[chr11:0.08Mb]","NEIGHBORS[84934]"]
NUTM2B-AS1--ANXA11	6	6	ONLY_REF_SPLICE	NUTM2B-AS1^ENSG00000225484.7	chr10:79766271:-	ANXA11^ENSG00000122359.18	chr10:80176155:-	SRR8616157.38529900,SRR8616157.38461366,SRR8616157.88478596,SRR8616157.38461677,SRR8616157.38461791,SRR8616157.38461788	SRR8616157.38461333,SRR8616157.38462069,SRR8616157.38461329,SRR8616157.38462062,SRR8616157.38462061,SRR8616157.38437363	YES_LDAS	0.1642	GT	1.5329	AG	1.5329	["CCLE_StarF2019","INTRACHROMOSOMAL[chr10:0.32Mb]"]
PTMA--NCL	3	10	INCL_NON_REF_SPLICE	PTMA^ENSG00000187514.16	chr2:231711977:+	NCL^ENSG00000115053.16	chr2:231460851:-	SRR8616157.12440910,SRR8616157.12492000,SRR8616157.12440914	SRR8616157.12567567,SRR8616157.12518110,SRR8616157.12519858,SRR8616157.12444226,SRR8616157.87423689,SRR8616157.12443978,SRR8616157.12510487,SRR8616157.12534956,SRR8616157.12532172,SRR8616157.78567675	YES_LDAS	0.1779	GT	0.9968	AG	1.9656	["CCLE_StarF2019","TCGA_StarF2019","INTRACHROMOSOMAL[chr2:0.22Mb]"]
OR51S1--TP53I11	11	0	INCL_NON_REF_SPLICE	OR51S1^ENSG00000176922.4	chr11:4848669:-	TP53I11^ENSG00000175274.18	chr11:44933050:-	SRR8616157.40209071,SRR8616157.40209828,SRR8616157.40208883,SRR8616157.81284527,SRR8616157.40209558,SRR8616157.40210272,SRR8616157.40208892,SRR8616157.40208884,SRR8616157.40208540,SRR8616157.84384478,SRR8616157.40210238	.	YES_LDAS	0.1505	GT	1.8295	AG	1.4256	["INTRACHROMOSOMAL[chr11:40.04Mb]"]
GMDS--RIC8B	4	6	ONLY_REF_SPLICE	GMDS^ENSG00000112699.11	chr6:2245321:-	RIC8B^ENSG00000111785.20	chr12:106783997:+	SRR8616157.46408318,SRR8616157.46407749,SRR8616157.46407751,SRR8616157.46408311	SRR8616157.77317699,SRR8616157.82431754,SRR8616157.46407750,SRR8616157.78634962,SRR8616157.46408262,SRR8616157.46408266	YES_LDAS	0.1368	GT	1.9329	AG	1.9656	["INTERCHROMOSOMAL[chr6--chr12]"]
KRTAP5-AS1--AP000867.5	4	6	INCL_NON_REF_SPLICE	KRTAP5-AS1^ENSG00000233930.4	chr11:1598277:+	AP000867.5^ENSG00000286948.1	chr11:71563684:-	SRR8616157.78753047,SRR8616157.78920152,SRR8616157.81637128,SRR8616157.82096612	SRR8616157.39403789,SRR8616157.90497650,SRR8616157.39403709,SRR8616157.39403788,SRR8616157.39403790,SRR8616157.77879147	YES_LDAS	0.1368	GT	1.6729	AG	1.8295	["INTRACHROMOSOMAL[chr11:69.96Mb]"]
BCL11A--AC007100.1	2	7	ONLY_REF_SPLICE	BCL11A^ENSG00000119866.21	chr2:60545971:-	AC007100.1^ENSG00000271955.2	chr2:59858564:-	SRR8616157.9549445,SRR8616157.84099384	SRR8616157.9549476,SRR8616157.9549403,SRR8616157.9549429,SRR8616157.9545906,SRR8616157.9549404,SRR8616157.80065694,SRR8616157.9549421	YES_LDAS	0.1232	GT	1.7465	AG	1.8295	["INTRACHROMOSOMAL[chr2:0.35Mb]"]
AC026341.1--GAP43	5	5	INCL_NON_REF_SPLICE	AC026341.1^ENSG00000242880.2	chr3:115370176:+	GAP43^ENSG00000172020.12	chr3:115676013:+	SRR8616157.15329122,SRR8616157.80198842,SRR8616157.89217046,SRR8616157.15327581,SRR8616157.15329137	SRR8616157.15329264,SRR8616157.15329162,SRR8616157.15329407,SRR8616157.15329308,SRR8616157.15329168	YES_LDAS	0.1368	GT	1.9329	AG	1.4566	["INTRACHROMOSOMAL[chr3:0.06Mb]","NEIGHBORS[58935]"]
AC244102.4--GABRA3	1	8	ONLY_REF_SPLICE	AC244102.4^ENSG00000287394.1	chrX:152697595:-	GABRA3^ENSG00000011677.13	chrX:152364596:-	SRR8616157.80737163	SRR8616157.71283293,SRR8616157.84984349,SRR8616157.71280727,SRR8616157.71280822,SRR8616157.77562518,SRR8616157.71280790,SRR8616157.81371259,SRR8616157.71283295	NO_LDAS	0.1232	GT	1.7968	AG	1.8892	["INTRACHROMOSOMAL[chrX:0.12Mb]"]
ESCO1--AC009262.1	1	8	ONLY_REF_SPLICE	ESCO1^ENSG00000141446.11	chr18:21560859:-	AC009262.1^ENSG00000236212.2	chr7:34255930:+	SRR8616157.27716819	SRR8616157.87835751,SRR8616157.59922099,SRR8616157.89335171,SRR8616157.89711663,SRR8616157.81287849,SRR8616157.82560768,SRR8616157.82617275,SRR8616157.59922089	YES_LDAS	0.1232	GT	1.8062	AG	1.7968	["INTERCHROMOSOMAL[chr18--chr7]"]
AL445985.1--SPATA13	8	1	ONLY_REF_SPLICE	AL445985.1^ENSG00000228741.2	chr13:24017701:+	SPATA13^ENSG00000182957.16	chr13:24222819:+	SRR8616157.47473832,SRR8616157.47473863,SRR8616157.47473392,SRR8616157.47473890,SRR8616157.47473362,SRR8616157.47473350,SRR8616157.47473784,SRR8616157.47473889	SRR8616157.47474538	YES_LDAS	0.1232	GT	1.9656	AG	1.6402	["INTRACHROMOSOMAL[chr13:0.13Mb]"]
GDAP1--MIR2052HG	5	4	ONLY_REF_SPLICE	GDAP1^ENSG00000104381.12	chr8:74363053:+	MIR2052HG^ENSG00000254349.6	chr8:74612853:+	SRR8616157.31082300,SRR8616157.31082708,SRR8616157.31070535,SRR8616157.31070989,SRR8616157.31070984	SRR8616157.84723779,SRR8616157.31070273,SRR8616157.31082294,SRR8616157.31070558	YES_LDAS	0.1231	GT	1.7465	AG	1.9219	["CCLE_StarF2019","TCGA_StarF2019","INTRACHROMOSOMAL[chr8:0.11Mb]"]
BCL11A--AC007100.1	1	7	ONLY_REF_SPLICE	BCL11A^ENSG00000119866.21	chr2:60545971:-	AC007100.1^ENSG00000271955.2	chr2:59512205:-	SRR8616157.9549420	SRR8616157.9549403,SRR8616157.9549476,SRR8616157.9549421,SRR8616157.80065694,SRR8616157.9549404,SRR8616157.9549429,SRR8616157.9545906	YES_LDAS	0.1095	GT	1.7465	AG	1.9329	["INTRACHROMOSOMAL[chr2:0.35Mb]"]
BCL11A--AC007100.1	1	7	ONLY_REF_SPLICE	BCL11A^ENSG00000119866.21	chr2:60545971:-	AC007100.1^ENSG00000271955.2	chr2:59740221:-	SRR8616157.9549447	SRR8616157.9549421,SRR8616157.80065694,SRR8616157.9549404,SRR8616157.9545906,SRR8616157.9549429,SRR8616157.9549403,SRR8616157.9549476	YES_LDAS	0.1095	GT	1.7465	AG	1.9656	["INTRACHROMOSOMAL[chr2:0.35Mb]"]
AC073529.1--MID1	3	5	ONLY_REF_SPLICE	AC073529.1^ENSG00000234129.8	chrX:11055936:-	MID1^ENSG00000101871.14	chrX:10567603:-	SRR8616157.69332198,SRR8616157.69332249,SRR8616157.69332278	SRR8616157.69332122,SRR8616157.69334047,SRR8616157.69334098,SRR8616157.69332265,SRR8616157.69332125	YES_LDAS	0.1095	GT	1.9219	AG	1.9656	["INTRACHROMOSOMAL[chrX:0.01Mb]","NEIGHBORS[13924]"]
NUTM2B-AS1--ANXA11	2	6	ONLY_REF_SPLICE	NUTM2B-AS1^ENSG00000225484.7	chr10:79766271:-	ANXA11^ENSG00000122359.18	chr10:80181455:-	SRR8616157.38462074,SRR8616157.38462075	SRR8616157.38462069,SRR8616157.38461329,SRR8616157.38461333,SRR8616157.38462061,SRR8616157.38437363,SRR8616157.38462062	YES_LDAS	0.1095	GT	1.5329	AG	1.8323	["CCLE_StarF2019","INTRACHROMOSOMAL[chr10:0.32Mb]"]
KRTAP5-AS1--AP000867.5	3	5	INCL_NON_REF_SPLICE	KRTAP5-AS1^ENSG00000233930.4	chr11:1598289:+	AP000867.5^ENSG00000286948.1	chr11:71563684:-	SRR8616157.85784879,SRR8616157.39403774,SRR8616157.39403707	SRR8616157.39403709,SRR8616157.39403789,SRR8616157.39403790,SRR8616157.39403788,SRR8616157.77879147,SRR8616157.90497650	YES_LDAS	0.1095	GT	1.6895	AG	1.8295	["INTRACHROMOSOMAL[chr11:69.96Mb]"]

## Sheet: DU145_STAR-Fusion
DU145 STAR-Fusion Results
#FusionName	JunctionReadCount	SpanningFragCount	SpliceType	LeftGene	LeftBreakpoint	RightGene	RightBreakpoint	JunctionReads	SpanningFrags	LargeAnchorSupport	FFPM	LeftBreakDinuc	LeftBreakEntropy	RightBreakDinuc	RightBreakEntropy	annots
RTRAF--SLC25A21	641	401	ONLY_REF_SPLICE	RTRAF^ENSG00000087302.9	chr14:52001866:+	SLC25A21^ENSG00000183032.11	chr14:36711482:-	SRR8615300.20945348,SRR8615300.20947002,SRR8615300.20764007,SRR8615300.20945911,SRR8615300.20763386,SRR8615300.20764738,SRR8615300.20948608,SRR8615300.20948309,SRR8615300.20948310,SRR8615300.20948583,SRR8615300.20947808,SRR8615300.20763738,SRR8615300.20945133,SRR8615300.20948791,SRR8615300.20947133,SRR8615300.20763381,SRR8615300.20764831,SRR8615300.20763769,SRR8615300.38774424,SRR8615300.20764892…	SRR8615300.20947933,SRR8615300.20948325,SRR8615300.20945434,SRR8615300.20947935,SRR8615300.20948330,SRR8615300.20947232,SRR8615300.45819319,SRR8615300.20948567,SRR8615300.20947011,SRR8615300.20947690,SRR8615300.20948607,SRR8615300.20949060,SRR8615300.20948153,SRR8615300.20948247,SRR8615300.20947829,SRR8615300.20948589,SRR8615300.20948233,SRR8615300.20948953,SRR8615300.20947676,SRR8615300.20764834…	YES_LDAS	34.5876	GT	1.4256	AG	1.8892	["INTRACHROMOSOMAL[chr14:14.82Mb]"]
UBE2L3--KRAS	168	94	ONLY_REF_SPLICE	UBE2L3^ENSG00000185651.14	chr22:21611043:+	KRAS^ENSG00000133703.11	chr12:25245395:-	SRR8615300.18175902,SRR8615300.29651455,SRR8615300.29653147,SRR8615300.18175840,SRR8615300.29652432,SRR8615300.18175966,SRR8615300.18175844,SRR8615300.29651588,SRR8615300.42003727,SRR8615300.29651474,SRR8615300.18175885,SRR8615300.18176034,SRR8615300.18176060,SRR8615300.29652161,SRR8615300.29651517,SRR8615300.18176130,SRR8615300.29651650,SRR8615300.18176134,SRR8615300.29651552,SRR8615300.18176013…	SRR8615300.48793985,SRR8615300.45540469,SRR8615300.29651691,SRR8615300.57612883,SRR8615300.54481557,SRR8615300.58034506,SRR8615300.59306228,SRR8615300.58346810,SRR8615300.62331425,SRR8615300.50441516,SRR8615300.60424453,SRR8615300.18175926,SRR8615300.53364645,SRR8615300.48842475,SRR8615300.54138333,SRR8615300.60018493,SRR8615300.49212091,SRR8615300.56704050,SRR8615300.62562170,SRR8615300.33708786…	YES_LDAS	8.6967	GT	1.4295	AG	1.9656	["Klijn_CellLines","ChimerKB","Cosmic","ChimerPub","CCLE_StarF2019","INTERCHROMOSOMAL[chr22--chr12]"]
LDLR--RPL31P11	96	43	INCL_NON_REF_SPLICE	LDLR^ENSG00000130164.13	chr19:11113762:+	RPL31P11^ENSG00000213075.7	chr1:161685210:-	SRR8615300.27252324,SRR8615300.62932833,SRR8615300.27252887,SRR8615300.27253431,SRR8615300.61004091,SRR8615300.2470409,SRR8615300.27252805,SRR8615300.27253069,SRR8615300.2470418,SRR8615300.2470344,SRR8615300.2470043,SRR8615300.2470393,SRR8615300.27252257,SRR8615300.27251965,SRR8615300.2470369,SRR8615300.27252396,SRR8615300.27253402,SRR8615300.27253104,SRR8615300.49126845,SRR8615300.2470532,SRR861…	SRR8615300.2470468,SRR8615300.41438060,SRR8615300.2470402,SRR8615300.41008966,SRR8615300.34323924,SRR8615300.36499458,SRR8615300.57118327,SRR8615300.46772830,SRR8615300.59373229,SRR8615300.62388868,SRR8615300.60556717,SRR8615300.43645189,SRR8615300.43513129,SRR8615300.46790055,SRR8615300.43578562,SRR8615300.2470482,SRR8615300.27252834,SRR8615300.41428910,SRR8615300.36293398,SRR8615300.60266930,SR…	YES_LDAS	4.6139	GT	1.9086	AG	1.9086	["CCLE_StarF2019","INTERCHROMOSOMAL[chr19--chr1]"]
CASP7--PLEKHS1	13	16	ONLY_REF_SPLICE	CASP7^ENSG00000165806.19	chr10:113679978:+	PLEKHS1^ENSG00000148735.15	chr10:113780602:+	SRR8615300.15776505,SRR8615300.15776481,SRR8615300.15776465,SRR8615300.15776506,SRR8615300.15776491,SRR8615300.15776495,SRR8615300.15776464,SRR8615300.15776463,SRR8615300.15776462,SRR8615300.15776556,SRR8615300.15775658,SRR8615300.15776489,SRR8615300.50666209	SRR8615300.15775645,SRR8615300.15776456,SRR8615300.15776457,SRR8615300.15776483,SRR8615300.15776493,SRR8615300.15776473,SRR8615300.15776474,SRR8615300.15776482,SRR8615300.49213086,SRR8615300.15776477,SRR8615300.15776502,SRR8615300.15776499,SRR8615300.15776503,SRR8615300.15776466,SRR8615300.15776486,SRR8615300.60021994	YES_LDAS	0.9626	GT	1.7819	AG	1.7465	["CCLE_StarF2019","INTRACHROMOSOMAL[chr10:0.02Mb]","NEIGHBORS[20355]"]
CASP7--PLEKHS1	8	16	ONLY_REF_SPLICE	CASP7^ENSG00000165806.19	chr10:113679349:+	PLEKHS1^ENSG00000148735.15	chr10:113780602:+	SRR8615300.15775634,SRR8615300.15776492,SRR8615300.15776472,SRR8615300.15776513,SRR8615300.15776470,SRR8615300.15775646,SRR8615300.15776459,SRR8615300.15776487	SRR8615300.15776483,SRR8615300.15776493,SRR8615300.15775645,SRR8615300.15776456,SRR8615300.15776457,SRR8615300.15776473,SRR8615300.15776474,SRR8615300.15776482,SRR8615300.49213086,SRR8615300.15776466,SRR8615300.15776477,SRR8615300.15776502,SRR8615300.15776499,SRR8615300.15776503,SRR8615300.15776486,SRR8615300.60021994	YES_LDAS	0.7966	GT	1.8892	AG	1.7465	["CCLE_StarF2019","INTRACHROMOSOMAL[chr10:0.02Mb]","NEIGHBORS[20355]"]
AC245140.2--TKTL1	11	5	INCL_NON_REF_SPLICE	AC245140.2^ENSG00000280195.1	chrX:154397474:-	TKTL1^ENSG00000007350.17	chrX:154325339:+	SRR8615300.30747514,SRR8615300.30747529,SRR8615300.33329252,SRR8615300.30747504,SRR8615300.30747568,SRR8615300.30785972,SRR8615300.30785974,SRR8615300.30747547,SRR8615300.42094140,SRR8615300.30747538,SRR8615300.30785973	SRR8615300.30747546,SRR8615300.30785975,SRR8615300.30747558,SRR8615300.30747498,SRR8615300.30785977	YES_LDAS	0.5311	GT	1.8892	AG	1.8323	["CCLE_StarF2019","INTRACHROMOSOMAL[chrX:0.07Mb]","LOCAL_INVERSION:-:+:[66528]"]
LDLR--AL451067.1	3	4	INCL_NON_REF_SPLICE	LDLR^ENSG00000130164.13	chr19:11113762:+	AL451067.1^ENSG00000234211.2	chr1:161678138:-	SRR8615300.2468890,SRR8615300.2468812,SRR8615300.2468810	SRR8615300.27252004,SRR8615300.51303433,SRR8615300.2468894,SRR8615300.41357700	YES_LDAS	0.2324	GT	1.9086	AG	1.9329	["INTERCHROMOSOMAL[chr19--chr1]"]
AC010203.1--ANKS1B	4	1	ONLY_REF_SPLICE	AC010203.1^ENSG00000257489.6	chr12:100177043:-	ANKS1B^ENSG00000185046.18	chr12:99825389:-	SRR8615300.19308450,SRR8615300.19306996,SRR8615300.19306999,SRR8615300.19307000	SRR8615300.19308457	YES_LDAS	0.166	GT	1.8295	AG	1.8323	["INTRACHROMOSOMAL[chr12:0.19Mb]"]

## Sheet: LNCAP_STAR-Fusion
LNCAPCLONEFGC STAR-Fusion Results
#FusionName	JunctionReadCount	SpanningFragCount	SpliceType	LeftGene	LeftBreakpoint	RightGene	RightBreakpoint	JunctionReads	SpanningFrags	LargeAnchorSupport	FFPM	LeftBreakDinuc	LeftBreakEntropy	RightBreakDinuc	RightBreakEntropy	annots
RERE--PIK3CD	64	33	ONLY_REF_SPLICE	RERE^ENSG00000142599.19	chr1:8422727:-	PIK3CD^ENSG00000171608.15	chr1:9710424:+	SRR8615547.71667801,SRR8615547.613437,SRR8615547.763075,SRR8615547.614057,SRR8615547.66807356,SRR8615547.613507,SRR8615547.763231,SRR8615547.613433,SRR8615547.613569,SRR8615547.763202,SRR8615547.763062,SRR8615547.763063,SRR8615547.763286,SRR8615547.68936396,SRR8615547.69655826,SRR8615547.67923402,SRR8615547.763101,SRR8615547.613613,SRR8615547.613450,SRR8615547.763670,SRR8615547.763081,SRR8615547.…	SRR8615547.763048,SRR8615547.763221,SRR8615547.763017,SRR8615547.763107,SRR8615547.763147,SRR8615547.763064,SRR8615547.763275,SRR8615547.613462,SRR8615547.763027,SRR8615547.763071,SRR8615547.763078,SRR8615547.763083,SRR8615547.763022,SRR8615547.763194,SRR8615547.763061,SRR8615547.763405,SRR8615547.763192,SRR8615547.763129,SRR8615547.763047,SRR8615547.762997,SRR8615547.763004,SRR8615547.763053,SRR…	YES_LDAS	1.4817	GT	1.6402	AG	1.9899	["CCLE_StarF2019","INTRACHROMOSOMAL[chr1:0.80Mb]"]
MRPS10--HPR	66	26	INCL_NON_REF_SPLICE	MRPS10^ENSG00000048544.6	chr6:42208300:-	HPR^ENSG00000261701.7	chr16:72076303:+	SRR8615547.44938522,SRR8615547.44938504,SRR8615547.44938582,SRR8615547.44938233,SRR8615547.44938502,SRR8615547.71445371,SRR8615547.66861855,SRR8615547.72778480,SRR8615547.71207004,SRR8615547.18224264,SRR8615547.44938533,SRR8615547.44938517,SRR8615547.69865843,SRR8615547.44938599,SRR8615547.66855605,SRR8615547.44938534,SRR8615547.67565184,SRR8615547.44938593,SRR8615547.18224456,SRR8615547.44938509…	SRR8615547.18224393,SRR8615547.69769920,SRR8615547.72790041,SRR8615547.18224442,SRR8615547.71768852,SRR8615547.68037220,SRR8615547.68552861,SRR8615547.67159569,SRR8615547.69913517,SRR8615547.71584317,SRR8615547.69175783,SRR8615547.72778351,SRR8615547.44938552,SRR8615547.71343058,SRR8615547.44938237,SRR8615547.72454663,SRR8615547.67245021,SRR8615547.72445233,SRR8615547.71446095,SRR8615547.68394806…	YES_LDAS	1.4052	GC	0.7219	AG	1.9656	["chimerdb_pubmed","CCLE_StarF2019","INTERCHROMOSOMAL[chr6--chr16]"]
CCSER2--CYP2C19	37	45	ONLY_REF_SPLICE	CCSER2^ENSG00000107771.17	chr10:84328808:+	CYP2C19^ENSG00000165841.11	chr10:94842837:+	SRR8615547.28726239,SRR8615547.70537134,SRR8615547.28726268,SRR8615547.28726345,SRR8615547.28726322,SRR8615547.67435225,SRR8615547.70586250,SRR8615547.67286967,SRR8615547.28640466,SRR8615547.28640416,SRR8615547.68923747,SRR8615547.28640448,SRR8615547.28640445,SRR8615547.28640453,SRR8615547.28640434,SRR8615547.28640454,SRR8615547.28726247,SRR8615547.28726232,SRR8615547.70527664,SRR8615547.69849038…	SRR8615547.69388381,SRR8615547.28726256,SRR8615547.28726251,SRR8615547.28726260,SRR8615547.28726309,SRR8615547.28726229,SRR8615547.28726222,SRR8615547.72749079,SRR8615547.28726270,SRR8615547.28726224,SRR8615547.28726226,SRR8615547.28726269,SRR8615547.28726280,SRR8615547.28726265,SRR8615547.28726246,SRR8615547.28726242,SRR8615547.28726315,SRR8615547.28726258,SRR8615547.28726233,SRR8615547.28726291…	YES_LDAS	1.2525	GT	1.6402	AG	1.8892	["CCLE_StarF2019","INTRACHROMOSOMAL[chr10:10.24Mb]"]
GPS2--MPP2	38	37	ONLY_REF_SPLICE	GPS2^ENSG00000132522.16	chr17:7314959:-	MPP2^ENSG00000108852.14	chr17:43898380:-	SRR8615547.47886668,SRR8615547.46056110,SRR8615547.72173845,SRR8615547.47886632,SRR8615547.46056000,SRR8615547.47886517,SRR8615547.47887180,SRR8615547.47886535,SRR8615547.46056076,SRR8615547.46056098,SRR8615547.47886647,SRR8615547.46056047,SRR8615547.47886651,SRR8615547.46056092,SRR8615547.47886538,SRR8615547.46056106,SRR8615547.71939406,SRR8615547.47886612,SRR8615547.46056045,SRR8615547.46056001…	SRR8615547.70763517,SRR8615547.47886688,SRR8615547.47887209,SRR8615547.47886700,SRR8615547.47886621,SRR8615547.47886640,SRR8615547.47886692,SRR8615547.47886657,SRR8615547.47886669,SRR8615547.47886650,SRR8615547.47886673,SRR8615547.47887188,SRR8615547.47887187,SRR8615547.47886660,SRR8615547.47886592,SRR8615547.46056046,SRR8615547.47886667,SRR8615547.47886626,SRR8615547.47886502,SRR8615547.47886652…	YES_LDAS	1.1456	GT	1.5301	AG	1.8892	["CCLE_StarF2019","Klijn_CellLines","INTRACHROMOSOMAL[chr17:36.56Mb]"]
RERE--PIK3CD	22	33	INCL_NON_REF_SPLICE	RERE^ENSG00000142599.19	chr1:8422727:-	PIK3CD^ENSG00000171608.15	chr1:9710105:+	SRR8615547.763044,SRR8615547.763007,SRR8615547.763026,SRR8615547.763158,SRR8615547.763030,SRR8615547.763162,SRR8615547.763019,SRR8615547.763041,SRR8615547.763056,SRR8615547.763001,SRR8615547.67478906,SRR8615547.763090,SRR8615547.763005,SRR8615547.762999,SRR8615547.762995,SRR8615547.762998,SRR8615547.762996,SRR8615547.763186,SRR8615547.763014,SRR8615547.763195,SRR8615547.763009,SRR8615547.763043	SRR8615547.763221,SRR8615547.763405,SRR8615547.763061,SRR8615547.763027,SRR8615547.763194,SRR8615547.763048,SRR8615547.763083,SRR8615547.763107,SRR8615547.67019178,SRR8615547.763004,SRR8615547.763053,SRR8615547.763022,SRR8615547.763064,SRR8615547.763071,SRR8615547.763129,SRR8615547.763147,SRR8615547.763017,SRR8615547.762997,SRR8615547.763121,SRR8615547.763275,SRR8615547.613462,SRR8615547.763010,S…	YES_LDAS	0.8401	GT	1.6402	AG	1.9329	["CCLE_StarF2019","INTRACHROMOSOMAL[chr1:0.80Mb]"]
MRPS10--HPR	23	26	INCL_NON_REF_SPLICE	MRPS10^ENSG00000048544.6	chr6:42208300:-	HPR^ENSG00000261701.7	chr16:72060112:+	SRR8615547.44938588,SRR8615547.44938243,SRR8615547.44938225,SRR8615547.44938523,SRR8615547.44938535,SRR8615547.44938516,SRR8615547.44938575,SRR8615547.44938554,SRR8615547.44938533,SRR8615547.44938517,SRR8615547.44938522,SRR8615547.44938582,SRR8615547.44938245,SRR8615547.44938590,SRR8615547.44938739,SRR8615547.44938563,SRR8615547.44938561,SRR8615547.44938228,SRR8615547.44938537,SRR8615547.44938539…	SRR8615547.44938237,SRR8615547.72454663,SRR8615547.67245021,SRR8615547.71343058,SRR8615547.67297871,SRR8615547.68394806,SRR8615547.71446095,SRR8615547.72445233,SRR8615547.67241934,SRR8615547.68431904,SRR8615547.44938581,SRR8615547.70723214,SRR8615547.72025715,SRR8615547.18224393,SRR8615547.71768852,SRR8615547.68037220,SRR8615547.72790041,SRR8615547.18224442,SRR8615547.69769920,SRR8615547.69913517…	YES_LDAS	0.7484	GC	0.7219	AG	1.9656	["chimerdb_pubmed","CCLE_StarF2019","INTERCHROMOSOMAL[chr6--chr16]"]
MIPOL1--DGKB	22	21	ONLY_REF_SPLICE	MIPOL1^ENSG00000151338.18	chr14:37500138:+	DGKB^ENSG00000136267.13	chr7:14149238:-	SRR8615547.20453877,SRR8615547.38742471,SRR8615547.20453867,SRR8615547.38742458,SRR8615547.67870028,SRR8615547.71493520,SRR8615547.20453917,SRR8615547.20453894,SRR8615547.20453909,SRR8615547.38742391,SRR8615547.38742483,SRR8615547.20453911,SRR8615547.38742479,SRR8615547.38742487,SRR8615547.38741755,SRR8615547.20453915,SRR8615547.38742486,SRR8615547.38742430,SRR8615547.20453916,SRR8615547.38742433…	SRR8615547.66867859,SRR8615547.38742481,SRR8615547.71896409,SRR8615547.67661842,SRR8615547.67532405,SRR8615547.20453886,SRR8615547.38742476,SRR8615547.69970881,SRR8615547.67218615,SRR8615547.72434415,SRR8615547.72673782,SRR8615547.69996991,SRR8615547.72165016,SRR8615547.71366893,SRR8615547.38742427,SRR8615547.70332233,SRR8615547.70827172,SRR8615547.68050329,SRR8615547.20453881,SRR8615547.20453879…	YES_LDAS	0.6568	GT	1.5546	AG	1.371	["ChimerSeq","CCLE_StarF2019","chimerdb_pubmed","INTERCHROMOSOMAL[chr14--chr7]"]
FAM117B--BMPR2	32	9	ONLY_REF_SPLICE	FAM117B^ENSG00000138439.12	chr2:202635788:+	BMPR2^ENSG00000204217.14	chr2:202464809:+	SRR8615547.67565439,SRR8615547.70225667,SRR8615547.68737742,SRR8615547.66920787,SRR8615547.8173490,SRR8615547.8179621,SRR8615547.8173448,SRR8615547.8173411,SRR8615547.8179624,SRR8615547.8173401,SRR8615547.8173394,SRR8615547.68522865,SRR8615547.8179623,SRR8615547.8173475,SRR8615547.8173516,SRR8615547.8173384,SRR8615547.8173464,SRR8615547.8173399,SRR8615547.71329398,SRR8615547.70241489,SRR8615547.8…	SRR8615547.8179626,SRR8615547.8179617,SRR8615547.8179612,SRR8615547.8179616,SRR8615547.8179614,SRR8615547.8179613,SRR8615547.8179625,SRR8615547.8179627,SRR8615547.8179631	YES_LDAS	0.6263	GT	1.9656	AG	1.9656	["CCLE_StarF2019","TCGA_StarF2019","INTRACHROMOSOMAL[chr2:0.07Mb]","LOCAL_REARRANGEMENT:+:[67218]"]
SNX9--CYP2C19	20	14	ONLY_REF_SPLICE	SNX9^ENSG00000130340.15	chr6:157875176:+	CYP2C19^ENSG00000165841.11	chr10:94820496:+	SRR8615547.19881625,SRR8615547.28726174,SRR8615547.19881710,SRR8615547.19881624,SRR8615547.72747028,SRR8615547.19881638,SRR8615547.19881622,SRR8615547.28726186,SRR8615547.28726177,SRR8615547.19881619,SRR8615547.19881490,SRR8615547.19881660,SRR8615547.19881678,SRR8615547.19881616,SRR8615547.19881649,SRR8615547.67423638,SRR8615547.19881712,SRR8615547.19881587,SRR8615547.69864148,SRR8615547.67520550	SRR8615547.19881583,SRR8615547.69346483,SRR8615547.69806363,SRR8615547.68609196,SRR8615547.69328698,SRR8615547.70450211,SRR8615547.67344631,SRR8615547.66957539,SRR8615547.19881566,SRR8615547.19881677,SRR8615547.70306342,SRR8615547.70486020,SRR8615547.67741461,SRR8615547.72623991	YES_LDAS	0.5193	GT	1.6895	AG	1.2419	["CCLE_StarF2019","Klijn_CellLines","INTERCHROMOSOMAL[chr6--chr10]"]
AC006299.1--AC090092.1	10	10	INCL_NON_REF_SPLICE	AC006299.1^ENSG00000246225.7	chr11:22921253:+	AC090092.1^ENSG00000255418.6	chr11:23154590:+	SRR8615547.30367052,SRR8615547.30367012,SRR8615547.30367082,SRR8615547.30367146,SRR8615547.30367013,SRR8615547.30367027,SRR8615547.30367111,SRR8615547.30367018,SRR8615547.30367057,SRR8615547.30367159	SRR8615547.30367183,SRR8615547.30367076,SRR8615547.30367055,SRR8615547.30367029,SRR8615547.30367268,SRR8615547.30367085,SRR8615547.30369116,SRR8615547.67552089,SRR8615547.30367332,SRR8615547.30367276	YES_LDAS	0.3054	GT	1.9656	AG	1.8062	["INTRACHROMOSOMAL[chr11:0.21Mb]"]
MSH2--MSH6	7	11	ONLY_REF_SPLICE	MSH2^ENSG00000095002.14	chr2:47445657:+	MSH6^ENSG00000116062.15	chr2:47757689:+	SRR8615547.6622730,SRR8615547.6622831,SRR8615547.6622759,SRR8615547.6622794,SRR8615547.6622790,SRR8615547.6622693,SRR8615547.6622829	SRR8615547.6622754,SRR8615547.6623489,SRR8615547.6623487,SRR8615547.6623920,SRR8615547.6623505,SRR8615547.6623507,SRR8615547.6623495,SRR8615547.6622572,SRR8615547.6622824,SRR8615547.6623486,SRR8615547.72267484	YES_LDAS	0.2749	GT	1.8256	AG	1.4566	["CCLE_StarF2019","INTRACHROMOSOMAL[chr2:0.03Mb]","NEIGHBORS[32384]"]
AC068446.2--AC060814.5	6	13	INCL_NON_REF_SPLICE	AC068446.2^ENSG00000247765.2	chr15:21324988:-	AC060814.5^ENSG00000280881.1	chr15:21330231:-	SRR8615547.40210895,SRR8615547.40210796,SRR8615547.40210692,SRR8615547.40228977,SRR8615547.40210722,SRR8615547.40210937	SRR8615547.40210968,SRR8615547.40210984,SRR8615547.40210899,SRR8615547.40210967,SRR8615547.40228978,SRR8615547.40210988,SRR8615547.40210969,SRR8615547.40210901,SRR8615547.40210971,SRR8615547.40210896,SRR8615547.40228975,SRR8615547.71333353,SRR8615547.72232899	YES_LDAS	0.2902	GT	1.8256	AG	1.7232	["INTRACHROMOSOMAL[chr15:0.00Mb]","LOCAL_REARRANGEMENT:-:[3139]"]
AC006299.1--AC090092.1	9	10	INCL_NON_REF_SPLICE	AC006299.1^ENSG00000246225.7	chr11:22921253:+	AC090092.1^ENSG00000255418.6	chr11:23154684:+	SRR8615547.30367084,SRR8615547.30368871,SRR8615547.30367172,SRR8615547.30367399,SRR8615547.30361376,SRR8615547.30367131,SRR8615547.30367294,SRR8615547.30361407,SRR8615547.30367163	SRR8615547.30367332,SRR8615547.67552089,SRR8615547.30369116,SRR8615547.30367268,SRR8615547.30367085,SRR8615547.30367276,SRR8615547.30367076,SRR8615547.30367183,SRR8615547.30367055,SRR8615547.30367029	YES_LDAS	0.2902	GT	1.9656	AG	1.8295	["INTRACHROMOSOMAL[chr11:0.21Mb]"]
AC006299.1--AC090092.1	8	10	INCL_NON_REF_SPLICE	AC006299.1^ENSG00000246225.7	chr11:22921253:+	AC090092.1^ENSG00000255418.6	chr11:23142099:+	SRR8615547.30367068,SRR8615547.30367144,SRR8615547.30367069,SRR8615547.30367037,SRR8615547.30361395,SRR8615547.30366111,SRR8615547.30367185,SRR8615547.30367022	SRR8615547.30367085,SRR8615547.67552089,SRR8615547.30367183,SRR8615547.30367076,SRR8615547.30369116,SRR8615547.30367055,SRR8615547.30367276,SRR8615547.30367268,SRR8615547.30367332,SRR8615547.30367029	YES_LDAS	0.2749	GT	1.9656	AG	1.8256	["INTRACHROMOSOMAL[chr11:0.21Mb]"]
DLEU2--PSPC1	9	7	ONLY_REF_SPLICE	DLEU2^ENSG00000231607.12	chr13:50068097:-	PSPC1^ENSG00000121390.18	chr13:19782791:-	SRR8615547.37902905,SRR8615547.37902822,SRR8615547.37902887,SRR8615547.37902868,SRR8615547.66796894,SRR8615547.71535098,SRR8615547.37902883,SRR8615547.37902820,SRR8615547.37902973	SRR8615547.37902854,SRR8615547.37902876,SRR8615547.37465753,SRR8615547.37902899,SRR8615547.37902900,SRR8615547.37465654,SRR8615547.37902871	YES_LDAS	0.2444	GT	1.8062	AG	1.8256	["CCLE_StarF2019","INTRACHROMOSOMAL[chr13:30.17Mb]"]
AC006299.1--AC090092.1	6	10	INCL_NON_REF_SPLICE	AC006299.1^ENSG00000246225.7	chr11:22921253:+	AC090092.1^ENSG00000255418.6	chr11:23115858:+	SRR8615547.30367047,SRR8615547.72267753,SRR8615547.30367120,SRR8615547.30365561,SRR8615547.30367109,SRR8615547.30367079	SRR8615547.30367076,SRR8615547.30367085,SRR8615547.30367183,SRR8615547.67552089,SRR8615547.30367332,SRR8615547.30367029,SRR8615547.30369116,SRR8615547.30367276,SRR8615547.30367268,SRR8615547.30367055	YES_LDAS	0.2443	GT	1.9656	AG	1.6895	["INTRACHROMOSOMAL[chr11:0.21Mb]"]
MSH2--MSH6	4	11	INCL_NON_REF_SPLICE	MSH2^ENSG00000095002.14	chr2:47445657:+	MSH6^ENSG00000116062.15	chr2:47756581:+	SRR8615547.71256915,SRR8615547.6623491,SRR8615547.6623490,SRR8615547.6623508	SRR8615547.6622754,SRR8615547.6623487,SRR8615547.6623489,SRR8615547.6623920,SRR8615547.6623507,SRR8615547.6623505,SRR8615547.6622572,SRR8615547.6623495,SRR8615547.6622824,SRR8615547.6623486,SRR8615547.72267484	YES_LDAS	0.2291	GT	1.8256	AG	1.9656	["CCLE_StarF2019","INTRACHROMOSOMAL[chr2:0.03Mb]","NEIGHBORS[32384]"]
MYO6--SENP6	5	9	INCL_NON_REF_SPLICE	MYO6^ENSG00000196586.15	chr6:75915060:+	SENP6^ENSG00000112701.18	chr6:75713513:+	SRR8615547.19081435,SRR8615547.19081546,SRR8615547.19150277,SRR8615547.19081524,SRR8615547.19081438	SRR8615547.19150452,SRR8615547.19156577,SRR8615547.19148532,SRR8615547.19155389,SRR8615547.19154629,SRR8615547.19154626,SRR8615547.19154627,SRR8615547.19083509,SRR8615547.19149960	YES_LDAS	0.2139	GT	1.9656	AG	1.7819	["CCLE_StarF2019","ChimerSeq","YOSHIHARA_TCGA","TumorFusionsNAR2018","TCGA_StarF2019","INTRACHROMOSOMAL[chr6:0.03Mb]","LOCAL_REARRANGEMENT:+:[30911]"]
GPR158--LINC01516	11	2	ONLY_REF_SPLICE	GPR158^ENSG00000151025.11	chr10:25221157:+	LINC01516^ENSG00000231422.2	chr10:25117292:+	SRR8615547.27758750,SRR8615547.27758749,SRR8615547.27755315,SRR8615547.72240696,SRR8615547.27755291,SRR8615547.27758336,SRR8615547.71336734,SRR8615547.27758935,SRR8615547.27757838,SRR8615547.72571334,SRR8615547.27755290	SRR8615547.27759230,SRR8615547.27758478	YES_LDAS	0.1985	GT	1.8892	AG	1.9899	["CCLE_StarF2019","INTRACHROMOSOMAL[chr10:0.01Mb]","LOCAL_REARRANGEMENT:+:[13566]"]
DLEU2--PSPC1	5	6	ONLY_REF_SPLICE	DLEU2^ENSG00000231607.12	chr13:50068097:-	PSPC1^ENSG00000121390.18	chr13:19772543:-	SRR8615547.37465143,SRR8615547.37464474,SRR8615547.37465186,SRR8615547.37902943,SRR8615547.37902835	SRR8615547.37902854,SRR8615547.37902876,SRR8615547.37465753,SRR8615547.37902899,SRR8615547.37902900,SRR8615547.37465654,SRR8615547.37902871	YES_LDAS	0.168	GT	1.8062	AG	1.9086	["CCLE_StarF2019","INTRACHROMOSOMAL[chr13:30.17Mb]"]
CYP2C19--PDE6C	8	0	ONLY_REF_SPLICE	CYP2C19^ENSG00000165841.11	chr10:94820637:+	PDE6C^ENSG00000095464.9	chr10:93636995:+	SRR8615547.72038543,SRR8615547.72697968,SRR8615547.28726178,SRR8615547.71693615,SRR8615547.28726175,SRR8615547.28726181,SRR8615547.28726172,SRR8615547.72858156	.	YES_LDAS	0.1222	GT	1.8256	AG	1.6729	["CCLE_StarF2019","INTRACHROMOSOMAL[chr10:1.10Mb]"]
TTC6--MIPOL1	4	4	ONLY_REF_SPLICE	TTC6^ENSG00000139865.16	chr14:37606742:+	MIPOL1^ENSG00000151338.18	chr14:37499908:+	SRR8615547.38742408,SRR8615547.67525314,SRR8615547.38768031,SRR8615547.38742381	SRR8615547.38767914,SRR8615547.38767902,SRR8615547.38767925,SRR8615547.38771718	YES_LDAS	0.1222	GT	1.8256	AG	1.5058	["CCLE_StarF2019","YOSHIHARA_TCGA","TumorFusionsNAR2018","TCGA_StarF2019","ChimerSeq","INTRACHROMOSOMAL[chr14:0.04Mb]","LOCAL_REARRANGEMENT:+:[43486]"]
DLEU2--PSPC1	1	6	ONLY_REF_SPLICE	DLEU2^ENSG00000231607.12	chr13:50068097:-	PSPC1^ENSG00000121390.18	chr13:19730344:-	SRR8615547.37461834	SRR8615547.37902854,SRR8615547.37902876,SRR8615547.37465654,SRR8615547.37902871,SRR8615547.37902899,SRR8615547.37465753,SRR8615547.37902900	YES_LDAS	0.1069	GT	1.8062	AG	1.6895	["CCLE_StarF2019","INTRACHROMOSOMAL[chr13:30.17Mb]"]
DLEU2--PSPC1	1	6	ONLY_REF_SPLICE	DLEU2^ENSG00000231607.12	chr13:50068097:-	PSPC1^ENSG00000121390.18	chr13:19759418:-	SRR8615547.37902965	SRR8615547.37902854,SRR8615547.37902876,SRR8615547.37465654,SRR8615547.37902871,SRR8615547.37902900,SRR8615547.37465753,SRR8615547.37902899	NO_LDAS	0.1069	GT	1.8062	AG	1.8295	["CCLE_StarF2019","INTRACHROMOSOMAL[chr13:30.17Mb]"]
OR51S1--TP53I11	7	0	INCL_NON_REF_SPLICE	OR51S1^ENSG00000176922.4	chr11:4848669:-	TP53I11^ENSG00000175274.18	chr11:44933050:-	SRR8615547.30578729,SRR8615547.30578644,SRR8615547.30578622,SRR8615547.30578659,SRR8615547.30578981,SRR8615547.30578945,SRR8615547.69202957	.	YES_LDAS	0.1069	GT	1.8295	AG	1.4256	["INTRACHROMOSOMAL[chr11:40.04Mb]"]

## Sheet: MDAPCA2B_STAR-Fusion
MDA-PCa-2B STAR-Fusion Results
#FusionName	JunctionReadCount	SpanningFragCount	SpliceType	LeftGene	LeftBreakpoint	RightGene	RightBreakpoint	JunctionReads	SpanningFrags	LargeAnchorSupport	FFPM	LeftBreakDinuc	LeftBreakEntropy	RightBreakDinuc	RightBreakEntropy	annots
TRA2B--EHHADH	109	73	ONLY_REF_SPLICE	TRA2B^ENSG00000136527.18	chr3:185919437:-	EHHADH^ENSG00000113790.11	chr3:185248517:-	SRR8615579.12615173,SRR8615579.12615828,SRR8615579.12615267,SRR8615579.12615625,SRR8615579.12615469,SRR8615579.67226614,SRR8615579.63915856,SRR8615579.12615461,SRR8615579.12615597,SRR8615579.12624374,SRR8615579.12615857,SRR8615579.62921082,SRR8615579.12615272,SRR8615579.12615423,SRR8615579.12615581,SRR8615579.12626768,SRR8615579.12625135,SRR8615579.12625054,SRR8615579.12625942,SRR8615579.12615552…	SRR8615579.12626049,SRR8615579.12624635,SRR8615579.12625110,SRR8615579.12624561,SRR8615579.65980731,SRR8615579.12625090,SRR8615579.12624297,SRR8615579.12615633,SRR8615579.12624378,SRR8615579.12624262,SRR8615579.12624521,SRR8615579.12624403,SRR8615579.12624788,SRR8615579.12626501,SRR8615579.12624248,SRR8615579.12624181,SRR8615579.12624628,SRR8615579.12624399,SRR8615579.12624448,SRR8615579.12625633…	YES_LDAS	2.9788	GT	1.8256	AG	1.9086	["CCLE_StarF2019","INTRACHROMOSOMAL[chr3:0.63Mb]"]
TTC6--MIPOL1	83	90	ONLY_REF_SPLICE	TTC6^ENSG00000139865.16	chr14:37606742:+	MIPOL1^ENSG00000151338.18	chr14:37499908:+	SRR8615579.38929677,SRR8615579.38972697,SRR8615579.38929619,SRR8615579.65747901,SRR8615579.38931877,SRR8615579.38929886,SRR8615579.38972681,SRR8615579.38929912,SRR8615579.38974266,SRR8615579.67522340,SRR8615579.38971610,SRR8615579.38929894,SRR8615579.38930690,SRR8615579.67646959,SRR8615579.66223707,SRR8615579.63206970,SRR8615579.38929556,SRR8615579.38971544,SRR8615579.38930048,SRR8615579.63586988…	SRR8615579.38972626,SRR8615579.38972568,SRR8615579.38974300,SRR8615579.38972516,SRR8615579.38972478,SRR8615579.38972319,SRR8615579.38972573,SRR8615579.38972368,SRR8615579.38972462,SRR8615579.38972654,SRR8615579.38972682,SRR8615579.38972274,SRR8615579.38972678,SRR8615579.38972443,SRR8615579.38972300,SRR8615579.38972515,SRR8615579.38929710,SRR8615579.38974580,SRR8615579.38975729,SRR8615579.38972728…	YES_LDAS	2.8314	GT	1.8256	AG	1.5058	["CCLE_StarF2019","YOSHIHARA_TCGA","TumorFusionsNAR2018","TCGA_StarF2019","ChimerSeq","INTRACHROMOSOMAL[chr14:0.04Mb]","LOCAL_REARRANGEMENT:+:[43486]"]
TTC6--MIPOL1	59	90	ONLY_REF_SPLICE	TTC6^ENSG00000139865.16	chr14:37606742:+	MIPOL1^ENSG00000151338.18	chr14:37369517:+	SRR8615579.38928304,SRR8615579.38974308,SRR8615579.66914637,SRR8615579.38928204,SRR8615579.38974305,SRR8615579.38972703,SRR8615579.38972548,SRR8615579.38928558,SRR8615579.65617911,SRR8615579.38928205,SRR8615579.38974281,SRR8615579.38974294,SRR8615579.63157051,SRR8615579.38928256,SRR8615579.38972552,SRR8615579.38972475,SRR8615579.38972461,SRR8615579.38928198,SRR8615579.38972702,SRR8615579.66255615…	SRR8615579.38975740,SRR8615579.38972725,SRR8615579.38972022,SRR8615579.38972345,SRR8615579.38972547,SRR8615579.38972252,SRR8615579.38972303,SRR8615579.38974278,SRR8615579.38931795,SRR8615579.38972386,SRR8615579.38974306,SRR8615579.38972307,SRR8615579.38972467,SRR8615579.38975774,SRR8615579.38972720,SRR8615579.38975742,SRR8615579.38972625,SRR8615579.38929655,SRR8615579.38972197,SRR8615579.38971924…	YES_LDAS	2.4386	GT	1.8256	AG	1.9086	["CCLE_StarF2019","YOSHIHARA_TCGA","TumorFusionsNAR2018","TCGA_StarF2019","ChimerSeq","INTRACHROMOSOMAL[chr14:0.04Mb]","LOCAL_REARRANGEMENT:+:[43486]"]
TTC6--MIPOL1	21	90	ONLY_REF_SPLICE	TTC6^ENSG00000139865.16	chr14:37623003:+	MIPOL1^ENSG00000151338.18	chr14:37499908:+	SRR8615579.38929543,SRR8615579.38975658,SRR8615579.38931842,SRR8615579.38975449,SRR8615579.38975528,SRR8615579.38929601,SRR8615579.38975557,SRR8615579.38975224,SRR8615579.38975452,SRR8615579.38930088,SRR8615579.38975497,SRR8615579.38975467,SRR8615579.38975556,SRR8615579.38929590,SRR8615579.38930087,SRR8615579.38932264,SRR8615579.64121985,SRR8615579.38931709,SRR8615579.38975347,SRR8615579.38932022…	SRR8615579.38972626,SRR8615579.38972568,SRR8615579.38974300,SRR8615579.38972516,SRR8615579.38972478,SRR8615579.38972319,SRR8615579.38972573,SRR8615579.38972368,SRR8615579.38972654,SRR8615579.38972462,SRR8615579.38972682,SRR8615579.38972678,SRR8615579.38972274,SRR8615579.38972443,SRR8615579.38972300,SRR8615579.38929710,SRR8615579.38972515,SRR8615579.38972728,SRR8615579.38974580,SRR8615579.38975729…	YES_LDAS	1.8167	GT	1.8295	AG	1.5058	["CCLE_StarF2019","YOSHIHARA_TCGA","TumorFusionsNAR2018","TCGA_StarF2019","ChimerSeq","INTRACHROMOSOMAL[chr14:0.04Mb]","LOCAL_REARRANGEMENT:+:[43486]"]
TTC6--MIPOL1	17	90	ONLY_REF_SPLICE	TTC6^ENSG00000139865.16	chr14:37596008:+	MIPOL1^ENSG00000151338.18	chr14:37499908:+	SRR8615579.38932165,SRR8615579.38929678,SRR8615579.38972114,SRR8615579.38929900,SRR8615579.38929694,SRR8615579.38971679,SRR8615579.38971570,SRR8615579.38929617,SRR8615579.38929535,SRR8615579.38972320,SRR8615579.38971557,SRR8615579.68321101,SRR8615579.38929600,SRR8615579.38972175,SRR8615579.38971807,SRR8615579.63625920,SRR8615579.38971842	SRR8615579.38974577,SRR8615579.38972060,SRR8615579.38974282,SRR8615579.38974274,SRR8615579.38974280,SRR8615579.38972698,SRR8615579.38975672,SRR8615579.38972685,SRR8615579.38972721,SRR8615579.38929524,SRR8615579.38972341,SRR8615579.38974273,SRR8615579.38972570,SRR8615579.38975599,SRR8615579.38931740,SRR8615579.38975692,SRR8615579.38975582,SRR8615579.38972700,SRR8615579.38972504,SRR8615579.38972153…	YES_LDAS	1.7512	GT	1.8892	AG	1.5058	["CCLE_StarF2019","YOSHIHARA_TCGA","TumorFusionsNAR2018","TCGA_StarF2019","ChimerSeq","INTRACHROMOSOMAL[chr14:0.04Mb]","LOCAL_REARRANGEMENT:+:[43486]"]
TTC6--MIPOL1	17	90	ONLY_REF_SPLICE	TTC6^ENSG00000139865.16	chr14:37596008:+	MIPOL1^ENSG00000151338.18	chr14:37247103:+	SRR8615579.38927052,SRR8615579.38927036,SRR8615579.38927061,SRR8615579.38927000,SRR8615579.38971677,SRR8615579.38927187,SRR8615579.38972304,SRR8615579.38926996,SRR8615579.38927043,SRR8615579.38927031,SRR8615579.38926992,SRR8615579.38927044,SRR8615579.64789879,SRR8615579.38927252,SRR8615579.38927004,SRR8615579.38927027,SRR8615579.64886170	SRR8615579.38972307,SRR8615579.38972467,SRR8615579.38974306,SRR8615579.38972386,SRR8615579.38972720,SRR8615579.38975774,SRR8615579.38972547,SRR8615579.38972022,SRR8615579.38972345,SRR8615579.38972725,SRR8615579.38975740,SRR8615579.38931795,SRR8615579.38974278,SRR8615579.38972303,SRR8615579.38972252,SRR8615579.38972379,SRR8615579.38972196,SRR8615579.38972291,SRR8615579.38972628,SRR8615579.38972625…	YES_LDAS	1.7512	GT	1.8892	AG	1.6729	["CCLE_StarF2019","YOSHIHARA_TCGA","TumorFusionsNAR2018","TCGA_StarF2019","ChimerSeq","INTRACHROMOSOMAL[chr14:0.04Mb]","LOCAL_REARRANGEMENT:+:[43486]"]
TTC6--MIPOL1	17	90	ONLY_REF_SPLICE	TTC6^ENSG00000139865.16	chr14:37606742:+	MIPOL1^ENSG00000151338.18	chr14:37422855:+	SRR8615579.38929510,SRR8615579.38972299,SRR8615579.38929720,SRR8615579.38928543,SRR8615579.38972637,SRR8615579.38929676,SRR8615579.38927535,SRR8615579.38972198,SRR8615579.66639974,SRR8615579.38929858,SRR8615579.38929576,SRR8615579.64068911,SRR8615579.38929793,SRR8615579.65123718,SRR8615579.38929675,SRR8615579.38929548,SRR8615579.67837523	SRR8615579.38975742,SRR8615579.38972625,SRR8615579.38972197,SRR8615579.38971924,SRR8615579.38972316,SRR8615579.38929655,SRR8615579.38972379,SRR8615579.38972628,SRR8615579.38972291,SRR8615579.38972196,SRR8615579.38972547,SRR8615579.38975740,SRR8615579.38972725,SRR8615579.38972022,SRR8615579.38972345,SRR8615579.38974278,SRR8615579.38931795,SRR8615579.38972252,SRR8615579.38972303,SRR8615579.38974306…	YES_LDAS	1.7512	GT	1.8256	AG	1.8892	["CCLE_StarF2019","YOSHIHARA_TCGA","TumorFusionsNAR2018","TCGA_StarF2019","ChimerSeq","INTRACHROMOSOMAL[chr14:0.04Mb]","LOCAL_REARRANGEMENT:+:[43486]"]
TTC6--MIPOL1	15	90	ONLY_REF_SPLICE	TTC6^ENSG00000139865.16	chr14:37606742:+	MIPOL1^ENSG00000151338.18	chr14:37546905:+	SRR8615579.38972677,SRR8615579.38972559,SRR8615579.38972669,SRR8615579.38972705,SRR8615579.38971654,SRR8615579.38972546,SRR8615579.38931739,SRR8615579.67303677,SRR8615579.63413947,SRR8615579.38972726,SRR8615579.38972539,SRR8615579.38972567,SRR8615579.38971675,SRR8615579.68117465,SRR8615579.66750732	SRR8615579.38972680,SRR8615579.38972474,SRR8615579.38972376,SRR8615579.38972344,SRR8615579.38972597,SRR8615579.38975652,SRR8615579.38975398,SRR8615579.38975532,SRR8615579.38975637,SRR8615579.38972046,SRR8615579.38928195,SRR8615579.38972265,SRR8615579.38974288,SRR8615579.38975747,SRR8615579.38975616,SRR8615579.38972343,SRR8615579.38972435,SRR8615579.38972386,SRR8615579.38974306,SRR8615579.38972467…	YES_LDAS	1.7185	GT	1.8256	AG	1.7465	["CCLE_StarF2019","YOSHIHARA_TCGA","TumorFusionsNAR2018","TCGA_StarF2019","ChimerSeq","INTRACHROMOSOMAL[chr14:0.04Mb]","LOCAL_REARRANGEMENT:+:[43486]"]
TTC6--MIPOL1	15	90	ONLY_REF_SPLICE	TTC6^ENSG00000139865.16	chr14:37623003:+	MIPOL1^ENSG00000151338.18	chr14:37546905:+	SRR8615579.67581718,SRR8615579.38930082,SRR8615579.38975614,SRR8615579.38931927,SRR8615579.38975730,SRR8615579.38975554,SRR8615579.38975529,SRR8615579.62842629,SRR8615579.38975550,SRR8615579.38931843,SRR8615579.38975555,SRR8615579.38932257,SRR8615579.38975302,SRR8615579.38932235,SRR8615579.38975551	SRR8615579.38972547,SRR8615579.38972022,SRR8615579.38972345,SRR8615579.38972725,SRR8615579.38975740,SRR8615579.38931795,SRR8615579.38974278,SRR8615579.38972303,SRR8615579.38972252,SRR8615579.38972467,SRR8615579.38972307,SRR8615579.38974306,SRR8615579.38972386,SRR8615579.38972720,SRR8615579.38975774,SRR8615579.38972625,SRR8615579.38975742,SRR8615579.38971924,SRR8615579.38972316,SRR8615579.38972197…	YES_LDAS	1.7185	GT	1.8295	AG	1.7465	["CCLE_StarF2019","YOSHIHARA_TCGA","TumorFusionsNAR2018","TCGA_StarF2019","ChimerSeq","INTRACHROMOSOMAL[chr14:0.04Mb]","LOCAL_REARRANGEMENT:+:[43486]"]
C8orf31--LY6E	15	15	ONLY_REF_SPLICE	C8orf31^ENSG00000177335.11	chr8:143043262:+	LY6E^ENSG00000160932.11	chr8:143020883:+	SRR8615579.25660520,SRR8615579.25660507,SRR8615579.25646838,SRR8615579.25650874,SRR8615579.25660477,SRR8615579.25660508,SRR8615579.25660483,SRR8615579.25660482,SRR8615579.67431576,SRR8615579.63187827,SRR8615579.64443133,SRR8615579.25660523,SRR8615579.25648733,SRR8615579.25660615,SRR8615579.25660537	SRR8615579.25660549,SRR8615579.25660509,SRR8615579.25660548,SRR8615579.25650608,SRR8615579.25660624,SRR8615579.25660484,SRR8615579.25647513,SRR8615579.25660635,SRR8615579.25660490,SRR8615579.25660626,SRR8615579.25660637,SRR8615579.25660540,SRR8615579.25660527,SRR8615579.25660639,SRR8615579.25660618	YES_LDAS	0.491	GT	1.8892	AG	1.8062	["CCLE_StarF2019","INTRACHROMOSOMAL[chr8:0.02Mb]","LOCAL_REARRANGEMENT:+:[15377]"]
ARLNC1--CDYL2	16	10	ONLY_REF_SPLICE	ARLNC1^ENSG00000260896.6	chr16:80840119:-	CDYL2^ENSG00000166446.15	chr16:80685129:-	SRR8615579.44403557,SRR8615579.44403530,SRR8615579.44403554,SRR8615579.44403496,SRR8615579.44402794,SRR8615579.44403439,SRR8615579.66980420,SRR8615579.44403584,SRR8615579.64525823,SRR8615579.44403084,SRR8615579.44403529,SRR8615579.66133455,SRR8615579.44403576,SRR8615579.44403374,SRR8615579.44403573,SRR8615579.44403580	SRR8615579.44437956,SRR8615579.44403440,SRR8615579.44403408,SRR8615579.66645284,SRR8615579.44403433,SRR8615579.44403018,SRR8615579.44403438,SRR8615579.44413021,SRR8615579.44403212,SRR8615579.44403454	YES_LDAS	0.4256	GT	1.7465	AG	1.585	["INTRACHROMOSOMAL[chr16:0.02Mb]","NEIGHBORS[21476]"]
ZNF19--SLC26A8	5	10	ONLY_REF_SPLICE	ZNF19^ENSG00000157429.15	chr16:71478228:-	SLC26A8^ENSG00000112053.13	chr6:35944340:-	SRR8615579.63941629,SRR8615579.18876167,SRR8615579.64716866,SRR8615579.44271668,SRR8615579.18876176	SRR8615579.62894883,SRR8615579.63529122,SRR8615579.67568146,SRR8615579.44271663,SRR8615579.66291566,SRR8615579.65158298,SRR8615579.64461314,SRR8615579.18876130,SRR8615579.63291592,SRR8615579.18876173	YES_LDAS	0.2455	GT	1.8295	AG	1.7232	["CCLE_StarF2019","INTERCHROMOSOMAL[chr16--chr6]"]
AL645568.1--TNFSF4	5	11	INCL_NON_REF_SPLICE	AL645568.1^ENSG00000203739.4	chr1:173476632:-	TNFSF4^ENSG00000117586.11	chr1:173207185:-	SRR8615579.4701280,SRR8615579.4702753,SRR8615579.4702744,SRR8615579.4701181,SRR8615579.4702748	SRR8615579.4702790,SRR8615579.4701283,SRR8615579.4702742,SRR8615579.4702758,SRR8615579.4701228,SRR8615579.63541779,SRR8615579.4702732,SRR8615579.4702789,SRR8615579.4701208,SRR8615579.4702831,SRR8615579.4702755	YES_LDAS	0.2618	GT	1.9329	AG	1.5656	["INTRACHROMOSOMAL[chr1:0.21Mb]"]
AL645568.1--TNFSF4	2	11	ONLY_REF_SPLICE	AL645568.1^ENSG00000203739.4	chr1:173476632:-	TNFSF4^ENSG00000117586.11	chr1:173188569:-	SRR8615579.4701206,SRR8615579.67535272	SRR8615579.4702742,SRR8615579.4702755,SRR8615579.63541779,SRR8615579.4701283,SRR8615579.4702790,SRR8615579.4701208,SRR8615579.4701228,SRR8615579.4702758,SRR8615579.4702789,SRR8615579.4702831,SRR8615579.4702732	YES_LDAS	0.2127	GT	1.9329	AG	1.9656	["INTRACHROMOSOMAL[chr1:0.21Mb]"]
ARLNC1--CDYL2	2	10	ONLY_REF_SPLICE	ARLNC1^ENSG00000260896.6	chr16:80840119:-	CDYL2^ENSG00000166446.15	chr16:80633236:-	SRR8615579.44437193,SRR8615579.67902492	SRR8615579.44413021,SRR8615579.44403212,SRR8615579.44403454,SRR8615579.44437956,SRR8615579.44403440,SRR8615579.44403408,SRR8615579.44403433,SRR8615579.66645284,SRR8615579.44403438,SRR8615579.44403018	YES_LDAS	0.1964	GT	1.7465	AG	1.8892	["INTRACHROMOSOMAL[chr16:0.02Mb]","NEIGHBORS[21476]"]
KMT2C--LINC02476	5	5	ONLY_REF_SPLICE	KMT2C^ENSG00000055609.18	chr7:152330601:-	LINC02476^ENSG00000225546.6	chr7:119800874:-	SRR8615579.22820594,SRR8615579.23392610,SRR8615579.65754568,SRR8615579.66658582,SRR8615579.22820732	SRR8615579.23392603,SRR8615579.23392817,SRR8615579.23392614,SRR8615579.23392756,SRR8615579.23392737	YES_LDAS	0.1636	GT	1.6729	AG	1.8295	["CCLE_StarF2019","INTRACHROMOSOMAL[chr7:32.23Mb]"]
PRKCH--AL355916.1	4	4	ONLY_REF_SPLICE	PRKCH^ENSG00000027075.15	chr14:61530595:+	AL355916.1^ENSG00000232774.8	chr14:61650962:+	SRR8615579.39247082,SRR8615579.39245142,SRR8615579.39245152,SRR8615579.39244919	SRR8615579.39247173,SRR8615579.39247083,SRR8615579.39245176,SRR8615579.39247091	YES_LDAS	0.131	GT	1.9656	AG	1.8892	["INTRACHROMOSOMAL[chr14:0.02Mb]","NEIGHBORS[19429]"]
PRKCH--AL355916.1	4	4	ONLY_REF_SPLICE	PRKCH^ENSG00000027075.15	chr14:61547886:+	AL355916.1^ENSG00000232774.8	chr14:61650962:+	SRR8615579.39245550,SRR8615579.39247106,SRR8615579.39247099,SRR8615579.39247079	SRR8615579.39247091,SRR8615579.39247173,SRR8615579.39245176,SRR8615579.39247083	YES_LDAS	0.131	GT	1.9086	AG	1.8892	["INTRACHROMOSOMAL[chr14:0.02Mb]","NEIGHBORS[19429]"]
SLC25A21--MIPOL1	1	6	ONLY_REF_SPLICE	SLC25A21^ENSG00000183032.11	chr14:37172281:-	MIPOL1^ENSG00000151338.18	chr14:37212230:+	SRR8615579.38926925	SRR8615579.38927029,SRR8615579.38926999,SRR8615579.38927030,SRR8615579.38927025,SRR8615579.38927041,SRR8615579.38927033	YES_LDAS	0.1146	GT	1.8062	AG	1.9086	["TumorFusionsNAR2018","ChimerSeq","INTRACHROMOSOMAL[chr14:0.03Mb]","LOCAL_INVERSION:-:+:[25047]"]
SLC25A21--MIPOL1	1	6	ONLY_REF_SPLICE	SLC25A21^ENSG00000183032.11	chr14:37172281:-	MIPOL1^ENSG00000151338.18	chr14:37247103:+	SRR8615579.38926552	SRR8615579.38927029,SRR8615579.38926999,SRR8615579.38927041,SRR8615579.38927025,SRR8615579.38927030,SRR8615579.38927033	YES_LDAS	0.1146	GT	1.8062	AG	1.6729	["TumorFusionsNAR2018","ChimerSeq","INTRACHROMOSOMAL[chr14:0.03Mb]","LOCAL_INVERSION:-:+:[25047]"]
PTMA--NCL	4	3	INCL_NON_REF_SPLICE	PTMA^ENSG00000187514.16	chr2:231712516:+	NCL^ENSG00000115053.16	chr2:231461564:-	SRR8615579.9508956,SRR8615579.9509955,SRR8615579.9556257,SRR8615579.9508957	SRR8615579.9554770,SRR8615579.9509183,SRR8615579.9509174	YES_LDAS	0.1146	GT	1.7819	AG	1.9086	["CCLE_StarF2019","TCGA_StarF2019","INTRACHROMOSOMAL[chr2:0.22Mb]"]

## Sheet: PC3_STAR-Fusion
PC3 STAR-Fusion Results
#FusionName	JunctionReadCount	SpanningFragCount	SpliceType	LeftGene	LeftBreakpoint	RightGene	RightBreakpoint	JunctionReads	SpanningFrags	LargeAnchorSupport	FFPM	LeftBreakDinuc	LeftBreakEntropy	RightBreakDinuc	RightBreakEntropy	annots
SMAGP--TFCP2	387	155	ONLY_REF_SPLICE	SMAGP^ENSG00000170545.17	chr12:51269245:-	TFCP2^ENSG00000135457.9	chr12:51099779:-	SRR8615641.31263372,SRR8615641.31262675,SRR8615641.31262672,SRR8615641.31258777,SRR8615641.31258974,SRR8615641.31258827,SRR8615641.31262703,SRR8615641.31258668,SRR8615641.31258694,SRR8615641.31258651,SRR8615641.31258833,SRR8615641.31258863,SRR8615641.31258970,SRR8615641.31258894,SRR8615641.31258751,SRR8615641.31258656,SRR8615641.31258800,SRR8615641.31258791,SRR8615641.31258773,SRR8615641.31258631…	SRR8615641.31263016,SRR8615641.31262899,SRR8615641.31258936,SRR8615641.31262878,SRR8615641.31263392,SRR8615641.31258935,SRR8615641.31263105,SRR8615641.31263355,SRR8615641.31263406,SRR8615641.31262848,SRR8615641.31263000,SRR8615641.31262939,SRR8615641.31263341,SRR8615641.31263185,SRR8615641.31263136,SRR8615641.31262671,SRR8615641.31263018,SRR8615641.31262674,SRR8615641.31262716,SRR8615641.31258879…	YES_LDAS	8.9153	GT	1.8892	AG	1.9219	["CCLE_StarF2019","INTRACHROMOSOMAL[chr12:0.07Mb]","NEIGHBORS[71424]"]
SAMD8--ADK	92	125	ONLY_REF_SPLICE	SAMD8^ENSG00000156671.14	chr10:75111722:+	ADK^ENSG00000156110.13	chr10:74525256:+	SRR8615641.25781680,SRR8615641.64188648,SRR8615641.25782435,SRR8615641.70860154,SRR8615641.64200914,SRR8615641.65590531,SRR8615641.25781939,SRR8615641.25781521,SRR8615641.25784460,SRR8615641.25781715,SRR8615641.25781347,SRR8615641.25781312,SRR8615641.25782151,SRR8615641.25782226,SRR8615641.25781759,SRR8615641.25782465,SRR8615641.25782054,SRR8615641.25781621,SRR8615641.25781293,SRR8615641.25781326…	SRR8615641.25784968,SRR8615641.25782967,SRR8615641.25802060,SRR8615641.25781722,SRR8615641.69969174,SRR8615641.25782477,SRR8615641.25781280,SRR8615641.25781748,SRR8615641.25802129,SRR8615641.25784717,SRR8615641.25802032,SRR8615641.25781603,SRR8615641.25785802,SRR8615641.25781309,SRR8615641.25781703,SRR8615641.25802067,SRR8615641.25784908,SRR8615641.25781382,SRR8615641.25782303,SRR8615641.25802025…	YES_LDAS	3.5694	GT	1.7819	AG	1.7232	["TumorFusionsNAR2018","TCGA_StarF2019","CCLE_StarF2019","INTRACHROMOSOMAL[chr10:0.39Mb]"]
KDM5B--LINC01351	113	74	ONLY_REF_SPLICE	KDM5B^ENSG00000117139.17	chr1:202745858:-	LINC01351^ENSG00000237457.6	chr1:190480345:+	SRR8615641.5685872,SRR8615641.5686093,SRR8615641.5685959,SRR8615641.5550041,SRR8615641.5550048,SRR8615641.5550107,SRR8615641.5550069,SRR8615641.5685919,SRR8615641.5550063,SRR8615641.5550062,SRR8615641.5550163,SRR8615641.5685927,SRR8615641.5550117,SRR8615641.5685947,SRR8615641.5550111,SRR8615641.5685877,SRR8615641.5550102,SRR8615641.5685904,SRR8615641.5685915,SRR8615641.5550053,SRR8615641.5686006,…	SRR8615641.5685884,SRR8615641.5686033,SRR8615641.5685968,SRR8615641.5685963,SRR8615641.5685875,SRR8615641.5686119,SRR8615641.5685918,SRR8615641.5686287,SRR8615641.5686150,SRR8615641.5550119,SRR8615641.5686232,SRR8615641.5686177,SRR8615641.5686229,SRR8615641.5685926,SRR8615641.5685981,SRR8615641.5685888,SRR8615641.5685902,SRR8615641.5686204,SRR8615641.5685940,SRR8615641.5686098,SRR8615641.5685997,…	YES_LDAS	3.0759	GT	1.4256	AG	1.8256	["CCLE_StarF2019","INTRACHROMOSOMAL[chr1:12.24Mb]"]
SAMD8--ADK	45	125	ONLY_REF_SPLICE	SAMD8^ENSG00000156671.14	chr10:75111778:+	ADK^ENSG00000156110.13	chr10:74525256:+	SRR8615641.25781846,SRR8615641.25781512,SRR8615641.25786176,SRR8615641.25781169,SRR8615641.25781439,SRR8615641.68421386,SRR8615641.25783332,SRR8615641.25785700,SRR8615641.25782001,SRR8615641.25785767,SRR8615641.66454489,SRR8615641.68310165,SRR8615641.25802105,SRR8615641.63748306,SRR8615641.25784367,SRR8615641.66721758,SRR8615641.25781348,SRR8615641.70632209,SRR8615641.25781764,SRR8615641.25781315…	SRR8615641.66180927,SRR8615641.25785377,SRR8615641.25802026,SRR8615641.25802075,SRR8615641.25802053,SRR8615641.25802090,SRR8615641.25802033,SRR8615641.25785358,SRR8615641.25802074,SRR8615641.70817413,SRR8615641.68193559,SRR8615641.25802101,SRR8615641.25787380,SRR8615641.25802110,SRR8615641.25802036,SRR8615641.25802104,SRR8615641.69963013,SRR8615641.25802116,SRR8615641.25787106,SRR8615641.25802049…	YES_LDAS	2.7963	GT	1.8323	AG	1.7232	["TumorFusionsNAR2018","TCGA_StarF2019","CCLE_StarF2019","INTRACHROMOSOMAL[chr10:0.39Mb]"]
SAMD8--ADK	40	125	ONLY_REF_SPLICE	SAMD8^ENSG00000156671.14	chr10:75111722:+	ADK^ENSG00000156110.13	chr10:74589282:+	SRR8615641.25784541,SRR8615641.25785000,SRR8615641.25784993,SRR8615641.66357237,SRR8615641.67247357,SRR8615641.25784526,SRR8615641.25784911,SRR8615641.25787379,SRR8615641.25786180,SRR8615641.25786829,SRR8615641.25785008,SRR8615641.25785336,SRR8615641.25784282,SRR8615641.25785641,SRR8615641.25785338,SRR8615641.25785627,SRR8615641.25784689,SRR8615641.25784716,SRR8615641.25802020,SRR8615641.25784947…	SRR8615641.25802057,SRR8615641.25802043,SRR8615641.25802021,SRR8615641.64662840,SRR8615641.25784547,SRR8615641.66857381,SRR8615641.25802077,SRR8615641.25802120,SRR8615641.67437889,SRR8615641.25802126,SRR8615641.25802068,SRR8615641.25782540,SRR8615641.25784364,SRR8615641.25802051,SRR8615641.25782303,SRR8615641.25802025,SRR8615641.25802027,SRR8615641.25785802,SRR8615641.25781382,SRR8615641.25784908…	YES_LDAS	2.7141	GT	1.7819	AG	1.9656	["TumorFusionsNAR2018","TCGA_StarF2019","CCLE_StarF2019","INTRACHROMOSOMAL[chr10:0.39Mb]"]
SAMD8--ADK	36	125	ONLY_REF_SPLICE	SAMD8^ENSG00000156671.14	chr10:75111778:+	ADK^ENSG00000156110.13	chr10:74589282:+	SRR8615641.25785542,SRR8615641.25787354,SRR8615641.25784501,SRR8615641.25802042,SRR8615641.25802044,SRR8615641.70651776,SRR8615641.25784679,SRR8615641.25784677,SRR8615641.25785630,SRR8615641.25784957,SRR8615641.25784599,SRR8615641.25785889,SRR8615641.25786821,SRR8615641.25785369,SRR8615641.68989492,SRR8615641.25784952,SRR8615641.25784362,SRR8615641.25785628,SRR8615641.67001365,SRR8615641.25784625…	SRR8615641.25802046,SRR8615641.25783439,SRR8615641.25802115,SRR8615641.25802097,SRR8615641.25781718,SRR8615641.25788905,SRR8615641.25802063,SRR8615641.25802143,SRR8615641.25786024,SRR8615641.25802030,SRR8615641.25781773,SRR8615641.25788946,SRR8615641.25785167,SRR8615641.25786113,SRR8615641.25802040,SRR8615641.25802114,SRR8615641.25785759,SRR8615641.25802116,SRR8615641.69963013,SRR8615641.25802104…	YES_LDAS	2.6483	GT	1.8323	AG	1.9656	["TumorFusionsNAR2018","TCGA_StarF2019","CCLE_StarF2019","INTRACHROMOSOMAL[chr10:0.39Mb]"]
MIER2--PPFIA3	93	32	ONLY_REF_SPLICE	MIER2^ENSG00000105556.11	chr19:340514:-	PPFIA3^ENSG00000177380.14	chr19:49141420:+	SRR8615641.65318555,SRR8615641.43040783,SRR8615641.69155594,SRR8615641.68811542,SRR8615641.45337676,SRR8615641.68079849,SRR8615641.45337530,SRR8615641.45337488,SRR8615641.45337545,SRR8615641.68611570,SRR8615641.45338022,SRR8615641.45337614,SRR8615641.68175657,SRR8615641.43040425,SRR8615641.68396685,SRR8615641.70682255,SRR8615641.65169336,SRR8615641.45337484,SRR8615641.69961598,SRR8615641.66698730…	SRR8615641.45337470,SRR8615641.45337473,SRR8615641.45337485,SRR8615641.45337508,SRR8615641.65715767,SRR8615641.45337568,SRR8615641.68921518,SRR8615641.66600513,SRR8615641.66991934,SRR8615641.70148958,SRR8615641.45337482,SRR8615641.45337615,SRR8615641.45337621,SRR8615641.45337504,SRR8615641.45337471,SRR8615641.45337480,SRR8615641.64982558,SRR8615641.45337469,SRR8615641.45337768,SRR8615641.45337542…	YES_LDAS	2.0561	GT	1.7819	AG	1.8892	["CCLE_StarF2019","INTRACHROMOSOMAL[chr19:48.77Mb]"]
CTNNA1--AC011405.1	47	2	ONLY_REF_SPLICE	CTNNA1^ENSG00000044115.21	chr5:138753510:+	AC011405.1^ENSG00000249593.6	chr5:139012650:+	SRR8615641.14935850,SRR8615641.14935832,SRR8615641.14935819,SRR8615641.14935814,SRR8615641.14935812,SRR8615641.14937400,SRR8615641.68365341,SRR8615641.14937374,SRR8615641.14937526,SRR8615641.64346675,SRR8615641.14935817,SRR8615641.14937370,SRR8615641.14937379,SRR8615641.14935815,SRR8615641.14935839,SRR8615641.14935836,SRR8615641.14937380,SRR8615641.14935825,SRR8615641.14935820,SRR8615641.68949852…	SRR8615641.14937840,SRR8615641.69259375	YES_LDAS	0.806	GT	1.7465	AG	1.7968	["CCLE_StarF2019","TCGA_StarF2019","INTRACHROMOSOMAL[chr5:0.08Mb]","NEIGHBORS[77613]"]
PUS7--AC004917.1	28	20	ONLY_REF_SPLICE	PUS7^ENSG00000091127.14	chr7:105522052:-	AC004917.1^ENSG00000243797.6	chr7:106465936:-	SRR8615641.19846808,SRR8615641.19846936,SRR8615641.19846795,SRR8615641.19875228,SRR8615641.19846900,SRR8615641.19846997,SRR8615641.19846844,SRR8615641.19846909,SRR8615641.19846822,SRR8615641.65671320,SRR8615641.19875127,SRR8615641.19875064,SRR8615641.19846960,SRR8615641.19846901,SRR8615641.19874891,SRR8615641.19846942,SRR8615641.19846962,SRR8615641.70269092,SRR8615641.19875214,SRR8615641.19846839…	SRR8615641.19846789,SRR8615641.19874038,SRR8615641.19875222,SRR8615641.19875220,SRR8615641.19875150,SRR8615641.19875157,SRR8615641.19875148,SRR8615641.19875136,SRR8615641.19875223,SRR8615641.19875153,SRR8615641.19875117,SRR8615641.19875147,SRR8615641.19875226,SRR8615641.19875208,SRR8615641.19875224,SRR8615641.19875221,SRR8615641.19875227,SRR8615641.19875216,SRR8615641.19875229,SRR8615641.19875217	YES_LDAS	0.7896	GT	1.6895	AG	1.4566	["CCLE_StarF2019","INTRACHROMOSOMAL[chr7:0.85Mb]"]
NUMB--DPF3	41	7	ONLY_REF_SPLICE	NUMB^ENSG00000133961.20	chr14:73458493:-	DPF3^ENSG00000205683.11	chr14:72674368:-	SRR8615641.35668330,SRR8615641.35668483,SRR8615641.35668531,SRR8615641.35668310,SRR8615641.35668496,SRR8615641.68123969,SRR8615641.35668325,SRR8615641.35668521,SRR8615641.35668490,SRR8615641.69759323,SRR8615641.35668286,SRR8615641.35668495,SRR8615641.65290612,SRR8615641.35668307,SRR8615641.69405068,SRR8615641.35668275,SRR8615641.66073090,SRR8615641.35668295,SRR8615641.35668297,SRR8615641.35668291…	SRR8615641.35668159,SRR8615641.35668498,SRR8615641.35668270,SRR8615641.35668143,SRR8615641.35668321,SRR8615641.35667224,SRR8615641.35668309	YES_LDAS	0.7895	GT	1.3383	AG	1.585	["CCLE_StarF2019","INTRACHROMOSOMAL[chr14:0.38Mb]"]
PLOD2--IQCJ-SCHIP1	21	24	ONLY_REF_SPLICE	PLOD2^ENSG00000152952.12	chr3:146160881:-	IQCJ-SCHIP1^ENSG00000283154.2	chr3:159245843:+	SRR8615641.12203995,SRR8615641.12049227,SRR8615641.12049009,SRR8615641.12203977,SRR8615641.12204178,SRR8615641.66444592,SRR8615641.12203982,SRR8615641.67315742,SRR8615641.12049065,SRR8615641.12049203,SRR8615641.12203983,SRR8615641.12204020,SRR8615641.12203994,SRR8615641.12049048,SRR8615641.12204013,SRR8615641.12049017,SRR8615641.68174174,SRR8615641.12049141,SRR8615641.67829755,SRR8615641.12203964…	SRR8615641.12203972,SRR8615641.12049133,SRR8615641.12204056,SRR8615641.12204000,SRR8615641.70113811,SRR8615641.12203970,SRR8615641.12204010,SRR8615641.12204058,SRR8615641.12049001,SRR8615641.12049112,SRR8615641.12204017,SRR8615641.12203996,SRR8615641.12203976,SRR8615641.12204036,SRR8615641.12203962,SRR8615641.12204082,SRR8615641.12203965,SRR8615641.12203980,SRR8615641.12203969,SRR8615641.12203974…	YES_LDAS	0.7402	GT	1.7465	AG	1.4716	["CCLE_StarF2019","INTRACHROMOSOMAL[chr3:12.80Mb]"]
PLOD2--IQCJ-SCHIP1	11	24	ONLY_REF_SPLICE	PLOD2^ENSG00000152952.12	chr3:146160789:-	IQCJ-SCHIP1^ENSG00000283154.2	chr3:159245843:+	SRR8615641.12203973,SRR8615641.12049007,SRR8615641.69146595,SRR8615641.12049005,SRR8615641.12049087,SRR8615641.68009809,SRR8615641.12049002,SRR8615641.12203998,SRR8615641.12048999,SRR8615641.12049211,SRR8615641.67482279	SRR8615641.12203974,SRR8615641.12203966,SRR8615641.12204080,SRR8615641.12203975,SRR8615641.12207976,SRR8615641.12204082,SRR8615641.12203962,SRR8615641.12203980,SRR8615641.12203969,SRR8615641.12203965,SRR8615641.12204017,SRR8615641.12203996,SRR8615641.12204036,SRR8615641.12203976,SRR8615641.12203972,SRR8615641.12204000,SRR8615641.70113811,SRR8615641.12203970,SRR8615641.12049133,SRR8615641.12204056…	YES_LDAS	0.5757	GT	1.5329	AG	1.4716	["CCLE_StarF2019","INTRACHROMOSOMAL[chr3:12.80Mb]"]
SIL1--AC034243.1	23	10	ONLY_REF_SPLICE	SIL1^ENSG00000120725.13	chr5:139021171:-	AC034243.1^ENSG00000253404.1	chr5:138744762:-	SRR8615641.14937620,SRR8615641.14935774,SRR8615641.14937626,SRR8615641.14937742,SRR8615641.14935784,SRR8615641.14935780,SRR8615641.14935788,SRR8615641.14935792,SRR8615641.14937926,SRR8615641.14937740,SRR8615641.14937622,SRR8615641.14935791,SRR8615641.14935795,SRR8615641.14935796,SRR8615641.14938397,SRR8615641.14935790,SRR8615641.14937638,SRR8615641.14935783,SRR8615641.14937675,SRR8615641.14937801…	SRR8615641.14937674,SRR8615641.14937578,SRR8615641.14937631,SRR8615641.14935785,SRR8615641.14937616,SRR8615641.14937614,SRR8615641.14937666,SRR8615641.14937725,SRR8615641.14937629,SRR8615641.14937865	YES_LDAS	0.5428	GT	1.7819	AG	1.9656	["TCGA_StarF2019","CCLE_StarF2019","INTRACHROMOSOMAL[chr5:0.19Mb]"]
PTEN--METTL18	13	9	ONLY_REF_SPLICE	PTEN^ENSG00000171862.11	chr10:87894109:+	METTL18^ENSG00000171806.12	chr1:169793897:-	SRR8615641.70198401,SRR8615641.5258215,SRR8615641.5258005,SRR8615641.5258210,SRR8615641.5258180,SRR8615641.69262169,SRR8615641.26158567,SRR8615641.26158623,SRR8615641.26158628,SRR8615641.26158545,SRR8615641.26158569,SRR8615641.5258196,SRR8615641.5258119	SRR8615641.66285338,SRR8615641.64021725,SRR8615641.64255238,SRR8615641.68969950,SRR8615641.64345129,SRR8615641.26158560,SRR8615641.63802917,SRR8615641.67563921,SRR8615641.69273893	YES_LDAS	0.3618	GT	1.585	AG	1.9086	["CCLE_StarF2019","INTERCHROMOSOMAL[chr10--chr1]"]
PLEKHA6--ASAH2B	13	6	ONLY_REF_SPLICE	PLEKHA6^ENSG00000143850.15	chr1:204367799:-	ASAH2B^ENSG00000204147.10	chr10:50806093:+	SRR8615641.24920973,SRR8615641.5739148,SRR8615641.24920969,SRR8615641.5739155,SRR8615641.24920986,SRR8615641.5739153,SRR8615641.5739159,SRR8615641.67939734,SRR8615641.24920971,SRR8615641.5739207,SRR8615641.5739147,SRR8615641.24921408,SRR8615641.24920976	SRR8615641.24920980,SRR8615641.24920979,SRR8615641.24920982,SRR8615641.68514531,SRR8615641.24920968,SRR8615641.24920978	YES_LDAS	0.3125	GT	1.7968	AG	1.9086	["CCLE_StarF2019","INTERCHROMOSOMAL[chr1--chr10]"]
LINC02057--NDUFAF2	13	6	ONLY_REF_SPLICE	LINC02057^ENSG00000249279.6	chr5:61304514:-	NDUFAF2^ENSG00000164182.11	chr5:61073125:+	SRR8615641.64340649,SRR8615641.14248798,SRR8615641.14248832,SRR8615641.14244199,SRR8615641.70029611,SRR8615641.67800932,SRR8615641.14244400,SRR8615641.14245033,SRR8615641.14248815,SRR8615641.14244787,SRR8615641.14248808,SRR8615641.14248817,SRR8615641.14248820	SRR8615641.14244262,SRR8615641.14244804,SRR8615641.14244318,SRR8615641.14248791,SRR8615641.14248801,SRR8615641.14248804	YES_LDAS	0.3125	GT	1.7968	AG	1.9219	["INTRACHROMOSOMAL[chr5:0.05Mb]","LOCAL_INVERSION:-:+:[48278]"]
RPTOR--AC079943.2	9	8	ONLY_REF_SPLICE	RPTOR^ENSG00000141564.15	chr17:80545791:+	AC079943.2^ENSG00000242536.2	chr3:157895838:-	SRR8615641.12190175,SRR8615641.42036859,SRR8615641.64813554,SRR8615641.12190179,SRR8615641.42036819,SRR8615641.42036823,SRR8615641.67972625,SRR8615641.12190174,SRR8615641.12190172	SRR8615641.42036878,SRR8615641.66490899,SRR8615641.64279590,SRR8615641.12190464,SRR8615641.42036877,SRR8615641.12190467,SRR8615641.42036856,SRR8615641.68933265	YES_LDAS	0.2796	GT	1.6895	AG	1.7232	["INTERCHROMOSOMAL[chr17--chr3]"]
ERO1A--GNG2	7	1	ONLY_REF_SPLICE	ERO1A^ENSG00000197930.13	chr14:52695368:-	GNG2^ENSG00000186469.8	chr14:51950650:+	SRR8615641.67709876,SRR8615641.35040015,SRR8615641.35040059,SRR8615641.35040056,SRR8615641.35040032,SRR8615641.67783189,SRR8615641.35039919	SRR8615641.35074427	YES_LDAS	0.1315	GT	1.9329	AG	1.8892	["INTRACHROMOSOMAL[chr14:0.66Mb]"]
TTC37--ARSK	4	3	ONLY_REF_SPLICE	TTC37^ENSG00000198677.11	chr5:95550581:-	ARSK^ENSG00000164291.16	chr5:95565998:+	SRR8615641.14570910,SRR8615641.14570927,SRR8615641.14570963,SRR8615641.14570947	SRR8615641.14570949,SRR8615641.14570614,SRR8615641.14570977	YES_LDAS	0.1151	GT	1.4566	AG	1.7819	["INTRACHROMOSOMAL[chr5:0.00Mb]","LOCAL_INVERSION:-:+:[67]"]
ZMIZ1--CTNNA3	4	3	ONLY_REF_SPLICE	ZMIZ1^ENSG00000108175.17	chr10:79277325:+	CTNNA3^ENSG00000183230.17	chr10:66280621:-	SRR8615641.66409024,SRR8615641.25183864,SRR8615641.26063855,SRR8615641.26064155	SRR8615641.26064156,SRR8615641.26063901,SRR8615641.26063756	YES_LDAS	0.1151	GT	1.9219	AG	1.7968	["INTRACHROMOSOMAL[chr10:11.37Mb]"]

## Sheet: PRECLH_STAR-Fusion
PrECLH STAR-Fusion Results
#FusionName	JunctionReadCount	SpanningFragCount	SpliceType	LeftGene	LeftBreakpoint	RightGene	RightBreakpoint	JunctionReads	SpanningFrags	LargeAnchorSupport	FFPM	LeftBreakDinuc	LeftBreakEntropy	RightBreakDinuc	RightBreakEntropy	annots
MMP14--FN1	3	34	INCL_NON_REF_SPLICE	MMP14^ENSG00000157227.13	chr14:22846316:+	FN1^ENSG00000115414.19	chr2:215380841:-	SRR8615973.10299128,SRR8615973.10299153,SRR8615973.10299354	SRR8615973.57085679,SRR8615973.61489695,SRR8615973.57989847,SRR8615973.61000931,SRR8615973.57404007,SRR8615973.59210479,SRR8615973.62937829,SRR8615973.58582751,SRR8615973.61650447,SRR8615973.59854885,SRR8615973.56891902,SRR8615973.11847261,SRR8615973.58667324,SRR8615973.59122176,SRR8615973.58776643,SRR8615973.60221649,SRR8615973.59528534,SRR8615973.36843402,SRR8615973.58285019,SRR8615973.60384013…	YES_LDAS	0.6693	GT	1.6402	AG	1.9219	["INTERCHROMOSOMAL[chr14--chr2]"]
AC073529.1--MID1	2	4	ONLY_REF_SPLICE	AC073529.1^ENSG00000234129.8	chrX:11055936:-	MID1^ENSG00000101871.14	chrX:10567603:-	SRR8615973.61280351,SRR8615973.50480761	SRR8615973.50481166,SRR8615973.50480780,SRR8615973.60512896,SRR8615973.50481171	YES_LDAS	0.1085	GT	1.9219	AG	1.9656	["INTRACHROMOSOMAL[chrX:0.01Mb]","NEIGHBORS[13924]"]
AL391840.3--SH3BGRL2	5	1	INCL_NON_REF_SPLICE	AL391840.3^ENSG00000287811.1	chr6:79538843:+	SH3BGRL2^ENSG00000198478.8	chr6:79673614:+	SRR8615973.22383979,SRR8615973.22383983,SRR8615973.22383980,SRR8615973.22383985,SRR8615973.22385315	SRR8615973.22383956	YES_LDAS	0.1085	GT	1.9086	AG	1.4716	["INTRACHROMOSOMAL[chr6:0.09Mb]","NEIGHBORS[91353]"]

## Sheet: 22RV1_STAR-Fusion
22RV1 STAR-Fusion Results
#FusionName	JunctionReadCount	SpanningFragCount	SpliceType	LeftGene	LeftBreakpoint	RightGene	RightBreakpoint	JunctionReads	SpanningFrags	LargeAnchorSupport	FFPM	LeftBreakDinuc	LeftBreakEntropy	RightBreakDinuc	RightBreakEntropy	annots
GTDC1--ARHGAP15	66	44	ONLY_REF_SPLICE	GTDC1^ENSG00000121964.14	chr2:144208603:-	ARHGAP15^ENSG00000075884.14	chr2:143487373:+	SRR8616169.10827070,SRR8616169.10828229,SRR8616169.10828079,SRR8616169.10827073,SRR8616169.10828232,SRR8616169.10827045,SRR8616169.10827052,SRR8616169.10827094,SRR8616169.10828143,SRR8616169.10827098,SRR8616169.10827099,SRR8616169.90741922,SRR8616169.83238597,SRR8616169.10828102,SRR8616169.10827090,SRR8616169.10827166,SRR8616169.10827092,SRR8616169.10828114,SRR8616169.10828123,SRR8616169.10827080…	SRR8616169.10828186,SRR8616169.10828138,SRR8616169.10828087,SRR8616169.10828119,SRR8616169.10828144,SRR8616169.10828083,SRR8616169.10828189,SRR8616169.10828129,SRR8616169.10828085,SRR8616169.10828115,SRR8616169.10828082,SRR8616169.10828096,SRR8616169.10828128,SRR8616169.10828120,SRR8616169.10828089,SRR8616169.10828248,SRR8616169.10828235,SRR8616169.10828178,SRR8616169.94662812,SRR8616169.10828181…	YES_LDAS	1.3152	GT	1.9656	AG	1.9656	["INTRACHROMOSOMAL[chr2:0.17Mb]"]
ERBIN--AC092353.1	6	11	ONLY_REF_SPLICE	ERBIN^ENSG00000112851.14	chr5:66054951:+	AC092353.1^ENSG00000251391.5	chr5:66318269:+	SRR8616169.19910037,SRR8616169.19921580,SRR8616169.19910215,SRR8616169.19921579,SRR8616169.19910134,SRR8616169.19921581	SRR8616169.19919967,SRR8616169.89709905,SRR8616169.19919981,SRR8616169.19919991,SRR8616169.19909646,SRR8616169.19910119,SRR8616169.19909927,SRR8616169.19910118,SRR8616169.19919968,SRR8616169.19910261,SRR8616169.19919975	YES_LDAS	0.2032	GT	1.2419	AG	1.8295	["INTRACHROMOSOMAL[chr5:0.22Mb]"]
AC112178.1--AC109439.2	1	13	ONLY_REF_SPLICE	AC112178.1^ENSG00000249803.6	chr5:136466885:+	AC109439.2^ENSG00000250284.3	chr5:136753815:+	SRR8616169.21159385	SRR8616169.21159369,SRR8616169.21159358,SRR8616169.21159818,SRR8616169.21159355,SRR8616169.21159350,SRR8616169.21159351,SRR8616169.21159371,SRR8616169.21157246,SRR8616169.21159347,SRR8616169.21159382,SRR8616169.21159370,SRR8616169.21159349,SRR8616169.21159353	YES_LDAS	0.1674	GT	1.8892	AG	1.9086	["CCLE_StarF2019","INTRACHROMOSOMAL[chr5:0.21Mb]"]
AC112178.1--AC109439.2	1	13	ONLY_REF_SPLICE	AC112178.1^ENSG00000249803.6	chr5:136520274:+	AC109439.2^ENSG00000250284.3	chr5:136754360:+	SRR8616169.21157247	SRR8616169.21159347,SRR8616169.21159382,SRR8616169.21159370,SRR8616169.21159349,SRR8616169.21159353,SRR8616169.21159350,SRR8616169.21159351,SRR8616169.21159371,SRR8616169.21157246,SRR8616169.21159355,SRR8616169.21159369,SRR8616169.21159358,SRR8616169.21159818	YES_LDAS	0.1674	GT	1.9219	AG	1.8892	["CCLE_StarF2019","INTRACHROMOSOMAL[chr5:0.21Mb]"]
AC073529.1--MID1	2	9	ONLY_REF_SPLICE	AC073529.1^ENSG00000234129.8	chrX:11055936:-	MID1^ENSG00000101871.14	chrX:10567603:-	SRR8616169.88486370,SRR8616169.96261723	SRR8616169.73303476,SRR8616169.73303480,SRR8616169.73304143,SRR8616169.73303465,SRR8616169.73304162,SRR8616169.73304148,SRR8616169.73304069,SRR8616169.73304135,SRR8616169.73304068	NO_LDAS	0.1315	GT	1.9219	AG	1.9656	["INTRACHROMOSOMAL[chrX:0.01Mb]","NEIGHBORS[13924]"]
AC073529.1--MID1	1	9	ONLY_REF_SPLICE	AC073529.1^ENSG00000234129.8	chrX:11038603:-	MID1^ENSG00000101871.14	chrX:10567603:-	SRR8616169.73303479	SRR8616169.73303465,SRR8616169.73304162,SRR8616169.73304148,SRR8616169.73303476,SRR8616169.73304143,SRR8616169.73303480,SRR8616169.73304068,SRR8616169.73304069,SRR8616169.73304135	YES_LDAS	0.1196	GT	1.8323	AG	1.9656	["INTRACHROMOSOMAL[chrX:0.01Mb]","NEIGHBORS[13924]"]
ZNF654--HMGB2	9	0	INCL_NON_REF_SPLICE	ZNF654^ENSG00000175105.7	chr3:88139791:+	HMGB2^ENSG00000164104.11	chr4:173332160:-	SRR8616169.18991538,SRR8616169.18997687,SRR8616169.18993545,SRR8616169.18993373,SRR8616169.18991428,SRR8616169.18989288,SRR8616169.18993543,SRR8616169.18991533,SRR8616169.18991365	.	YES_LDAS	0.1076	GT	1.2729	AG	1.371	["CCLE_StarF2019","INTERCHROMOSOMAL[chr3--chr4]"]

## Sheet: VCAP_FusionCatcher
VCaP FusionCatcher Results
Gene_1_symbol(5end_fusion_partner)	Gene_2_symbol(3end_fusion_partner)	Fusion_description	Counts_of_common_mapping_reads	Spanning_pairs	Spanning_unique_reads	Longest_anchor_found	Fusion_finding_method	Fusion_point_for_gene_1(5end_fusion_partner)	Fusion_point_for_gene_2(3end_fusion_partner)	Gene_1_id(5end_fusion_partner)	Gene_2_id(3end_fusion_partner)	Exon_1_id(5end_fusion_partner)	Exon_2_id(3end_fusion_partner)	Fusion_sequence	Predicted_effect
USP10	ZDHHC7	banned,known,tcga,hpa,chimerdb3seq,cancer,mitelman,t18,exon-exon	0	404	52	44	BOWTIE;BOWTIE+BLAT;BOWTIE+STAR	16:84700111:+	16:84990635:-	ENSG00000103194	ENSG00000153786	ENSE00002619793	ENSE00001376105	ATCGCGGAGTCCCAATGAAACGGGCAGCCATGGCCCTCCACAGCCCGCAG*GGTGCGTCAGGGAAATCATGCAGCCATCAGGACACAGGCTCCGGGACGTC	CDS(truncated)/UTR
USP10	ZDHHC7	banned,known,tcga,hpa,chimerdb3seq,cancer,mitelman,t18,exon-exon	0	404	2	28	BOWTIE	16:84704860:+	16:84990635:-	ENSG00000103194	ENSG00000153786	ENSE00003583567	ENSE00001376105	TTGAAACATCATGCCCTGGTTGCCCTCTCCTGGAATAGGGCAG*GGTGCGTCAGGGAAATCATGCAGCCATCAGGACACAGGCTCCG	CDS(truncated)/UTR
NPEPPS	TBC1D3	banned,known,oncogene,bodymap2,hpa,gtex,18cancers,tumor,m0,multi,mitelman,exon-exon	0	270	26	30	BOWTIE;BOWTIE+BLAT;BOWTIE+STAR	17:47592545:+	17:38191030:-	ENSG00000141279	ENSG00000274611	ENSE00003785912	ENSE00003731868	AACATGTATTTAACCAAGTTCCAACAAAAGAATGCTGCCACAG*GATGGACGTGGTAGAGGTCGCGGGCAGTTGGTGGGCACAAGAG	CDS(complete)/UTR
TMPRSS2	ERG	known,oncogene,cosmic,chimerdb2,cgp,ticdb,tcga,prostate_cancer,18cancers,chimerdb3kb,chimerdb3pub,chimerdb3seq,cancer,tumor,tcga-cancer,tcga2,oncokb,mitelman,t115	0	255	35	43	BOWTIE+BLAT	21:41508081:-	21:38445620:-	ENSG00000184012	ENSG00000157554			AGGCGGAGGCGGAGGGCGAGGGGCGGGGAGCGCCGCCTGGAGCGCGGCAG*AAGCCTTATCAGTTGTGAGTGAGGACCAGTCGTTGTTTGAGTGTGCCTA	UTR/CDS(truncated)
TMPRSS2	ERG	known,oncogene,cosmic,chimerdb2,cgp,ticdb,tcga,prostate_cancer,18cancers,chimerdb3kb,chimerdb3pub,chimerdb3seq,cancer,tumor,tcga-cancer,tcga2,oncokb,mitelman,t115,exon-exon	0	255	34	43	BOWTIE;BOWTIE+BLAT;BOWTIE+STAR	21:41508081:-	21:38445621:-	ENSG00000184012	ENSG00000157554	ENSE00001296629	ENSE00003712731	AGGCGGAGGCGGAGGGCGAGGGGCGGGGAGCGCCGCCTGGAGCGCGGCAG*GAAGCCTTATCAGTTGTGAGTGAGGACCAGTCGTTGTTTGAGTGTGCCTA	UTR/CDS(truncated)
TMPRSS2	ERG	known,oncogene,cosmic,chimerdb2,cgp,ticdb,tcga,prostate_cancer,18cancers,chimerdb3kb,chimerdb3pub,chimerdb3seq,cancer,tumor,tcga-cancer,tcga2,oncokb,mitelman,t115,exon-exon	0	255	30	46	BOWTIE;BOWTIE+BLAT;BOWTIE+STAR	21:41507950:-	21:38445621:-	ENSG00000184012	ENSG00000157554	ENSE00001894632	ENSE00003712731	CCCTGCCCCGCCCGGAGGTGAAAGCGGGTGTGAGGAGCGCGGCGCGGCAG*GAAGCCTTATCAGTTGTGAGTGAGGACCAGTCGTTGTTTGAGTGTGCCTA	out-of-frame
TMPRSS2	ERG	known,oncogene,cosmic,chimerdb2,cgp,ticdb,tcga,prostate_cancer,18cancers,chimerdb3kb,chimerdb3pub,chimerdb3seq,cancer,tumor,tcga-cancer,tcga2,oncokb,mitelman,t115,exon-exon	0	255	16	29	BOWTIE;BOWTIE+BLAT;BOWTIE+STAR	21:41508081:-	21:38474121:-	ENSG00000184012	ENSG00000157554	ENSE00001296629	ENSE00001904038	GGCGGAGGGCGAGGGGCGGGGAGCGCCGCCTGGAGCGCGGCAG*TTAAACTCCATTGATGATGCACAGTTGACAAGAATTGCCCCTC	UTR/UTR
TMPRSS2	ERG	known,oncogene,cosmic,chimerdb2,cgp,ticdb,tcga,prostate_cancer,18cancers,chimerdb3kb,chimerdb3pub,chimerdb3seq,cancer,tumor,tcga-cancer,tcga2,oncokb,mitelman,t115,exon-exon	0	255	5	25	BOWTIE	21:41507950:-	21:38474121:-	ENSG00000184012	ENSG00000157554	ENSE00001894632	ENSE00001904038	CCGCCCGGAGGTGAAAGCGGGTGTGAGGAGCGCGGCGCGGCAG*TTAAACTCCATTGATGATGCACAGTTGACAAGAATTGCCCCTC	CDS(truncated)/UTR
TMPRSS2	ERG	known,oncogene,cosmic,chimerdb2,cgp,ticdb,tcga,prostate_cancer,18cancers,chimerdb3kb,chimerdb3pub,chimerdb3seq,cancer,tumor,tcga-cancer,tcga2,oncokb,mitelman,t115	0	255	2	41	BOWTIE+BLAT;BOWTIE+STAR	21:41508081:-	21:38493946:-	ENSG00000184012	ENSG00000157554			AGGCGGAGGCGGAGGGCGAGGGGCGGGGAGCGCCGCCTGGAGCGCGGCAG*GCTCTGCACTCACTCGTCTCAACATTTCCCACGGCCCAGCTTCAGCTGTG	UTR/intronic
TMPRSS2	ERG	known,oncogene,cosmic,chimerdb2,cgp,ticdb,tcga,prostate_cancer,18cancers,chimerdb3kb,chimerdb3pub,chimerdb3seq,cancer,tumor,tcga-cancer,tcga2,oncokb,mitelman,t115,exon-exon	0	255	2	26	BOWTIE	21:41507950:-	21:38423561:-	ENSG00000184012	ENSG00000157554	ENSE00001894632	ENSE00003508916	CCGCCCGGAGGTGAAAGCGGGTGTGAGGAGCGCGGCGCGGCAG*GAACTCTCCTGATGAATGCAGTGTGGCCAAAGGCGGGAAGATG	out-of-frame
TMPRSS2	ERG	known,oncogene,cosmic,chimerdb2,cgp,ticdb,tcga,prostate_cancer,18cancers,chimerdb3kb,chimerdb3pub,chimerdb3seq,cancer,tumor,tcga-cancer,tcga2,oncokb,mitelman,t115,exon-exon	0	255	2	22	BOWTIE	21:41508081:-	21:38423561:-	ENSG00000184012	ENSG00000157554	ENSE00001296629	ENSE00003508916	GGCGGAGGGCGAGGGGCGGGGAGCGCCGCCTGGAGCGCGGCAG*GAACTCTCCTGATGAATGCAGTGTGGCCAAAGGCGGGAAGATG	UTR/CDS(truncated)
VWA2	PRKCH	known,mitelman,t32,exon-exon	0	194	29	43	BOWTIE;BOWTIE+BLAT;BOWTIE+STAR	10:114248765:+	14:61443111:+	ENSG00000165816	ENSG00000027075	ENSE00003676810	ENSE00003683690	GCCCCCTTTCCTGTTGCTGGAAGCCGTCTGTGTTTTCCTGTTTTCCAGAG*CTACTCTCCAGAGAGACCGGATCTTCAAACATTTTACCAGGAAGCGCCAA	in-frame
HJURP	EIF4E2	known,chimerdb2,chimerdb3seq,mitelman,t44,exon-exon	0	178	38	42	BOWTIE;BOWTIE+BLAT;BOWTIE+STAR	2:233840609:-	2:232556416:+	ENSG00000123485	ENSG00000135930	ENSE00000839702	ENSE00003614778	GTCAGACCGGGAGACCAGGGCAGCTCTTCACAGCCCAACTCAGAAGAGAG*TTTGAAAGATGATGACAGTGGGGACCATGATCAGAATGAAGAAAACAGCA	in-frame
PIK3C2A	TEAD1	known,mitelman,t15,exon-exon	0	140	30	43	BOWTIE;BOWTIE+BLAT;BOWTIE+STAR	11:17207848:-	11:12862250:+	ENSG00000011405	ENSG00000187079	ENSE00002035499	ENSE00003639365	GGCTTCGGCGGCTCAGGTTGTGGTAGAGGCGGAGGCTCAGGCAGCTTGAG*GTAGGAATGAATTGATAGCCAGATACATCAAACTCAGGACAGGCAAGACG	UTR/CDS(truncated)
PIK3C2A	TEAD1	known,mitelman,t15,exon-exon	0	140	21	30	BOWTIE;BOWTIE+BLAT;BOWTIE+STAR	11:17204307:-	11:12862250:+	ENSG00000011405	ENSG00000187079	ENSE00002040201	ENSE00003639365	CTGTACATGAGAAATATGTGAGCCAAAAATGGGAGTCACATAG*GTAGGAATGAATTGATAGCCAGATACATCAAACTCAGGACAGG	UTR/CDS(truncated)
PIK3C2A	TEAD1	known,mitelman,t15,exon-exon	0	140	6	29	BOWTIE	11:17207848:-	11:12864838:+	ENSG00000011405	ENSG00000187079	ENSE00002035499	ENSE00001260300	GCGGCTCAGGTTGTGGTAGAGGCGGAGGCTCAGGCAGCTTGAG*GTGTCTAGTCACATTCAGGTTCTTGCCAGAAGGAAATCTCGTG	UTR/CDS(truncated)
PIK3C2A	TEAD1	known,mitelman,t15	0	140	3	35	BOWTIE+BLAT	11:17207848:-	11:12851051:+	ENSG00000011405	ENSG00000187079			GGCTTCGGCGGCTCAGGTTGTGGTAGAGGCGGAGGCTCAGGCAGCTTGAG*ATCTTTTCTTCGGATTTTCTTTATACAAAAGAGGTGAGCTCCTTCATTCA	UTR/intronic
PIK3C2A	TEAD1	known,mitelman,t15	0	140	2	27	BOWTIE+BLAT	11:17204307:-	11:12851051:+	ENSG00000011405	ENSG00000187079			AGCAGTGCTGTACATGAGAAATATGTGAGCCAAAAATGGGAGTCACATAG*ATCTTTTCTTCGGATTTTCTTTATACAAAAGAGGTGAGCTCCTTCATTCA	UTR/intronic
PIK3C2A	TEAD1	known,mitelman,t15	0	140	2	23	BOWTIE+STAR	11:17088514:-	11:12758023:+	ENSG00000011405	ENSG00000187079			GTAACCAGTAAGAATAAGATTCGGCCGGGCACGGTGGCTCCTGCCTGTAA*TCCCACCTTGGCCTCCCAAAGTGCTAGGCATTATAGGCGTGAACTGCCAT	UTR/intronic
TIA1	SLC49A4	known,cancer,mitelman,t2,exon-exon	0	126	23	30	BOWTIE;BOWTIE+BLAT;BOWTIE+STAR	2:70248405:-	3:122833317:+	ENSG00000116001	ENSG00000138463	ENSE00001730524	ENSE00003657400	CCGCGACAGCAGCAGCCATGGAGGACGAGATGCCCAAGACTCT*AATTTGGAGTTGTCTGCTTAATATTTTCTGCAACACTAGCTTA	out-of-frame
TIA1	SLC49A4	known,cancer,mitelman,t2	0	126	4	40	BOWTIE+BLAT;BOWTIE+STAR	2:70248405:-	3:122832926:+	ENSG00000116001	ENSG00000138463			GGCGCCGCCGCGACAGCAGCAGCCATGGAGGACGAGATGCCCAAGACTCT*ATAAATAAATACCTGAGAGGCCGGGCATGGTGGCCCACACCTGTAATTCC	CDS(truncated)/intronic
TIA1	SLC49A4	known,cancer,mitelman,t2	0	126	2	36	BOWTIE+BLAT;BOWTIE+STAR	2:70248405:-	3:122832978:+	ENSG00000116001	ENSG00000138463			GGCGCCGCCGCGACAGCAGCAGCCATGGAGGACGAGATGCCCAAGACTCT*CATTTTGGGAGACTGAGGCAGGAGAATGGCTTGAACATCACTTGAGCTCA	CDS(truncated)/intronic
RC3H2	RGS3	known,chimerdb2,chimerdb3seq,cancer,mitelman,t9,exon-exon	0	123	25	30	BOWTIE;BOWTIE+BLAT;BOWTIE+STAR	9:122859917:-	9:113536796:+	ENSG00000056586	ENSG00000138835	ENSE00003502697	ENSE00003660133	AGGACTCAGATACCCTTTGAAGTCCCACAGTACCCACAGACAG*AAGGCAGAGTGCTTATTCACTTTGGAAGCGCACTCGCAGGAGC	in-frame
RC3H2	RGS3	known,chimerdb2,chimerdb3seq,cancer,mitelman,t9	0	123	8	40	BOWTIE+BLAT;BOWTIE+STAR	9:122859039:-	9:113536796:+	ENSG00000056586	ENSG00000138835			CCTCCAACGGTACCAGCTGGTGTGGCTCCCTGTGTTCCTCGCTTTGTGAG*AAGGCAGAGTGCTTATTCACTTTGGAAGCGCACTCGCAGGAGCAGAAGAA	out-of-frame
RC3H2	RGS3	known,chimerdb2,chimerdb3seq,cancer,mitelman,t9,exon-exon	0	123	5	29	BOWTIE	9:122865349:-	9:113536796:+	ENSG00000056586	ENSG00000138835	ENSE00003892526	ENSE00003660133	GTCAGAATGCTGCTGGGCCCTCTGCAGATTCTGTAACTGAAAA*AAGGCAGAGTGCTTATTCACTTTGGAAGCGCACTCGCAGGAGC	out-of-frame
RC3H2	RGS3	known,chimerdb2,chimerdb3seq,cancer,mitelman,t9	0	123	2	33	BOWTIE+BLAT;BOWTIE+STAR	9:122859013:-	9:113536209:+	ENSG00000056586	ENSG00000138835			TCCCTGTGTTCCTCGCTTTGTGAGGTCCAATAACGTTCCAGAGTCCTCCC*AGATCATGTGCTGGGCAGTGGGGCTGCAGAGGGCCACATGACTCTGCCCG	CDS(truncated)/intronic
ZDHHC7	ABCB9	known,cancer,mitelman,t8,exon-exon	0	118	25	30	BOWTIE;BOWTIE+BLAT;BOWTIE+STAR	16:84990304:-	12:122960322:-	ENSG00000153786	ENSG00000150967	ENSE00001376105	ENSE00002620540	GCTTGCCCTGTCATCCCACCTGAGAACCATGCTCACCGACCCT*GCCTGGCCTCGCCCTGTGGATGATGATGGCCTTGCCCCCGTGA	CDS(truncated)/UTR
ZDHHC7	ABCB9	known,cancer,mitelman,t8	0	118	7	38	BOWTIE+BLAT;BOWTIE+STAR	16:84988544:-	12:122966766:-	ENSG00000153786	ENSG00000150967			GGCCCCAGAAGCCTGGAGAGCTGGAGGCGGCCAGGAAGTCAGGGTAGAAG*GATGGGCCCGTGGCTCCAGGTGGAGGCCAGCACGCAGTGTGGAGGGCCTG	intronic/intronic
ZDHHC7	ABCB9	known,cancer,mitelman,t8	0	118	4	40	BOWTIE+BLAT;BOWTIE+STAR	16:84990304:-	12:122966766:-	ENSG00000153786	ENSG00000150967			TGGCCGTGCTTGCCCTGTCATCCCACCTGAGAACCATGCTCACCGACCCT*GATGGGCCCGTGGCTCCAGGTGGAGGCCAGCACGCAGTGTGGAGGGCCTG	CDS(truncated)/intronic
ZDHHC7	ABCB9	known,cancer,mitelman,t8	0	118	3	37	BOWTIE+BLAT;BOWTIE+STAR	16:84988763:-	12:122966766:-	ENSG00000153786	ENSG00000150967			TTGTGGGCATTTGTGGTGAGGGAACCGAGTCTGTGCAAAGCCTCCTGCTT*GATGGGCCCGTGGCTCCAGGTGGAGGCCAGCACGCAGTGTGGAGGGCCTG	CDS(truncated)/intronic
C2ORF42	SLC49A4	known,cancer,t2,exon-exon	0	106	3	29	BOWTIE	2:70248405:-	3:122845763:+	ENSG00000115998	ENSG00000138463	ENSE00001855481	ENSE00003557153	CCGCGACAGCAGCAGCCATGGAGGACGAGATGCCCAAGACTCT*CAATTTTCGATTTTTGATGATTGCTTTAGCATATGCCATACCA	UTR/CDS(truncated)
C16ORF70	ENKD1	known,t12	0	103	20	43	BOWTIE+BLAT	16:67110239:+	16:67667092:-	ENSG00000125149	ENSG00000124074			GGTAGTGCCCGAACGCTCTCTGGGGAACGAGCAATGGGAATTCACGCTGG*TTAAACAGCCTGACGGTCACCTCGGAGGTCTGAGCGCTGCCGGGCTCCT	CDS(truncated)/UTR
C16ORF70	ENKD1	known,t12,exon-exon	0	103	19	30	BOWTIE;BOWTIE+BLAT;BOWTIE+STAR	16:67110239:+	16:67666265:-	ENSG00000125149	ENSG00000124074	ENSE00001206381	ENSE00003489328	CCCGAACGCTCTCTGGGGAACGAGCAATGGGAATTCACGCTGG*CTCAAGGGCGCCTCGAGGGAAACGCGCTGAAGCTGGACTTGCT	in-frame
ARMC6	SSX3	m36,t17,exon-exon	0	102	20	30	BOWTIE;BOWTIE+BLAT;BOWTIE+STAR	19:19033930:+	X:48355269:-	ENSG00000105676	ENSG00000165584	ENSE00002315657	ENSE00001775773	CAACCGCGCGCCCCACCTTTCCCCACGTGGCCGCGAAGACCGG*GTCAGACTACTCCCTGTGCCATGAACGGAGATGACACCTTTGC	UTR/UTR
ARMC6	SSX3	m36,t17,exon-exon	0	102	14	30	BOWTIE;BOWTIE+BLAT;BOWTIE+STAR	19:19034013:+	X:48355269:-	ENSG00000105676	ENSG00000165584	ENSE00002238514	ENSE00001775773	GGGGAGTGGGGGTGCCGCAGGGTCGGGCTGGCGCGACCCTCGG*GTCAGACTACTCCCTGTGCCATGAACGGAGATGACACCTTTGC	UTR/UTR
ARMC6	SSX3	m36,t17,exon-exon	0	102	9	30	BOWTIE;BOWTIE+BLAT;BOWTIE+STAR	19:19034238:+	X:48355269:-	ENSG00000105676	ENSG00000165584	ENSE00002284733	ENSE00001775773	CAGGGTACAAATAAATGAGTGAACGATGTTGCTCTAGATACAG*GTCAGACTACTCCCTGTGCCATGAACGGAGATGACACCTTTGC	CDS(truncated)/UTR
ARMC6	SSX3	m36,t17,exon-exon	0	102	3	29	BOWTIE;BOWTIE+BLAT;BOWTIE+STAR	19:19037707:+	X:48355269:-	ENSG00000105676	ENSG00000165584	ENSE00003679447	ENSE00001775773	GATAATTCCAGAACGGAAACTTGATATTACTGCAATAAGCAAG*GTCAGACTACTCCCTGTGCCATGAACGGAGATGACACCTTTGC	UTR/UTR
SMG1	NPIPB5	banned,known,bodymap2,hpa,m9,t8,exon-exon	0	102	18	29	BOWTIE;BOWTIE+BLAT;BOWTIE+STAR	16:18858170:-	16:22513522:+	ENSG00000157106	ENSG00000243716	ENSE00001505919	ENSE00002138288	AGGTATACTATGTACCAGAATCAGTTGTTGGAGAAAATTAAAG*GTATGATCTCGTGAAATCTTGAGAGAAACTGAATGACGAATGA	CDS(truncated)/UTR
SMG1	NPIPB5	banned,known,bodymap2,hpa,m9,t8	0	102	7	38	BOWTIE+BLAT;BOWTIE+STAR	16:18858211:-	16:22513522:+	ENSG00000157106	ENSG00000243716			TTACGTTCATGTAAACAGCATGACGTGAGGCCATGGATGCAGGCATTAAG*GTATGATCTCGTGAAATCTTGAGAGAAACTGAATGACGAATGAAACTATT	CDS(truncated)/UTR
SMG1	NPIPB5	banned,known,bodymap2,hpa,m9,t8,exon-exon	0	102	5	28	BOWTIE	16:18858170:-	16:22513523:+	ENSG00000157106	ENSG00000243716	ENSE00001505919	ENSE00002700286	AGGTATACTATGTACCAGAATCAGTTGTTGGAGAAAATTAAAG*TATGATCTCGTGAAATCTTGAGAGAAACTGAATGACGAATGAA	CDS(truncated)/UTR
SMG1	NPIPB5	banned,known,bodymap2,hpa,m9,t8	0	102	2	37	BOWTIE+STAR	16:18858211:-	16:22507337:+	ENSG00000157106	ENSG00000243716			TTACGTTCATGTAAACAGCATGACGTGAGGCCATGGATGCAGGCATTAAG*AGCTTGAAATGAATTTTAAAGGATGACTGATGGTCCTTGGAAGAGAAACA	CDS(truncated)/UTR
SMG1	NPIPB5	banned,known,bodymap2,hpa,m9,t8	0	102	2	32	BOWTIE+BLAT;BOWTIE+STAR	16:18858171:-	16:22507337:+	ENSG00000157106	ENSG00000243716			AGGCATTAAGGTATACTATGTACCAGAATCAGTTGTTGGAGAAAATTAAA*AGCTTGAAATGAATTTTAAAGGATGACTGATGGTCCTTGGAAGAGAAACA	CDS(truncated)/UTR
SMG1	NPIPB5	banned,known,bodymap2,hpa,m9,t8,exon-exon	0	102	2	26	BOWTIE	16:18858170:-	16:22513424:+	ENSG00000157106	ENSG00000243716	ENSE00001505919	ENSE00002214823	AGGTATACTATGTACCAGAATCAGTTGTTGGAGAAAATTAAAG*GTTTCAGGCACAGAACTGTATATCCAATAATAGTGAAATGGAT	CDS(truncated)/UTR
SMG1	NPIPB5	banned,known,bodymap2,hpa,m9,t8,exon-exon	0	102	2	22	BOWTIE	16:18858170:-	16:22507337:+	ENSG00000157106	ENSG00000243716	ENSE00001505919	ENSE00002285337	AGGTATACTATGTACCAGAATCAGTTGTTGGAGAAAATTAAAG*AGCTTGAAATGAATTTTAAAGGATGACTGATGGTCCTTGGAAG	CDS(truncated)/UTR
LMAN2	AP3S1	known,chimerdb2,chimerdb3seq,m47,mitelman,t15,exon-exon	0	96	27	30	BOWTIE;BOWTIE+BLAT;BOWTIE+STAR	5:177351452:-	5:115866670:+	ENSG00000169223	ENSG00000177879	ENSE00001157923	ENSE00003574347	GAACATCTCAAGCGGGAGCATTCGCTCATTAAGCCCTACCAAG*AGTGAAGATACACAACAGCAAATCATCAGGGAGACTTTCCATT	out-of-frame
LMAN2	AP3S1	known,chimerdb2,chimerdb3seq,m47,mitelman,t15,exon-exon	0	96	2	26	BOWTIE	5:177351452:-	5:115870017:+	ENSG00000169223	ENSG00000177879	ENSE00001157923	ENSE00003556356	GAACATCTCAAGCGGGAGCATTCGCTCATTAAGCCCTACCAAG*ATTAATTGGAGGATCTGACAACAAACTGATTTATAGACATTAT	out-of-frame
INPP4A	HJURP	known,chimerdb2,chimerdb3seq,mitelman,t11,exon-exon	0	92	24	29	BOWTIE;BOWTIE+BLAT;BOWTIE+STAR	2:98577143:+	2:233837652:-	ENSG00000040933	ENSG00000123485	ENSE00003513643	ENSE00001405702	TGGCCCCGCAGGTCTTCACCCAGGCCCTGGAGTGCATGCGCAG*AGGAGAGAACACGTCTTACAGGATGGAAGAGAAAAGTGATTTC	in-frame
HSF1	RERE	known,oncogene,cancer,m66,mitelman,t15,exon-exon	0	87	25	43	BOWTIE;BOWTIE+BLAT;BOWTIE+STAR	8:144291874:+	1:8656441:-	ENSG00000185122	ENSG00000142599	ENSE00003749397	ENSE00003476162	GGACCCTCGTGAGCGACCCGGACACCGACGCGCTCATCTGCTGGAGCCCG*CATTTTTGAAACGTTGGGGTTGTTGGAGTGGTTGGATTTTCCCTGGAATT	CDS(truncated)/UTR
KANSL1	ARL17A	banned,known,healthy,bodymap2,hpa,gtex,18cancers,chimerdb3seq,m8,mitelman,t4,exon-exon	0	86	23	29	BOWTIE	17:46094560:-	17:46570869:-	ENSG00000120071	ENSG00000185829	ENSE00003662350	ENSE00003806456	TCGTCAGCAAACAGACATTTACAAACAGATACGTGCTAATAAG*GTTTCTGTGTGGAGACAGTAGAATATAAAAATAACACCTTCGC	out-of-frame
KANSL1	ARL17B	banned,known,healthy,bodymap2,hpa,chimerdb3seq,m5,rt_circ_rna,mitelman,t4,10K<gap<100K,exon-exon	0	85	23	29	BOWTIE	17:46094560:-	17:46352930:-	ENSG00000120071	ENSG00000228696	ENSE00003662350	ENSE00002370389	TCGTCAGCAAACAGACATTTACAAACAGATACGTGCTAATAAG*GTTTCTGTGTGGAGACAGTAGAATATAAAAATAACACCTTCGC	out-of-frame
COQ8A	RNF187	t11,exon-exon	0	67	19	29	BOWTIE;BOWTIE+BLAT;BOWTIE+STAR	1:226940399:+	1:228488960:+	ENSG00000163050	ENSG00000168159	ENSE00001442588	ENSE00001121113	GGCGGCTAGAAGGTGACCGCGGATCCCAGCTTCCTGCAGCCAG*GAGAACAAGGGGTCTGTGGAAATCATGAGAAAGGACTTGAATG	UTR/CDS(truncated)
TRIB3	RBCK1	adjacent,tcga-cancer,tcga2,mitelman,t1,1K<gap<10K,readthrough,exon-exon	0	65	2	28	BOWTIE	20:381169:+	20:408691:+	ENSG00000101255	ENSG00000125826	ENSE00001042399	ENSE00001599509	GAGCCCCGGCGGCGCCCGGGCCCACGCGGAACGACGGGGCGAG*GCGACCCGGAGGTAGCATTTCCCAGGAGGCACGGTCCCCCCCA	UTR/UTR
C5ORF47	PDE4D	known,cancer,mitelman,t9,reciprocal	0	59	5	34	BOWTIE+BLAT;BOWTIE+STAR	5:173985850:+	5:60501312:-	ENSG00000185056	ENSG00000113448			AGACGGGAGAACAAACCTGAAATCCACCTCCCCAAATATAGGGCTTGAAG*GGACATGGATGAAATTGGAAATCATCATTCTCAGTAAACTATCGCAAGAA	UTR/intronic
C5ORF47	PDE4D	known,cancer,mitelman,t9,reciprocal	0	59	5	34	BOWTIE+STAR	5:173985850:+	5:60044676:-	ENSG00000185056	ENSG00000113448			AGACGGGAGAACAAACCTGAAATCCACCTCCCCAAATATAGGGCTTGAAG*GGACATGGATGAAATTGGAAATCATCATTCTCAGTAAACTATCGCAAGAA	UTR/intronic
PDE4D	C5ORF47	known,cancer,mitelman,t9,exon-exon,reciprocal	0	59	22	30	BOWTIE;BOWTIE+BLAT;BOWTIE+STAR	5:59180595:-	5:173985727:+	ENSG00000113448	ENSG00000185056	ENSE00003521505	ENSE00002132509	CCCATGTGCAACCAACCATCCATCAACAAAGCCACCATAACAG*GCAGCAAGCCAATCACTGAGGTGATGCGTTTTGCAAGGGAGAA	CDS(truncated)/UTR
PDE4D	C5ORF47	known,cancer,mitelman,t9,exon-exon,reciprocal	0	59	3	30	BOWTIE	5:59180595:-	5:174001196:+	ENSG00000113448	ENSG00000185056	ENSE00003521505	ENSE00003680731	CCCATGTGCAACCAACCATCCATCAACAAAGCCACCATAACAG*GCTCAAATTACACAAGATGAATCTTCTTATCTTCTGGAATAAC	in-frame
PDE4D	FAM172A	known,cancer,mitelman,t5,exon-exon	0	56	13	30	BOWTIE;BOWTIE+STAR	5:59988488:-	5:93621129:-	ENSG00000113448	ENSG00000113391	ENSE00002082943	ENSE00001926306	AGATTCTGCCGCTGATTGCTATCACTTCTGCAGAATCCAGTGG*GCACCGACCGTCACGAGCTAACTTCCTGGAAGAGCTTTCCGTC	out-of-frame
PDE4D	FAM172A	known,cancer,mitelman,t5,exon-exon	0	56	11	28	BOWTIE;BOWTIE+STAR	5:59768247:-	5:93621129:-	ENSG00000113448	ENSG00000113391	ENSE00001558796	ENSE00001926306	GCAACATCCCCAAACAGCGGCGTTTCACGGTGGCACATACATG*GCACCGACCGTCACGAGCTAACTTCCTGGAAGAGCTTTCCGTC	out-of-frame
PDE4D	FAM172A	known,cancer,mitelman,t5,exon-exon	0	56	2	27	BOWTIE	5:59797060:-	5:93621129:-	ENSG00000113448	ENSG00000113391	ENSE00002030585	ENSE00001926306	CTGCATTTTAGGTTTGATCTGACAATTTGATGCAACGGCTCAG*GCACCGACCGTCACGAGCTAACTTCCTGGAAGAGCTTTCCGTC	UTR/CDS(truncated)
AC083798.2	CNNM4	lncrna,cancer,t49,exon-exon	0	47	18	30	BOWTIE;BOWTIE+BLAT;BOWTIE+STAR	3:122416250:+	2:96808561:+	ENSG00000272758	ENSG00000158158	ENSE00003703397	ENSE00001037348	TTTTCGCCCCGCCCTTCAAATGCGAAAGCGACTGCCTTCTTGG*ACCGTTCCCCAGCACACCCCACCCCACTCAGCCGCTCAGCCTC	exonic(no-known-CDS)/CDS(truncated)
PDGFA	WASH6P	pseudogene,oncogene,cancer,m3,t3,exon-exon	0	46	13	30	BOWTIE;BOWTIE+BLAT;BOWTIE+STAR	7:510809:-	X:156024120:+	ENSG00000197461	ENSG00000182484	ENSE00003503748	ENSE00003576210	TGTCAAGTGCCAGCCCTCCCGCGTCCACCACCGCAGCGTCAAG*TCCAGGGAGCTCCCAGGGAAGTGGTCGACCCCTCCGGTGGCTG	CDS(truncated)/exonic(no-known-CDS)
PDGFA	WASH6P	pseudogene,oncogene,cancer,m3,t3	0	46	7	44	BOWTIE+BLAT;BOWTIE+STAR	7:510809:-	X:156024040:+	ENSG00000197461	ENSG00000182484			CGAGCAGTGTCAAGTGCCAGCCCTCCCGCGTCCACCACCGCAGCGTCAAG*GCTCTTGGACACAGTAAGCTTCCCCAGCCCTGCCTGAGCAGCCTTTCCTC	CDS(truncated)/exonic(no-known-CDS)
PDGFA	WASH6P	pseudogene,oncogene,cancer,m3,t3	0	46	7	35	BOWTIE+BLAT;BOWTIE+STAR	7:505649:-	X:156023673:+	ENSG00000197461	ENSG00000182484			CCTTGTCTGTGCTGTGTGTTCTCATCTCTAGAATGGACCACGATGGTGTC*AGGCTCTGGGTTCCCCATTCCTAATTAAACCAATGGAAAGAAGGGGTCTA	intronic/exonic(no-known-CDS)
PDGFA	WASH6P	pseudogene,oncogene,cancer,m3,t3	0	46	3	28	BOWTIE+STAR	7:510520:-	X:156024040:+	ENSG00000197461	ENSG00000182484			CCCTACCTAGCAGCCAGGGTCCCTCCCGCGTCCACCACCGCAGCGTCAAG*GCTCTTGGACACAGTAAGCTTCCCCAGCCCTGCCTGAGCAGCCTTTCCTC	intronic/exonic(no-known-CDS)
USP10	ABCB9	exon-exon	0	44	5	29	BOWTIE	16:84700111:+	12:122960322:-	ENSG00000103194	ENSG00000150967	ENSE00002619793	ENSE00002620540	AGTCCCAATGAAACGGGCAGCCATGGCCCTCCACAGCCCGCAG*GCCTGGCCTCGCCCTGTGGATGATGATGGCCTTGCCCCCGTGA	CDS(truncated)/UTR
CSNK1G3	AC008443.6	lncrna,m35,exon-exon	0	42	15	29	BOWTIE;BOWTIE+BLAT;BOWTIE+STAR	5:123588511:+	5:181200913:+	ENSG00000151292	ENSG00000250900	ENSE00000998775	ENSE00002059633	AAACGGGCTACACCAATAGAAGTGTTATGTGAAAATTTTCCAG*CTTCCAGGCAGGCTGCAGTAGCCTGGAGCGCCTTATGGATATT	CDS(truncated)/exonic(no-known-CDS)
CSNK1G3	AC008443.6	lncrna,m35,exon-exon	0	42	12	30	BOWTIE	5:123588511:+	5:181202588:+	ENSG00000151292	ENSG00000250900	ENSE00000998775	ENSE00002064481	AAACGGGCTACACCAATAGAAGTGTTATGTGAAAATTTTCCAG*GTGGAGTCTCGCTCTGTCTCCCAGGCTGGAGTGCAGTGGCGCG	CDS(truncated)/exonic(no-known-CDS)
CSNK1G3	AC008443.6	lncrna,m35,exon-exon	0	42	2	19	BOWTIE	5:123588153:+	5:181202588:+	ENSG00000151292	ENSG00000250900	ENSE00001736478	ENSE00002064481	CATGTATTTTCTGAGAGGCAGTCTTCCTTGGCAAGGCTTAAAG*GTGGAGTCTCGCTCTGTCTCCCAGGCTGGAGTGCAGTGGCGCG	CDS(truncated)/exonic(no-known-CDS)
EEF1A1	RPLP0	ribosomal,oncogene,cancer,m5	0	40	3	43	BOWTIE+BLAT	6:73518462:-	12:120199437:-	ENSG00000156508	ENSG00000089157			CTGTCGAAATGCACCATGAAGCTTTGAGTGAAGCTCTTCCTGGGGACAAT*GTGGGCTCCAAGCAGATGCAGCAGATCCGCATGTCCCTTCGCGGGAAGGC	in-frame
PSPH	TRB@	m10	0	40	8	40	BOWTIE+STAR	7:56011543:-	7:142425998:+	ENSG00000146733	ENSG09000001075			TTTAACTGTAGTTCCAGTATTATATGATGACTATTGATTTCCTGGAGAGG*TTTTTTTTTTTTTGAGACGGAGTCTTGCTCTGTTGCCCAGGCTGGAG	UTR/---
PSPH	TRB@	m10	0	40	6	40	BOWTIE+STAR	7:56011543:-	7:142327153:+	ENSG00000146733	ENSG09000001075			TTTAACTGTAGTTCCAGTATTATATGATGACTATTGATTTCCTGGAGAGG*TTTTTTTTTTTTTGAGACGGAGTCTTGCTCTGTTGCCCAGGCTGGAGT	UTR/---
PSPH	TRB@	m10,short_repeats,sr1.88	0	40	4	35	BOWTIE+STAR	7:56011535:-	7:142406664:+	ENSG00000146733	ENSG09000001075			TAGTTCCAGTATTATATGATGACTATTGATTTCCTGGAGAGGTTTTTTTT*TTTTTTGAGACGGAGTCTTGCTCTGTCGCCCAGGCTGGAGTGCAGTGGCG	UTR/---
PSPH	TRB@	m10,short_repeats,sr1.89,polyT	0	40	3	38	BOWTIE+STAR	7:56011543:-	7:142317577:+	ENSG00000146733	ENSG09000001075			TTTAACTGTAGTTCCAGTATTATATGATGACTATTGATTTCCTGGAGAGG*TTTTTTTTTTTTTTTTGAGACAGAGTCTTGCTCTGTTGCCCAGGCTGGAG	UTR/---
NDUFAF2	MAST4	known,chimerdb3pub,m30,mitelman,t10,exon-exon	0	39	13	30	BOWTIE;BOWTIE+BLAT;BOWTIE+STAR	5:60945382:+	5:66788670:+	ENSG00000164182	ENSG00000069020	ENSE00001178522	ENSE00001420586	GGGAACAAATACTACTACATCCCGCAGTACAAGAACTGGAGAG*GGAGGTACCTTCTTCCAAACCCGGTGGCGGGACAGGCCTGGCC	in-frame
NDUFAF2	MAST4	known,chimerdb3pub,m30,mitelman,t10,exon-exon	0	39	9	29	BOWTIE;BOWTIE+BLAT;BOWTIE+STAR	5:60945428:+	5:66788670:+	ENSG00000164182	ENSG00000069020	ENSE00002031581	ENSE00001420586	AGGTGGCGGCGTGGGCAGCGATTGCGTGGTCAGTGATTGCGAG*GGAGGTACCTTCTTCCAAACCCGGTGGCGGGACAGGCCTGGCC	out-of-frame
NDUFAF2	MAST4	known,chimerdb3pub,m30,mitelman,t10,exon-exon	0	39	2	28	BOWTIE	5:60945382:+	5:66899951:+	ENSG00000164182	ENSG00000069020	ENSE00001178522	ENSE00003614435	GGGAACAAATACTACTACATCCCGCAGTACAAGAACTGGAGAG*AAGGAGCTGAGTCTCCCCAGAAGAGGAAGTTTTTGCCGAACAA	in-frame
PSMG1	UNK	t3,exon-exon	0	39	12	30	BOWTIE;BOWTIE+BLAT;BOWTIE+STAR	21:39177435:-	17:75793443:+	ENSG00000183527	ENSG00000132478	ENSE00003689596	ENSE00002892848	TAAGCCTATACTTTCTACCAGAAGCTTGAAGGGTTTGGTTAAG*TGTGTAGAATTTGACAGCAGTATCAAGAGCTGAGGAGAAGGAG	CDS(truncated)/UTR
PSMG1	UNK	t3,exon-exon	0	39	4	28	BOWTIE;BOWTIE+BLAT;BOWTIE+STAR	21:39177435:-	17:75792313:+	ENSG00000183527	ENSG00000132478	ENSE00003689596	ENSE00003563761	TAAGCCTATACTTTCTACCAGAAGCTTGAAGGGTTTGGTTAAG*CTATGGTTGATACTAAAGGAGGTTTTCCCACTATCCGTATGCA	out-of-frame
PSMG1	UNK	t3,exon-exon	0	39	2	27	BOWTIE	21:39177435:-	17:75809760:+	ENSG00000183527	ENSG00000132478	ENSE00003689596	ENSE00003565275	TAAGCCTATACTTTCTACCAGAAGCTTGAAGGGTTTGGTTAAG*GTACCTGAAAGAATTCCGCACAGAGCAGTGCCCACTCTTTGTG	out-of-frame
AC044860.1	GOLGA2P2Y	pseudogene,m3,t2,exon-exon	0	37	19	30	BOWTIE;BOWTIE+BLAT;BOWTIE+STAR	15:85234479:-	Y:24210503:-	ENSG00000229212	ENSG00000239533	ENSE00002538436	ENSE00003759864	GCTGTCTCGGCTCGGCCCGCGGGGGAGCCCCGGGAGCCGCACG*GTGGCATTTTTCAACTCCGCTGGAGCCAGTGCCCAGGAGGAGC	exonic(no-known-CDS)/exonic(no-known-CDS)
AC044860.1	GOLGA2P2Y	pseudogene,m3,t2	0	37	10	35	BOWTIE+BLAT	15:85234478:-	Y:24210844:-	ENSG00000229212	ENSG00000239533			TGAGGAGCTGTCTCGGCTCGGCCCGCGGGGGAGCCCCGGGAGCCGCACGG*ATGGAGGAGGACATCTGGACAATGAGGAGGAGGCACCTCGGCCCATGCTG	intronic/exonic(no-known-CDS)
AC044860.1	GOLGA2P2Y	pseudogene,m3,t2,exon-exon	0	37	10	29	BOWTIE	15:85234479:-	Y:24210847:-	ENSG00000229212	ENSG00000239533	ENSE00002538436	ENSE00003757336	GCTGTCTCGGCTCGGCCCGCGGGGGAGCCCCGGGAGCCGCACG*GATATGGAGGAGGACATCTGGACAATGAGGAGGAGGCACCTCG	exonic(no-known-CDS)/exonic(no-known-CDS)
AC044860.1	GOLGA2P2Y	pseudogene,m3,t2,exon-exon	0	37	4	25	BOWTIE	15:85234529:-	Y:24210847:-	ENSG00000229212	ENSG00000239533	ENSE00002563532	ENSE00003757336	CCGCCGGGGGAGAGGCAGCCTATTGTCTTTCTCCGCGGCGAAG*GATATGGAGGAGGACATCTGGACAATGAGGAGGAGGCACCTCG	exonic(no-known-CDS)/exonic(no-known-CDS)
AC044860.1	GOLGA2P2Y	pseudogene,m3,t2,exon-exon	0	37	2	25	BOWTIE	15:85234529:-	Y:24210503:-	ENSG00000229212	ENSG00000239533	ENSE00002563532	ENSE00003759864	CCGCCGGGGGAGAGGCAGCCTATTGTCTTTCTCCGCGGCGAAG*GTGGCATTTTTCAACTCCGCTGGAGCCAGTGCCCAGGAGGAGC	exonic(no-known-CDS)/exonic(no-known-CDS)
AP005901.5	LINC01632	lncrna,m20,exon-exon,reciprocal	116	33	10	29	BOWTIE	18:15185842:-	1:144630862:-	ENSG00000286293	ENSG00000277199	ENSE00003882863	ENSE00003734104	TAAAATCTACAACTGCTGACGTTTTGTAACCTTCGCATTCCAG*ATACAACAGAGAAATGCATAATGTCCAGTCAATTTATTAAAGT	exonic(no-known-CDS)/exonic(no-known-CDS)
KLK2	RPL5	ribosomal,cancer,m7	0	33	7	48	BOWTIE+STAR	19:50878561:+	1:92832039:+	ENSG00000167751	ENSG00000122406			GCATTACCGGAAGTGGATCAAGGACACCATCGCAGCCAACCCCTGAGT*CCCTTTTCCCACCCCCTAGCGCCGCTGGGCCTGCAGGTCTCTGTCGAGCA	CDS(no-known-start-or-end)/UTR
LINC01632	AP005901.5	lncrna,m20,exon-exon,reciprocal	116	33	10	29	BOWTIE	1:144641969:-	18:15184236:-	ENSG00000277199	ENSG00000286293	ENSE00003709277	ENSE00003863837	TGTGTCCAACGACCTCACCCAGCAGGAGATACAGACCCCGGAG*ATACAACAGAGAAATGCATAATGTCCAGTCAATTTATTAAAGT	exonic(no-known-CDS)/exonic(no-known-CDS)
LINC01632	AP005901.5	lncrna,m20,reciprocal	116	33	8	39	BOWTIE+BLAT;BOWTIE+STAR	1:144641511:-	18:15185935:-	ENSG00000277199	ENSG00000286293			TGGGAGTCAGACCTGGAGGCCCGCACCCGTGGTTAAGACATTATACCACC*ATTCTTTTCAATATACCCCATCATGGTTCAACTCAAAAGTCATTGCTTAT	exonic(no-known-CDS)/exonic(no-known-CDS)
CNOT6	S100Z	t3,exon-exon	0	32	11	30	BOWTIE;BOWTIE+BLAT;BOWTIE+STAR	5:180553471:+	5:76875304:+	ENSG00000113300	ENSG00000171643	ENSE00001056018	ENSE00001257251	GAGCTGGGAAAACTGTTTCAGTTGCAGACTTTAGGCCTGAAAG*TGTCTTCTCCCCGGGTTTGGTGGCCTGCTTCTGGAGTGGTCAG	CDS(truncated)/UTR
CNOT6	S100Z	t3	0	32	2	36	BOWTIE+BLAT;BOWTIE+STAR	5:180553471:+	5:76866648:+	ENSG00000113300	ENSG00000171643			ACCTTTTGAGCTGGGAAAACTGTTTCAGTTGCAGACTTTAGGCCTGAAAG*TTGCCTGCAGTATTCAGCACAGTTATATGCTGTACAGGTTTATAGCCTAG	CDS(truncated)/intronic
CNOT6	S100Z	t3,exon-exon	0	32	2	27	BOWTIE	5:180553471:+	5:76870166:+	ENSG00000113300	ENSG00000171643	ENSE00001056018	ENSE00001536985	GAGCTGGGAAAACTGTTTCAGTTGCAGACTTTAGGCCTGAAAG*TGTAATTTCACAAGCCCCTGACTCTGTGTAGACACCCAGCTCT	CDS(truncated)/UTR
NSD2	ANKRD10-IT1	lncrna,oncogene,cancer,tumor,m4,cortex,exon-exon	0	31	12	30	BOWTIE	4:1892263:+	13:110895321:-	ENSG00000109685	ENSG00000229152	ENSE00002026297	ENSE00001648208	AGCGATCCTCCTGCCTTGGTCTCCCAAAGTGCTGGGATTACAG*GCGTGAGCCACCGTGCCCAGCATGGTATTTATGATTCTAAGTG	UTR/exonic(no-known-CDS)
RANBP17	DOCK2	cancer,t2,exon-exon	0	30	17	30	BOWTIE;BOWTIE+BLAT;BOWTIE+STAR	5:171293981:+	5:169840757:+	ENSG00000204764	ENSG00000134516	ENSE00003527558	ENSE00003463097	AGTATCCAGGCCTCTCCTGGGGCTCATCCTGCTCAATGAGAAG*GCCTTCACCTACCACCATATCCAGGAGATCATGGTCCAGCTGC	in-frame
JMY	DMGDH	known,mitelman,t3,exon-exon	0	29	12	30	BOWTIE;BOWTIE+BLAT;BOWTIE+STAR	5:79278083:+	5:79033408:-	ENSG00000152409	ENSG00000132837	ENSE00001640429	ENSE00003472320	AGACATGAGAGAACTTGCCATGCTACGAAGACAGCAGATCAAG*ATATGGCATAATCCACGCTGGTGGGGTAGGGAAATATCTCAGT	in-frame
JMY	DMGDH	known,mitelman,t3,exon-exon	0	29	4	28	BOWTIE;BOWTIE+BLAT;BOWTIE+STAR	5:79278083:+	5:79032840:-	ENSG00000152409	ENSG00000132837	ENSE00001640429	ENSE00003669615	AGACATGAGAGAACTTGCCATGCTACGAAGACAGCAGATCAAG*TTGGTTATCCTAAAGAAGAACGGTTTGCTGGGAGGCCGACTCA	out-of-frame
JMY	DMGDH	known,mitelman,t3	0	29	2	45	BOWTIE+BLAT;BOWTIE+STAR	5:79278083:+	5:79033325:-	ENSG00000152409	ENSG00000132837			CATTCCGAGACATGAGAGAACTTGCCATGCTACGAAGACAGCAGATCAAG*AATTGGATCCTAATCGCTATGGCAAATGGACAACAACCCAGTACACTGAG	out-of-frame
ZNF57	PLPPR2	t5,exon-exon	0	29	11	29	BOWTIE;BOWTIE+BLAT;BOWTIE+STAR	19:2901048:+	19:11359607:+	ENSG00000171970	ENSG00000105520	ENSE00003843091	ENSE00002871907	ACGGAGAGCTCGCCTTGGAGAGCCCAGGAGCAGGGGAGACATG*GGATTCTTCTGCTATGACAGTACCTACGCCAAGCCCTACCCAG	in-frame
ZNF57	PLPPR2	t5,exon-exon	0	29	8	30	BOWTIE;BOWTIE+BLAT;BOWTIE+STAR	19:2901048:+	19:11359532:+	ENSG00000171970	ENSG00000105520	ENSE00003843091	ENSE00000680511	ACGGAGAGCTCGCCTTGGAGAGCCCAGGAGCAGGGGAGACATG*TCGGTGCTGCTGGGCATTGTGATCCTGCTTGCTTACCGCCTGG	in-frame
ZNF57	PLPPR2	t5	0	29	5	31	BOWTIE+BLAT;BOWTIE+STAR	19:2905003:+	19:11358479:+	ENSG00000171970	ENSG00000105520			GTGCATTATGCCGACGATTGAACTTGCAGTTGATGTGGATGTTCCTTATT*CATGTGGGAGAGTCTCTCCACCTCCCCCTGTCTGTCTGTCTCTCATTTGA	intronic/intronic
TTC6	MIPOL1	known,tcga,prostate_cancer,18cancers,chimerdb3seq,tcga-cancer,rt_circ_rna,mitelman,t4,10K<gap<100K,exon-exon	0	26	9	29	BOWTIE;BOWTIE+STAR	14:37606742:+	14:37369517:+	ENSG00000139865	ENSG00000151338	ENSE00002488109	ENSE00003617061	GCCCTGAGTGATGAGGAGAGGAACAAGGATTCATGGAAGTGAG*TGCAAACGGTTAGAGCAGGAGCTTCATCATGTGAAAGAGCAGA	UTR/CDS(truncated)
TTC6	MIPOL1	known,tcga,prostate_cancer,18cancers,chimerdb3seq,tcga-cancer,rt_circ_rna,mitelman,t4,10K<gap<100K,exon-exon	0	26	6	30	BOWTIE;BOWTIE+STAR	14:37596008:+	14:37369517:+	ENSG00000139865	ENSG00000151338	ENSE00002499192	ENSE00003617061	GCGGAGGCGCTGCCACGAAACTCGTACCTGCGGCTAAGAGCAG*TGCAAACGGTTAGAGCAGGAGCTTCATCATGTGAAAGAGCAGA	UTR/CDS(truncated)
TTC6	MIPOL1	known,tcga,prostate_cancer,18cancers,chimerdb3seq,tcga-cancer,rt_circ_rna,mitelman,t4,10K<gap<100K,exon-exon	0	26	3	30	BOWTIE	14:37596008:+	14:37546905:+	ENSG00000139865	ENSG00000151338	ENSE00002499192	ENSE00001295699	GCGGAGGCGCTGCCACGAAACTCGTACCTGCGGCTAAGAGCAG*GTTGGAAAGGCTGGTGGATGTACTGAGGAAGAAGGTTGGAACC	UTR/CDS(truncated)
TTC6	MIPOL1	known,tcga,prostate_cancer,18cancers,chimerdb3seq,tcga-cancer,rt_circ_rna,mitelman,t4,10K<gap<100K,exon-exon	0	26	3	25	BOWTIE	14:37606742:+	14:37422855:+	ENSG00000139865	ENSG00000151338	ENSE00002488109	ENSE00003626399	GCCCTGAGTGATGAGGAGAGGAACAAGGATTCATGGAAGTGAG*GCAAAGTTGTTATCTATGCAACAAGCCAGAGAAACTGCAGTTC	UTR/CDS(truncated)
KLK2	EEF2	cancer,m23	0	24	1	50	BOWTIE+BLAT	19:50878661:+	19:3977983:-	ENSG00000167751	ENSG00000167658			GGCATCACTTGGCCTTTCTGGATGCTGGACACCTGAAGCTTGGAACTCAC*CTGGCCGAGAAGTACGAGTGGGACGTGGCTGAGGCCCGCAAGATCTGGTG	UTR/CDS(truncated)
KLK2	RAD23B	cancer	0	24	9	41	BOWTIE+STAR	19:50878562:+	9:107306485:+	ENSG00000167751	ENSG00000119318			TGCATTACCGGAAGTGGATCAAGGACACCATCGCAGCCAACCCCTGAGTG*CCCCTGTCCCTGCCTTGGCCCCCACTTCCACACCTGCATCCATCACTCCA	CDS(no-known-start-or-end)/CDS(truncated)
RLN1	RLN2	banned,known,paralogs,adjacent,duplicates,cancer,m21,mitelman,t7,10K<gap<100K,readthrough,exon-exon,reciprocal,rt_circ_rna	35	23	4	28	BOWTIE	9:5339262:-	9:5300444:-	ENSG00000107018	ENSG00000107014	ENSE00001894366	ENSE00003571259	AACAGGAAGCTGCTTCACCCGAGAGTTCCTTGGTGCCCTTTCC*AAATTGTGCCATCCTTCATCAACAAAGATACAGAAACCATAAA	UTR/CDS(truncated)
RLN2	RLN1	banned,known,paralogs,adjacent,duplicates,cancer,m21,mitelman,t7,10K<gap<100K,exon-exon,reciprocal,rt_circ_rna	35	23	4	28	BOWTIE	9:5304096:-	9:5335597:-	ENSG00000107014	ENSG00000107018	ENSE00001628526	ENSE00003613370	AACAGGAAGCTGCTTCACCCGAGAGTTCCTTGGTGCCCTTTCC*AAATTGTACCATCCTTCATCAACAAAGATACAGAAACTATAAT	CDS(no-known-start-or-end)/CDS(truncated)
SCHLAP1	UBE2E3	known,adjacent,lncrna,m15,cortex,t5,10K<gap<100K,readthrough,exon-exon	0	22	9	29	BOWTIE	2:180692441:+	2:180982018:+	ENSG00000281131	ENSG00000170035	ENSE00003762670	ENSE00003670506	ACCAAGAACCCACCAGTTCTGGACACAATTTCAAGTCCTCAGG*TTTTCCAAGAGATAACTTCACCAAGATGTCCAGTGATAGGCAA	exonic(no-known-CDS)/UTR
SCHLAP1	UBE2E3	known,adjacent,lncrna,m15,cortex,t5,10K<gap<100K,readthrough,exon-exon	0	22	8	28	BOWTIE;BOWTIE+BLAT;BOWTIE+STAR	2:180827507:+	2:180967248:+	ENSG00000281131	ENSG00000170035	ENSE00003773274	ENSE00003396943	GGTAGGGAGAGTCATCCAAGGAACATGAGCAACATGTTAAAAG*CAATATGAAGAGCTACGGCCAAGTTCATGCAGTCACAGGCAAT	exonic(no-known-CDS)/UTR
SCHLAP1	UBE2E3	known,adjacent,lncrna,m15,cortex,t5,10K<gap<100K,readthrough,exon-exon	0	22	3	26	BOWTIE;BOWTIE+STAR	2:180899718:+	2:180967248:+	ENSG00000281131	ENSG00000170035	ENSE00003764290	ENSE00003396943	TGAACCCAAGAGGCTCTGCTGGGAGACAACAAAAATAATGAAG*CAATATGAAGAGCTACGGCCAAGTTCATGCAGTCACAGGCAAT	exonic(no-known-CDS)/UTR
SCHLAP1	UBE2E3	known,adjacent,lncrna,m15,cortex,t5,10K<gap<100K,readthrough,exon-exon	0	22	3	25	BOWTIE	2:180724690:+	2:180982018:+	ENSG00000281131	ENSG00000170035	ENSE00003764915	ENSE00003670506	ACTTTCACCATGTACCTGGAAGCAACATCTACATCTTTTTCAG*TTTTCCAAGAGATAACTTCACCAAGATGTCCAGTGATAGGCAA	exonic(no-known-CDS)/UTR
NR2F1-AS1	ZNF761	lncrna,m3,exon-exon	0	21	2	20	BOWTIE	5:93544795:-	19:53446227:+	ENSG00000237187	ENSG00000160336	ENSE00002529348	ENSE00003849495	AGTGATTCTCCTACCTCAGCCTCCTGAGTAGCTGGGATTACAG*AGTATTGCCCGGGCTGTGAGTGCAGTCTCATGATCTTGGGTCA	exonic(no-known-CDS)/UTR
RNF125	BRI3BP	tumor,m3	172	21	2	36	BOWTIE+STAR	18:32029535:+	12:125029131:+	ENSG00000101695	ENSG00000184992			CATGGTGGGGCATGCCTGTAGTCCCAGCTACTCAGGAGGCTGAGGTGGGA*GAATTGTATGGATGTGTTGGGGTTGGTTTAGTGATCTCTTCCTTGACACC	intronic/UTR
SLMAP	ANO10	t2,exon-exon	0	21	4	29	BOWTIE	3:57849816:+	3:43637783:-	ENSG00000163681	ENSG00000160746	ENSE00003473596	ENSE00001844679	TATGTACTCTCAGGAACTATTCCAGCTTTCTCAGTATCTACAG*ACAAAAGATAAAAAGCAAGATTTGAGAGAGGTTCCTGGATCAA	CDS(truncated)/UTR
SLMAP	ANO10	t2	0	21	3	36	BOWTIE+BLAT;BOWTIE+STAR	3:57849816:+	3:43643355:-	ENSG00000163681	ENSG00000160746			CTCCAAGTATGTACTCTCAGGAACTATTCCAGCTTTCTCAGTATCTACAG*GAATCTACCTTGAAAATACATCTCAGGCAGGGCGCGGTGGCTCAACCCTG	CDS(truncated)/intronic
PTGES2	SLC25A25-AS1	adjacent,lncrna,18cancers,t5,1K<gap<10K,readthrough	0	20	4	35	BOWTIE+STAR	9:128121126:-	9:128118119:-	ENSG00000148334	ENSG00000234771			GGCCATCACCGAGGCCTCCCCAGCGCACTGAATGTCCCCGCGCAGAGCAG*GAAGGAGATCCGGTTGGCAGCTAAACCGCGCTGGGAACAGGGGCCTGAG	UTR/exonic(no-known-CDS)
PTGES2	SLC25A25-AS1	adjacent,lncrna,18cancers,t5,1K<gap<10K,readthrough	0	20	3	37	BOWTIE+BLAT;BOWTIE+STAR	9:128122362:-	9:128118118:-	ENSG00000148334	ENSG00000234771			GCAAGGACCGGCCCTTCATGGGGGGCCAGAAGCCGAATCTCGCTGATTTG*AAGGAGATCCGGTTGGCAGCTAAACCGCGCTGGGAACAGGGGCCTGAGTC	CDS(truncated)/exonic(no-known-CDS)
AC211485.1	USP14	pseudogene,ribosomal,m18,cortex	7	19	8	41	BOWTIE+STAR	7:73314845:+	18:212603:+	ENSG00000225005	ENSG00000101557			CTGAGATCACACCACTGCACTCCAGCCTGGGTGACAGAGACTCTGTCTC*AAAAAAAAAAGAAAAAATTCCCAAATCTTAATGTCTGTTTCAGAATTTT	exonic(no-known-CDS)/UTR
ADGRE2	ADGRE5	banned,known,paralogs,healthy,duplicates,gtex,cancer,m1,multi,tcga-normal,exon-exon,reciprocal	240	19	6	26	BOWTIE	19:14773938:-	19:14390924:+	ENSG00000127507	ENSG00000123146	ENSE00003634486	ENSE00003491526	TCTTTTTCTGAGATCATCACCACCCCCATGGAGACTTGTGACG*ACATCAACGAGTGTGCAACACCGTCGAAAGTGTCATGCGGAAA	in-frame
ADGRE2	ADGRE5	banned,known,paralogs,healthy,duplicates,gtex,cancer,m1,multi,tcga-normal,exon-exon,reciprocal	240	19	5	29	BOWTIE	19:14774256:-	19:14388702:+	ENSG00000127507	ENSG00000123146	ENSE00003682970	ENSE00003504172	GTCTGGCTGACTCTGCCGGGAGCTGAAACCCAGGACTCCAGGG*GCTGTGCCCGGTGGTGCCCTCAGAACTCCTCGTGTGTCAATGC	in-frame
ADGRE2	ADGRE5	banned,known,paralogs,healthy,duplicates,gtex,cancer,m1,multi,tcga-normal,exon-exon,reciprocal	240	19	2	25	BOWTIE	19:14772342:-	19:14396342:+	ENSG00000127507	ENSG00000123146	ENSE00003574549	ENSE00003659240	GGGGCAAAAACATTCAAGAATGAGAGCGAGAACACGTGTCAAG*ATGTGGACGAATGTCAGCAGAACCCAAGGCTCTGTAAAAGCTA	in-frame
ADGRE2	ADGRE5	banned,known,paralogs,healthy,duplicates,gtex,cancer,m1,multi,tcga-normal,reciprocal,short_repeats,sr1.00	240	19	2	22	BOWTIE+STAR	19:14777025:-	19:14381257:+	ENSG00000127507	ENSG00000123146			AACTCCAGCAGAGGGATTTTTAAAGCAGGTTGCACTTCATTCTTGCTGAG*TGAGTGCACGTGTGTGTGTGTGTGTGTGTGTGTGTGTGTGTGTGTGTGTA	intronic/UTR
ADGRE5	ADGRE2	banned,known,paralogs,healthy,duplicates,gtex,cancer,m1,multi,tcga-normal,exon-exon,reciprocal	240	19	7	27	BOWTIE	19:14388818:+	19:14772497:-	ENSG00000123146	ENSG00000127507	ENSE00003504172	ENSE00003574549	TCTTTTTCTGAGATCATCACCACCCCGACGGAGACTTGTGACG*ACATCAACGAGTGTGCAACACTGTCGAAAGTGTCATGCGGAAA	in-frame
ADGRE5	ADGRE2	banned,known,paralogs,healthy,duplicates,gtex,cancer,m1,multi,tcga-normal,reciprocal,short_repeats,sr1.00	240	19	6	37	BOWTIE+STAR	19:14381261:+	19:14777023:-	ENSG00000123146	ENSG00000127507			ACTCTAGCAGAGGGTTTTTGAAAGCAGGTTGCACTTCATTCTTACTGAGT*GAGTACACGTGTGTGTGTGTGTGTGTGTGTGTGTGTGTGTGTGTGTGCAG	UTR/intronic
ADGRE5	ADGRE2	banned,known,paralogs,healthy,duplicates,gtex,cancer,m1,multi,tcga-normal,exon-exon,reciprocal	240	19	5	29	BOWTIE	19:14388500:+	19:14774054:-	ENSG00000123146	ENSG00000127507	ENSE00003576276	ENSE00003634486	GTCTGGCTGACTCTGCCGGGAGCTGAAACCCAGGACTCCAGGG*GCTGTGCCCGGTGGTGCCCTCAGGACTCCTCGTGTGTCAATGC	in-frame
ADGRE5	ADGRE2	banned,known,paralogs,healthy,duplicates,gtex,cancer,m1,multi,tcga-normal,exon-exon,reciprocal	240	19	2	25	BOWTIE	19:14391079:+	19:14767109:-	ENSG00000123146	ENSG00000127507	ENSE00003491526	ENSE00003603400	GGGGCAAAAACATTCAAGAATGAGAGCGAGAACACCTGTCAAG*ATGTGGACGAATGTCAGCAGAACCCAAGGCTCTGTAAAAGCTA	in-frame
ADGRE5	ADGRE2	banned,known,paralogs,healthy,duplicates,gtex,cancer,m1,multi,tcga-normal,exon-exon,reciprocal	240	19	2	23	BOWTIE	19:14381545:+	19:14774306:-	ENSG00000123146	ENSG00000127507	ENSE00002770497	ENSE00003682970	CTCCTGCCGGCAGCTCCAACCATGGGAGGCCGCGTCTTTCTCG*CATTCTGTGTCTGGCTGACTCTGCCGGGAGCTGAAACCCAGGA	in-frame
FAM86C1	FAM86DP	pseudogene,m4,t1,exon-exon,reciprocal	296	19	3	30	BOWTIE	11:71787632:+	3:75432870:-	ENSG00000158483	ENSG00000244026	ENSE00002154412	ENSE00002371856	CCGCTTCCTGGCAGCGCGCGCCCTGCGCTCCTTCCGCTGGCAG*AGCTTAGAAGCAAAGTTAAGAGACTCATCAGATTCTGAGCTGC	CDS(truncated)/exonic(no-known-CDS)
FAM86C1	FAM86DP	pseudogene,m4,t1,exon-exon,reciprocal	296	19	3	29	BOWTIE	11:71789845:+	3:75426599:-	ENSG00000158483	ENSG00000244026	ENSE00002482926	ENSE00002355557	AGACTCATCAGATTCTGAGCTGCTGCGGGATATTTTGCAGAAG*ACGTGCTGTATTGCCCAGAAGCCATCGTGTCGCTGGTCGGGAT	CDS(complete)/exonic(no-known-CDS)
FAM86C1	FAM86DP	pseudogene,m4,t1,exon-exon,reciprocal	296	19	3	26	BOWTIE	11:71791819:+	3:75426599:-	ENSG00000158483	ENSG00000244026	ENSE00002502175	ENSE00002355557	AGTCAAGTATGCCCGGTGCTTTCTCTCAGAACTCATCAAAAAG*ACGTGCTGTATTGCCCAGAAGCCATCGTGTCGCTGGTCGGGAT	CDS(truncated)/exonic(no-known-CDS)
FAM86C1	FAM86DP	pseudogene,m4,t1,exon-exon,reciprocal	296	19	2	26	BOWTIE	11:71793481:+	3:75426599:-	ENSG00000158483	ENSG00000244026	ENSE00003574857	ENSE00002355557	GATGGCCAAGGAGTCCACCCAGGGCCACCGGAGCTATTTGCTG*ACGTGCTGTATTGCCCAGAAGCCATCGTGTCGCTGGTCGGGAT	CDS(truncated)/exonic(no-known-CDS)
FAM86DP	FAM86C1	pseudogene,m4,t1,exon-exon,reciprocal	296	19	3	29	BOWTIE	3:75432808:-	11:71796017:+	ENSG00000244026	ENSG00000158483	ENSE00002371856	ENSE00003515967	AGACTCATCAGATTCTGAGCTGCTGCGGGATATTTTGCAGAAG*ACGTGCTGTATTGCCCAGAAGCCATCGTGTCGCTGGTCGGGGT	exonic(no-known-CDS)/CDS(truncated)
FAM86DP	FAM86C1	pseudogene,m4,t1,exon-exon,reciprocal	296	19	3	26	BOWTIE	3:75430832:-	11:71796017:+	ENSG00000244026	ENSG00000158483	ENSE00002353228	ENSE00003515967	AGTCAAGAAAGCCCGGTGCTTTCTCTCAGAACTCATCAAAAAG*ACGTGCTGTATTGCCCAGAAGCCATCGTGTCGCTGGTCGGGGT	exonic(no-known-CDS)/CDS(truncated)
FAM86DP	FAM86C1	pseudogene,m4,t1,exon-exon,reciprocal	296	19	2	30	BOWTIE	3:75435015:-	11:71789783:+	ENSG00000244026	ENSG00000158483	ENSE00001899720	ENSE00002482926	CCGCTTCCTGGCGGCGCGCACGCTGCGCTCCTTCCCCTGGCAG*AGCTTAGAAGCAAAGTTAAGAGACTCATCAGATTCTGAGCTGC	exonic(no-known-CDS)/CDS(truncated)
FAM86DP	FAM86C1	pseudogene,m4,t1,exon-exon,reciprocal	296	19	2	28	BOWTIE	3:75434918:-	11:71789783:+	ENSG00000244026	ENSG00000158483	ENSE00002209705	ENSE00002482926	ACGGGATGGGTCTCCGTGCTGAAACCCCCGGCGCTCCTGCCAC*AGCTTAGAAGCAAAGTTAAGAGACTCATCAGATTCTGAGCTGC	exonic(no-known-CDS)/CDS(truncated)
FAM86DP	FAM86C1	pseudogene,m4,t1,exon-exon,reciprocal	296	19	2	26	BOWTIE	3:75429136:-	11:71796017:+	ENSG00000244026	ENSG00000158483	ENSE00002364911	ENSE00003515967	GATGGCCAAGGAGTCCACCCAGGGCCACCGGAGTTATTTGCTG*ACGTGCTGTATTGCCCAGAAGCCATCGTGTCGCTGGTCGGGGT	exonic(no-known-CDS)/CDS(truncated)
KLHL6	ZNF761	m4	0	19	2	33	BOWTIE+BLAT;BOWTIE+STAR	3:183520753:-	19:53445001:+	ENSG00000172578	ENSG00000160336			ATCGCACATTCTATTTACTGAGATAGGAGAAAACCGCCTTATGGCTGGAG*ATGGAGTTTCGCTCTTGTTGCTCAGGCTGGAGTGCAATGGTGTGATCTCG	UTR/UTR
TMEM161B	HEIH	lncrna	0	19	6	39	BOWTIE+BLAT;BOWTIE+STAR	5:88220590:-	5:180827267:-	ENSG00000164180	ENSG00000278970			TACTACAATTTTATGAAGCCTACACAGGAAATGAATATCAGCTTAGTCTG*CACGTGCCCAGCTTCCTTTCAAGTCTCTGGCCAATGCAATGTGAGCAGAA	CDS(truncated)/exonic(no-known-CDS)
TMEM161B	HEIH	lncrna	0	19	5	33	BOWTIE+BLAT;BOWTIE+STAR	5:88210647:-	5:180827267:-	ENSG00000164180	ENSG00000278970			CTCTTAATCTCCTGCCTGGAGTGTACAAAACTGCTACACATGTTTCCAAG*CACGTGCCCAGCTTCCTTTCAAGTCTCTGGCCAATGCAATGTGAGCAGAA	intronic/exonic(no-known-CDS)
AC022137.3	KLHL6	m3,reciprocal	0	18	2	41	BOWTIE+BLAT	19:53446276:+	3:183539644:-	ENSG00000286261	ENSG00000172578			AGTATTGCCCGGGCTGTGAGTGCAGTCTCATGATCTTGGGTCACTGCAAC*CTCTGCCTCCCGGGTTCAAGCAATTCTCCTGCCTCAGCCTCCCGAGAAGC	UTR/intronic
AP1S3	CRLF2	oncogene,cancer,m16,t15,short_repeats,sr1.01	51	18	8	41	BOWTIE+STAR	2:223756346:-	X:1210149:-	ENSG00000152056	ENSG00000205755			TCCCTTCCTCCCTCCCTCCTTTCTTTCTTTCTTTTTCTCTTTTCTTTTCT*TTTCTTTTCTTTTCTTTTCTTTTCTTTTCTTTTCTTTTTTTTTTTTGATA	UTR/intronic
AP1S3	CRLF2	oncogene,cancer,m16,t15,short_repeats,sr1.42	51	18	7	26	BOWTIE+STAR	2:223756436:-	X:1118789:-	ENSG00000152056	ENSG00000205755			TTTCTTTCTTTCTTTCTTTTCTTTCTTTCTTTCTTTTCCTTCCTTTCTTC*CTTCCTTCCTTCTCTCTCTCTCCCTCTCTTTCTTTCTTCTTTCTTCTCTT	UTR/intergenic
AP1S3	CRLF2	oncogene,cancer,m16,t15	51	18	4	35	BOWTIE+BLAT	2:223757139:-	X:1228932:-	ENSG00000152056	ENSG00000205755			GAGCGAGACTTCGTCTCAAACAAACAAAAAAATTAGCCGGGCATGGTGGC*GGGTGCCTGTAGTCCCAGCTACTCGGGAGGCTGAGGCAGGAGAATGGCGT	UTR/intergenic
AP1S3	CRLF2	oncogene,cancer,m16,t15	51	18	3	40	BOWTIE+STAR	2:223757162:-	X:1210486:-	ENSG00000152056	ENSG00000205755			ACTGCACTCCAGCCTGGGCGACAGAGCGAGACTTCGTCTCAAACAAACAA*AAAAAATCAGCCGGGCATGGTGGCAGGTGCCTGTAGTCCCAGCTACTTGG	UTR/intronic
AP1S3	CRLF2	oncogene,cancer,m16,t15	51	18	3	26	BOWTIE+STAR	2:223757430:-	X:1234997:-	ENSG00000152056	ENSG00000205755			CCCATCTCTACTAAAAATACAAAAATTAGGCCGGGTACAGTGGCTCATGC*CTGTAATCCCAGCACTTTGGGAGGCCGAGGCAGACGGATCACTTGAGGTC	UTR/intergenic
AP1S3	CRLF2	oncogene,cancer,m16,t15	51	18	2	37	BOWTIE+STAR	2:223757566:-	X:1155955:-	ENSG00000152056	ENSG00000205755			CAGACATATTACAGGGAAATAGCTTGTAGGCCGGGAGTGGTGGCTTACAC*CTGTCATCCCAGCACTTTGGGAGGCCGAGGCGGGCGGATCACGAGGTCAG	UTR/intergenic
AP1S3	CRLF2	oncogene,cancer,m16,t15	51	18	2	34	BOWTIE+STAR	2:223757283:-	X:1139673:-	ENSG00000152056	ENSG00000205755			AAAATACAAAAATTAGCCGGGAGTGGTGGTGCGTGCCTGTAGTCCCAGCT*ACTTTGGGAGGCCGAGGCGGGTGGATCACCTGAGGTCAGGAGTTCGAGAG	UTR/intergenic
KLHL6	AC022137.3	m3,reciprocal	0	18	17	40	BOWTIE+BLAT;BOWTIE+STAR	3:183520753:-	19:53445001:+	ENSG00000172578	ENSG00000286261			ATCGCACATTCTATTTACTGAGATAGGAGAAAACCGCCTTATGGCTGGAG*ATGGAGTTTCGCTCTTGTTGCTCAGGCTGGAGTGCAATGGTGTGATCTCG	UTR/UTR
KLHL6	AC022137.3	m3,reciprocal	0	18	3	39	BOWTIE+BLAT;BOWTIE+STAR	3:183520753:-	19:53446227:+	ENSG00000172578	ENSG00000286261			ATCGCACATTCTATTTACTGAGATAGGAGAAAACCGCCTTATGGCTGGAG*AGTATTGCCCGGGCTGTGAGTGCAGTCTCATGATCTTGGGTCACTGCAAC	UTR/UTR
AC103564.1	AJM1	lncrna,m8,cortex	68	17	3	47	BOWTIE+STAR	2:131830113:-	9:136844439:+	ENSG00000229203	ENSG00000232434			CCGCCAGCCTGAGGACCTCTTTTAAGATGACCCGTACGGACGCTCCGGAC*CTGCTGGTGTCGACCGTGTACCAGGACATCAAGGTGGCGACCCCGGGACC	exonic(no-known-CDS)/CDS(truncated)
KLK4	KLKP1	banned,known,adjacent,pseudogene,healthy,hpa,18cancers,cancer,t2,1K<gap<10K,readthrough,exon-exon	0	17	7	28	BOWTIE;BOWTIE+BLAT;BOWTIE+STAR	19:50908579:-	19:50887874:-	ENSG00000167749	ENSG00000197588	ENSE00003476601	ENSE00003034425	GGGAACTCTTGCCTCGTTTCTGGCTGGGGTCTGCTGGCGAACG*ATGCTGTGATTGCCATCCAGTCCCAGACTGTGGGAGGCTGGGA	CDS(truncated)/exonic(no-known-CDS)
NR2F1-AS1	PCAT14	lncrna,m13,t8,reciprocal	0	17	2	35	BOWTIE+STAR	5:93457730:-	22:23544436:+	ENSG00000237187	ENSG00000280623			AAAGAAGCTGACAGAGTTAGCTAAAAAAAAAAAGCCTAGAGAACACAAAG*GTGACACCAACTCCAGAGAATATGCTGCTTGCAGCTCTGATGATTGTATC	exonic(no-known-CDS)/exonic(no-known-CDS)
NR2F1-AS1	PCAT14	lncrna,m13,t8,reciprocal	0	17	2	24	BOWTIE+STAR	5:93457308:-	22:23536972:+	ENSG00000237187	ENSG00000280623			GCTTGAAGGCAGCATGCTTGTTAAAAGTCATCACCACTCCCTAATCTCAA*TCTCTCGTTCCACCTGAGGAGAAATGCCCACAGCTGTGGAGGCGCAGGCC	exonic(no-known-CDS)/exonic(no-known-CDS)
PCAT14	NR2F1-AS1	lncrna,m13,t8,reciprocal	0	17	5	39	BOWTIE+STAR	22:23544409:+	5:93457757:-	ENSG00000280623	ENSG00000237187			AGCAGAGTTGCCAATATAGGCACAATTAAAGAAGCTGACACAGTTAGCTA*AAAAAAAAAAAGCCTAGAGAACACAAAGGTGACACAAACTTCAGAGAACA	exonic(no-known-CDS)/exonic(no-known-CDS)
SPON2	KLK2	cancer,m16	0	17	2	41	BOWTIE+BLAT	4:1171889:-	19:50878566:+	ENSG00000159674	ENSG00000167751			TCACCTTCACGGGCAAGTGGAGCCAGACGGCCTTCCCCAAGCAGTACCCC*CTGTCCCACCCCTACCTCTAGTAAATTTAAGTCCACCTCACGTTCTGGCA	CDS(complete)/CDS(no-known-start-or-end)
SPON2	KLK2	cancer,m16	0	17	1	48	BOWTIE+BLAT	4:1171042:-	19:50875965:+	ENSG00000159674	ENSG00000167751			CTGGACCTGTACCCCTACGACGCCGGGACGGACAGCGGCTTCACCTTCTC*CTCCCCCTGCTACTCCACACTCCTCAGATGCCCCCGTGGCCTCCCTCCTT	CDS(truncated)/intronic
KIFC1	AC017076.1	lncrna,m14,short_repeats,sr1.00,long_repeats,lr1.41	0	16	16	47	BOWTIE+STAR	6:33409706:+	2:6906199:-	ENSG00000237649	ENSG00000271947			TGTTATTGGTACTGCTCAGGCCAACAGGAAGTGAAGACGGATCCAGATCT*CTTTGTGTGTGTGTGTGTGTGTGTGTGTGTGTGTGTGTGTGTGTGTGTGT	UTR/exonic(no-known-CDS)
MYH3	BMP7	oncogene,m3,cortex	32	16	4	29	BOWTIE+STAR	17:10651832:-	20:57169844:-	ENSG00000109063	ENSG00000101144			GTCCCAGCTACTCGGGAGGCTGAGGCAGGAGAATTGCTTGAACCCGGGAG*GTGGAGGTTGCAGTGAGCCAAGATCGTCCCACTGCACTCCAGCTTGGGTG	UTR/UTR
SLC45A3	ELK4	banned,known,adjacent,cosmic,chimerdb2,cgp,ticdb,healthy,cacg,hpa,18cancers,chimerdb3kb,chimerdb3pub,chimerdb3seq,cancer,mitelman,t2,10K<gap<100K,readthrough,exon-exon	0	16	5	28	BOWTIE	1:205661861:-	1:205623891:-	ENSG00000158715	ENSG00000158711	ENSE00003644968	ENSE00003720094	CCTGCCCTACACACTGGCCTCCCTCTACCACCGGGAGAAGCAG*CTCATTGCTATGGACAGTGCTATCACCCTGTGGCAGTTCCTTC	CDS(truncated)/UTR
CACNA1A	TAF13	m9,cortex,short_repeats,sr1.91	2	15	9	25	BOWTIE+STAR	19:13622159:-	1:109063022:-	ENSG00000141837	ENSG00000197780			AGATCATGCCATCACACTCCAGCTGGGGCGACAGAGCGAGACTCCGTCTC*AAAAAAAAAAAAGAAAGCAAGTTTCACATGAATAATGCTGTGTTGGAAGG	intronic/UTR
CACNA1A	TAF13	m9,cortex,short_repeats,sr1.91	2	15	6	34	BOWTIE+STAR	19:13469489:-	1:109063022:-	ENSG00000141837	ENSG00000197780			AGGCGGAGCTGCTGTACTCCAGCCTGGGCGACAGGGCGAGACTCCGTCTC*AAAAAAAAAAAAGAAAGCAAGTTTCACATGAATAATGCTGTGTTGGAAGG	intronic/UTR
PTMA	PTMS	oncogene,cell_lines,cancer,t1,exon-exon,reciprocal	0	15	4	26	BOWTIE	2:231708751:+	12:6769603:+	ENSG00000187514	ENSG00000159335	ENSE00001901103	ENSE00003544822	GTCAGACGCAGCCGTAGACACCAGCTCCGAAATCACCACCAAG*GACCTGAAGGAGAAGAAGGAGAAGGTGGAGGAGAAGGCAAGCC	in-frame
PTMS	PTMA	oncogene,cell_lines,cancer,t1,exon-exon,reciprocal	0	15	2	20	BOWTIE	12:6766750:+	2:231711348:+	ENSG00000159335	ENSG00000187514	ENSE00002225326	ENSE00003475971	GTCGGAGAAAAGCGTGGAGGCAGCGGCCGAGTTGAGCGCCAAG*GACTTAAAGGAGAAGAAGGAAGTTGTGGAAGAGGCAGAAAATG	in-frame
AC022400.4	TIMM23B	lncrna,m5,reciprocal,short_repeats,sr0.77	32	14	3	41	BOWTIE+STAR	10:73712545:-	10:49973801:+	ENSG00000272140	ENSG00000204152			TTGTGCTCAAGAATGTGTTGATGATTATACCTTCTCAGAATGAAGGTAAT*TTTTTTTTTTTTCTTTTTTTTTGAGATGGAGTCTTGCTCTGTTGCCAGGC	intronic/UTR
AP000842.3	PATE2	adjacent,lncrna,t1,10K<gap<100K,readthrough	0	14	6	38	BOWTIE+BLAT;BOWTIE+STAR	11:125874246:-	11:125778800:-	ENSG00000260209	ENSG00000196844			CCGTGAGAGAAAACTGGTTCGAGAAGCATGGCCAACATTCCCAATGATCC*GAAGCTGCACCTGACAGAAGCTCCAGGATGCTTGTTCTCTTTCTCCTGGG	exonic(no-known-CDS)/UTR
EBF1	ADGRV1	cancer,exon-exon	263	14	2	29	BOWTIE	5:159099345:-	5:91072447:+	ENSG00000164330	ENSG00000164199	ENSE00003846074	ENSE00002439137	TGCAGGGCGCCGGGGTGCTGGACGCCAACACGGCGGCGCAGAG*GTGTTTTATTCCAAACGTCTATGCTGCTTTGTTCACTGCAGCT	in-frame
EBF1	ADGRV1	cancer,exon-exon	263	14	2	25	BOWTIE	5:159096343:-	5:90965415:+	ENSG00000164330	ENSG00000164199	ENSE00003636930	ENSE00002480473	AATAACGGAATTCACTACCGGCTTCAGCTTCTCTACAGCAATG*ATTCTGTTTCTGGCGTCTGCATACGCAAGTCCCCAACTCGCTG	out-of-frame
EBF1	ADGRV1	cancer,exon-exon	263	14	2	21	BOWTIE	5:159096974:-	5:90965415:+	ENSG00000164330	ENSG00000164199	ENSE00003692859	ENSE00002480473	GATCGAGAGGACAGCGTTTGTGGGGTTCGTGGAGAAGGAAAAA*ATTCTGTTTCTGGCGTCTGCATACGCAAGTCCCCAACTCGCTG	in-frame
FAM86B1	FAM86C2P	pseudogene,m5,exon-exon,reciprocal	256	14	4	29	BOWTIE	8:12191779:-	11:67797925:-	ENSG00000186523	ENSG00000160172	ENSE00003652565	ENSE00002160699	AGACTCATCAGATTCTGAGCTGCTGCGGGATATTTTGCAGAAG*GATGGTCCTAGAGCTTGGCAGTGGCGCCGGCCTCACAGGCCTG	CDS(truncated)/exonic(no-known-CDS)
FAM86B1	FAM86C2P	pseudogene,m5,reciprocal	256	14	2	44	BOWTIE+STAR	8:12186180:-	11:67797487:-	ENSG00000186523	ENSG00000160172			GTTACTCTGGGCCTCCAGGGTGACATCAAAGGACAGGGGTGCCTCTTAAG*GTGACCTTCCAGCCACAGCCCTTTTGTTGGAGACAGGCATACTCCCGTTA	UTR/exonic(no-known-CDS)
FAM86B1	FAM86C2P	pseudogene,m5,reciprocal	256	14	2	20	BOWTIE+STAR	8:12183143:-	11:67792884:-	ENSG00000186523	ENSG00000160172			GGACACACTCGGTTCCTCACAAAGCCAAGCCCGCTGCAGCTGCCACATCC*GTGGACACACTCGGTTCCCCACAAAGCCAAGCCCGCTGCAGCTGCCACAT	UTR/exonic(no-known-CDS)
FAM86B1	FAM86C2P	pseudogene,m5,reciprocal	256	14	2	20	BOWTIE+STAR	8:12183247:-	11:67792884:-	ENSG00000186523	ENSG00000160172			GGACACACTCGGTTCCTCAGAAAGCCAAGCCCGCTGCAGCTGCCACATCC*GTGGACACACTCGGTTCCCCACAAAGCCAAGCCCGCTGCAGCTGCCACAT	UTR/exonic(no-known-CDS)
FAM86B1	FAM86C2P	pseudogene,m5,reciprocal	256	14	2	20	BOWTIE+STAR	8:12183091:-	11:67792884:-	ENSG00000186523	ENSG00000160172			GGACACACTCGGTTCCTCACAAAGCCAAGCCCGCTGCAGCTGCCACATCC*GTGGACACACTCGGTTCCCCACAAAGCCAAGCCCGCTGCAGCTGCCACAT	UTR/exonic(no-known-CDS)
FAM86B1	FAM86C2P	pseudogene,m5,reciprocal	256	14	2	20	BOWTIE+STAR	8:12183195:-	11:67792884:-	ENSG00000186523	ENSG00000160172			GGACACACTCGGTTCCTCACAAAGCCAAGCCCGCTGCAGCTGCCACATCC*GTGGACACACTCGGTTCCCCACAAAGCCAAGCCCGCTGCAGCTGCCACAT	UTR/exonic(no-known-CDS)
FAM86C2P	FAM86B1	pseudogene,m5,reciprocal	256	14	2	33	BOWTIE+STAR	11:67805228:-	8:12193982:-	ENSG00000160172	ENSG00000186523			CTGCAGAGTTTGGAGCGCCGCTTCCTGGCGGCGCGTGCACTGCGCTCCTT*CCTGGCAGGTGGGCGGCGGGGCGAGCGGAGAGGCCCGCGGGGGTCGCGGG	exonic(no-known-CDS)/CDS(truncated)
FAM86C2P	FAM86B1	pseudogene,m5,exon-exon,reciprocal	256	14	2	30	BOWTIE	11:67805218:-	8:12191841:-	ENSG00000160172	ENSG00000186523	ENSE00002531876	ENSE00003652565	CCGCTTCCTGGCGGCGCGTGCACTGCGCTCCTTCCCCTGGCAG*AGCTTAGAGGCAAAGTTAAGAGACTCATCAGATTCTGAGCTGC	exonic(no-known-CDS)/CDS(truncated)
GRPR	MAGEB17	adjacent,non_cancer_tissues,18cancers,cancer,t1,10K<gap<100K,readthrough	0	14	4	37	BOWTIE+BLAT;BOWTIE+STAR	X:16152635:+	X:16167482:+	ENSG00000126010	ENSG00000182798			CCCTCCGTGGCCACCTTTAGCCTCATCAATGGAAACATCTGTCACGAGCG*ATGCTCTAACGAGGGTAGTGACTCTGTCTAAAGGCAAAAGCACAGTTCAG	CDS(truncated)/UTR
MCCC2	CSF2RA	m9	9	14	2	27	BOWTIE+STAR	5:71651056:+	X:1271660:+	ENSG00000131844	ENSG00000198223			ACTCCTGACCTCAAGTGATCTGCCCACCTCCCAAAGTGCTGGGATTACAG*GTGTGTGCTACCATGCCCGGCTAATTTTTGTATTTTTAGTAGGGATGGTG	intronic/intronic
PPIP5K1	CATSPER2	banned,known,bodymap2,hpa,1000genomes,m0,multi,10K<gap<100K,exon-exon	37	14	4	28	BOWTIE	15:43571412:-	15:43668118:-	ENSG00000168781	ENSG00000166762	ENSE00003586891	ENSE00003522972	GAGATCACCCCTCATTCGTAACCGAAAAGCTGGTTCCATGGAG*GTACTTTCTGAGACTTCATCCTCGAGGCCTGGTGGCTACCGGC	CDS(truncated)/UTR
TIMM23B	AC022400.4	lncrna,m5,reciprocal	32	14	9	39	BOWTIE+STAR	10:49973513:+	10:73712833:-	ENSG00000204152	ENSG00000272140			CTAGGAGTTCAAGACCAGCCTGGGCAATATAGCAAGATTTCATCTCTACA*AAAAAAATGAAAACATTGGCTGGGCATGGTGGCTCATTCCTATAGTTCAG	UTR/intronic
MCCC2	ZNF793	m9	0	13	2	35	BOWTIE+BLAT	5:71657624:+	19:37527900:+	ENSG00000131844	ENSG00000188227			CACCACCACACCCAGCTAAGTTCTGTATTTTTAGCAGAGACGGGATTTCA*CTTGAGGTCAGGAGTTTGAGACCAGCCTGGACAACATGGTGAAACCCTGT	UTR/intronic
COQ8B	NUMBL	banned,known,adjacent,healthy,bodymap2,hpa,mitelman,t1,gap<1K,readthrough,exon-exon,short_repeats,sr1.59	0	12	9	30	BOWTIE;BOWTIE+BLAT;BOWTIE+STAR	19:40692951:-	19:40686995:-	ENSG00000123815	ENSG00000105245	ENSE00003529650	ENSE00003482506	GAAGTCCAGGGACCTCAAATTCCTCACAGGCTTTGAAACCAAG*GGCGGACCCCGGAGGCCTGAGCGGCACCTGCCCCCAGCCCCCT	in-frame
EEF1A1	RPL7A	ribosomal,oncogene,cancer,m4	0	12	2	41	BOWTIE+BLAT	6:73519883:-	9:133350014:+	ENSG00000156508	ENSG00000148303			GTGGCATCGACAAAAGAACCATTGAAAAATTTGAGAAGGAGGCTGCTGAG*GGGACGTCCCAACGAAGAGACCACCTGTCCTTCGAGCAGGTGAGTAGGCC	out-of-frame
GAPDH	KLK2	cancer,m11,t1	0	12	1	47	BOWTIE+STAR	12:6537923:+	19:50878992:+	ENSG00000111640	ENSG00000167751			CATCCTGGGCTACACTGAGCACCAGGTGGTCTCCTCTGACTTCAACAGCG*ACACACACAGCAAGGATGACGCTGTAAACATAGCCCACGCTGTCCTGGGG	CDS(truncated)/UTR
PRKAA1	TTC33	banned,known,adjacent,healthy,non_tumor_cells,hpa,1000genomes,rt_circ_rna,mitelman,t1,1K<gap<10K,readthrough,exon-exon	0	12	6	30	BOWTIE;BOWTIE+BLAT;BOWTIE+STAR	5:40764514:-	5:40747019:-	ENSG00000132356	ENSG00000113638	ENSE00000903754	ENSE00003619458	GTGGATAGTAGAACTTATCTACTGGATTTCCGTAGTATTGATG*AATGGCTTCCTTTGGGTGGAAGAGGAAAATTGGTGAGAAGGTC	CDS(truncated)/UTR
PRKAA1	TTC33	banned,known,adjacent,healthy,non_tumor_cells,hpa,1000genomes,rt_circ_rna,mitelman,t1,1K<gap<10K,readthrough,exon-exon	0	12	2	30	BOWTIE	5:40798063:-	5:40747019:-	ENSG00000132356	ENSG00000113638	ENSE00002019788	ENSE00003619458	CTGGGTGACACGCTGGGGGTCGGCACCTTCGGCAAAGTGAAGG*AATGGCTTCCTTTGGGTGGAAGAGGAAAATTGGTGAGAAGGTC	CDS(truncated)/UTR
WWOX	KLK2	cancer,tumor,m4,t2,short_repeats,sr1.42	36	12	5	28	BOWTIE+STAR	16:78461390:+	19:50875827:+	ENSG00000186153	ENSG00000167751			GTAAGGCCAGAAAGGAAAGGGAGAAAAAACAAACAAACAAACAAACAAAA*AAAAAAAATCGAAAGGAGGGGAAGGGAGCTGGAGAGAGAAAGGGGGACGT	intronic/UTR
AL133467.2	TCL6	lncrna,oncogene,cancer,t2,1K<gap<10K,exon-exon,short_repeats,sr1.93	0	11	6	28	BOWTIE;BOWTIE+BLAT;BOWTIE+STAR	14:95621033:+	14:95652097:+	ENSG00000258927	ENSG00000187621	ENSE00002436613	ENSE00001832149	ACCCCCGACGGCACCTGCTCCCCATCAGCAGCATCATACTCCG*ACAATGTGATGGTCATGAAGTCTCTGTCAGAGAGGAAAGAGGG	exonic(no-known-CDS)/exonic(no-known-CDS)
AL133467.2	TCL6	lncrna,oncogene,cancer,t2,1K<gap<10K,exon-exon,short_repeats,sr1.93	0	11	5	29	BOWTIE;BOWTIE+BLAT;BOWTIE+STAR	14:95621118:+	14:95652097:+	ENSG00000258927	ENSG00000187621	ENSE00003882493	ENSE00001832149	TTGGACCTGGGGCTGGGTTCTGACGGAGGAAGCAGGAAGTCAA*ACAATGTGATGGTCATGAAGTCTCTGTCAGAGAGGAAAGAGGG	exonic(no-known-CDS)/exonic(no-known-CDS)
AL133467.2	TCL6	lncrna,oncogene,cancer,t2,1K<gap<10K,exon-exon	0	11	2	26	BOWTIE	14:95621033:+	14:95652045:+	ENSG00000258927	ENSG00000187621	ENSE00002436613	ENSE00001514026	ACCCCCGACGGCACCTGCTCCCCATCAGCAGCATCATACTCCG*CTTGTTTTCATTTCCTTTCCAATTTAAGAATGTGTTTAACATT	exonic(no-known-CDS)/exonic(no-known-CDS)
AL133467.2	TCL6	lncrna,oncogene,cancer,t2,1K<gap<10K,exon-exon	0	11	2	25	BOWTIE	14:95641870:+	14:95652045:+	ENSG00000258927	ENSG00000187621	ENSE00002436961	ENSE00001514026	GATGCCTTCGTGGACGGATGAAGCTCCTGGTACTAAGTAGCAG*CTTGTTTTCATTTCCTTTCCAATTTAAGAATGTGTTTAACATT	exonic(no-known-CDS)/exonic(no-known-CDS)
CBX3	CCDC32	banned,known,healthy,tcga,hpa,gtex,gliomas,chimerdb3pub,chimerdb3seq,tcga-normal,mitelman,t2,oesophagus,reciprocal,short_repeats,sr1.21	0	11	12	32	BOWTIE+STAR	7:26212581:+	15:40563710:-	ENSG00000122565	ENSG00000128891			ACTTGTGTTCTCATGAGCCTAAGGACCATTCTAGATTTATTACGTGTTTT*TTTGTGTGTGTGTGTGTGTGTGTGTGTGTGTGTTAAAATATATGTAGCAT	UTR/intronic
CCDC32	CBX3	banned,known,healthy,tcga,hpa,gtex,gliomas,chimerdb3pub,chimerdb3seq,tcga-normal,mitelman,t2,oesophagus,exon-exon,reciprocal	0	11	5	29	BOWTIE	15:40561981:-	7:26201745:+	ENSG00000128891	ENSG00000122565	ENSE00002548857	ENSE00001524790	TATTTAGCATCTCTAGCCATTTTATTTTAAAAATATTTCCTGA*CTTCGGATGTGGCTTGAGCTGTAGGCGCGGAGGGCCGGAGACG	UTR/UTR
CCDC32	CBX3	banned,known,healthy,tcga,hpa,gtex,gliomas,chimerdb3pub,chimerdb3seq,tcga-normal,mitelman,t2,oesophagus,reciprocal	0	11	4	44	BOWTIE+BLAT;BOWTIE+STAR	15:40562772:-	7:26201769:+	ENSG00000128891	ENSG00000122565			AAAGCCTTGGGCTCCCTTGCAGGATTCAGAAGTGTATTTAGCATCTCTAG*GCGCGGAGGGCCGGAGACGCTGCAGACCCGCGACCCGGAGCAGCTCGGAG	CDS(truncated)/UTR
CIRBP	FAM174C	banned,known,adjacent,healthy,bodymap2,hpa,cancer,mitelman,t2,gap<1K,readthrough,exon-exon	0	11	8	27	BOWTIE;BOWTIE+BLAT;BOWTIE+STAR	19:1274440:+	19:1277183:+	ENSG00000099622	ENSG00000228300	ENSE00003589664	ENSE00003485837	ACAAGAGCTGGAGGCAGCCGCTTGCCCAGGAGGCTTGTCCCCT*GTTGAAGAAGCCTCAGCGGAGGCGATACGGCCTCCTCGCCAAC	UTR/CDS(truncated)
CNNM4	PARD3B	known,cancer,mitelman,t2,exon-exon	0	11	10	29	BOWTIE;BOWTIE+BLAT;BOWTIE+STAR	2:96808742:+	2:204965152:+	ENSG00000158158	ENSG00000116117	ENSE00001037348	ENSE00003481972	TGACTTCAGCGTCCGGGCACTCGTGGACTTGCAGTACATCAAG*CTGATTGCTGTGTTTGAAGAACAAGAACCACTCCACAAGATTG	in-frame
KIAA1328	AC015961.2	adjacent,lncrna,t1,10K<gap<100K,readthrough,short_repeats,sr1.21	0	11	3	18	BOWTIE+STAR	18:36893465:+	18:37243776:+	ENSG00000150477	ENSG00000267707			CTCCACCCCACCTGGCTATTTGTGTGTGTGTGTGTGTGTGTGTGTGTTTT*CTAGTTGTTTTAAGATGAAAGTTCCCAGTTCTCCCTTGCCCGGAAAGTCT	intronic/exonic(no-known-CDS)
KLK2	FASN	oncogene,cancer,t2	0	11	1	47	BOWTIE+BLAT	19:50878540:+	17:82088562:-	ENSG00000167751	ENSG00000169710			CCTGCTGTGTACACCAAGGTGGTGCATTACCGGAAGTGGATCAAGGACAC*CATCGACGCCAACCCCAATGCCTTGTTCCCACCTGTGGAGTTCCCAGCTC	in-frame
MFSD3	LRRC14	18cancers,1K<gap<10K,exon-exon	0	11	2	48	BOWTIE+BLAT;BOWTIE+STAR	8:144510903:+	8:144519701:+	ENSG00000167700	ENSG00000160959			CCTTCACTGGGATGATGCGCTGCAGCCAGCTGGCCCCCAGGGCCCTGCAG*GTGGCCGTCTGCCCGGCCCAGCACCATGCACACGCTTGTGTTCTTGAGCA	CDS(truncated)/UTR
MFSD3	LRRC14	18cancers,1K<gap<10K	0	11	2	24	BOWTIE+BLAT;BOWTIE+STAR	8:144510903:+	8:144519834:+	ENSG00000167700	ENSG00000160959			CCTTCACTGGGATGATGCGCTGCAGCCAGCTGGCCCCCAGGGCCCTGCAG*GTGGCCTTCATGGACAAGAAGACAGTGGTACTGCGCGAGTTGGTACACAC	in-frame
SIK2	CRLF2	oncogene,cancer,m5,cortex,short_repeats,sr1.83	121	11	5	32	BOWTIE+STAR	11:111728305:+	X:1238893:-	ENSG00000170145	ENSG00000205755			ATCTTTGATCATTTTGTTGCTTCTGGAATTTATTTAATTTTTTTTTTTTT*GAGACAGAGTCTCGCTCTGTCGCCCAGGCTGGAGTGCAATGACGTGATCT	UTR/intergenic
TRG@	KLK2	cancer,t1	0	11	2	46	BOWTIE+STAR	7:38316162:+	19:50875519:+	ENSG09000001077	ENSG00000167751			TGCATAATGCCTGGCTCAGAGTAGTCTATCAAAAGCTCATGGTTGGATGA*CCGGGCACGGTGGCCCACGCCTGTAATCCCAGCACTTTGGGAGGCCGAGG	---/intronic
AC016907.2	ZNF331	lncrna,cancer,t10,short_repeats,sr1.00	0	10	4	26	BOWTIE+BLAT;BOWTIE+STAR	2:30141416:-	19:53521332:+	ENSG00000233862	ENSG00000130844			AGGTTGCATTGTGTGTGTGTGTGTGTGTGTGTGAGTGAGTGTGTGTGTGT*GTGTGTGTGTGTGTGTGTGTGTGTGTGTGTGAATAAGCCAGAGGCTGCCT	exonic(no-known-CDS)/UTR
ARIH1	COX18	m3	38	10	5	37	BOWTIE+STAR	15:72596069:+	4:73056889:-	ENSG00000166233	ENSG00000163626			CATATTGGCCAGGCTGGTCTTGAACTCCTGGCCTCAGGTGATCTGCCCAC*CTTGGCCTCCCAAAGTGCTGGGATTACAGGCGTGAGCCACTGTGCCCAGC	UTR/UTR
EEF1D	NAPRT	banned,known,adjacent,oncogene,non_tumor_cells,non_cancer_tissues,1K<gap<10K,readthrough	0	10	4	36	BOWTIE+BLAT;BOWTIE+STAR	8:143579779:-	8:143577943:-	ENSG00000104529	ENSG00000147813			GCAGAGTGTCGATATCGCAGCTTTCAACAAGATCTGAAGCCTGAGTGTGT*ACGTGCAGTTCCTGGCCTCGGTGCTGCCCCCAGACACGGATCCTGCGTTC	UTR/CDS(truncated)
EWSR1	TAF15	known,paralogs,oncogene,cgp,cancer,tumor,m5,t2	50	10	2	37	BOWTIE+BLAT;BOWTIE+STAR	22:29299688:+	17:35844678:+	ENSG00000182944	ENSG00000270647			AGGAAGAGGTGGCCTCATGGATCGTGGTGGTCCCGGTGGAATGTTCAGAG*GCGGCGGCTATGGTGGGGACAGAGGAGGCGGCTATGGAGGAGACCGAGGA	in-frame
FASN	PTMA	oncogene,cancer	0	10	1	49	BOWTIE+BLAT	17:82098157:-	2:231708611:+	ENSG00000169710	ENSG00000187514			CCCTCTCCGCCGCGCTTCAGCCTCCCGCTCCGCCGCGCTCCAGCCTCGCT*CTCCGCCGCCGCGGACTCCGGCAGCTTTATCGCCAGAGTCCCTGAACTCT	UTR/UTR
MCCC2	ZNF506	m8,exon-exon	4	10	2	29	BOWTIE	5:71650183:+	19:19798479:-	ENSG00000131844	ENSG00000081665	ENSE00003646186	ENSE00002969012	GGCCACGATAACAAAGGACCAAAGAGCCCGGGAAGGAAAGCAG*AGACGGGGTTTCACCGTGTTAGCCAGGATGGTCTCCATCTCCT	out-of-frame
NREP	DOCK2	t1,exon-exon	0	10	7	27	BOWTIE;BOWTIE+STAR	5:111755770:-	5:170050256:+	ENSG00000134986	ENSG00000134516	ENSE00003586374	ENSE00003653737	AAGAGAGGGAGAATAGAAGCCCAAGACTAAGATTCTCAAAATG*AACAAAGTGTTCATCTACCGCGGGAAGGAATATGAGCGAAGAG	in-frame
RASA1	C5ORF30	cancer,tumor,exon-exon	0	10	6	25	BOWTIE;BOWTIE+BLAT;BOWTIE+STAR	5:87268990:+	5:103265908:+	ENSG00000145715	ENSG00000181751	ENSE00003889972	ENSE00001260401	AGGAAGAGGTGGCCATACCGTTGACCGCTCCTCCAACTAACCA*TACCTGGAGTAGAACAGAAAAATTATTATGTCTGTGTTCCCTT	CDS(truncated)/UTR
RMND5A	ANAPC1	banned,known,bodymap2,hpa,m0,multi,exon-exon	0	10	4	28	BOWTIE	2:86741069:+	2:111822600:-	ENSG00000153561	ENSG00000153107	ENSE00002531730	ENSE00002441208	CATCCACAGCAGTGTTTCTCGGGTTGGAAAAGCCATTGATAAG*GATTCACTTTAAGAGATTTGGAAACTCTTCCCTTTGGAATTGC	out-of-frame
EBF2	PLXNC1	exon-exon	0	9	4	30	BOWTIE	8:26033085:-	12:94294486:+	ENSG00000221818	ENSG00000136040	ENSE00001568494	ENSE00000922647	GAAACCGAAATGAGACTCCATCGGACCCAGTCATAATTGACAG*ATATCAAATGGATCCACTATAAAAGTCTTTAAGAAGATAGCAA	out-of-frame
HSPE1	MOB4	banned,known,adjacent,conjoing,bodymap2,hpa,1000genomes,m6,rt_circ_rna,mitelman,10K<gap<100K,readthrough,exon-exon	0	9	2	28	BOWTIE	2:197503128:+	2:197535530:+	ENSG00000115541	ENSG00000115540	ENSE00003580189	ENSE00003460959	TCTCCCAGAATATGGAGGCACCAAAGTAGTTCTAGATGACAAG*TATATTCAACAGAACATAAGAGCAGATTGCTCCAATATTGACA	in-frame
HSPE1	MOB4	banned,known,adjacent,conjoing,bodymap2,hpa,1000genomes,m6,rt_circ_rna,mitelman,10K<gap<100K,readthrough,exon-exon	0	9	2	26	BOWTIE	2:197501238:+	2:197535530:+	ENSG00000115541	ENSG00000115540	ENSE00003559349	ENSE00003460959	GCAAGCAACAGTAGTCGCTGTTGGATCGGGTTCTAAAGGAAAG*TATATTCAACAGAACATAAGAGCAGATTGCTCCAATATTGACA	in-frame
HYOU1	KLK2	cancer	0	9	1	47	BOWTIE+STAR	11:119051547:-	19:50878902:+	ENSG00000149428	ENSG00000167751			GCCTGGGATTCACAGCCTGAAGCACAATAAACGGGTACTCTTCTCTCGGA*TGGGGCCCACCCTGGAAGAGTGGACAGTGACACAAGGTGGACACTCTCTA	CDS(truncated)/UTR
MITF	ZKSCAN1	oncogene,cancer,m4,t9,short_repeats,sr1.96	0	9	7	35	BOWTIE+STAR	3:69846663:+	7:100037862:+	ENSG00000187098	ENSG00000106261			AGACCAGCCTGGTCTCAACATGGTGAAACCTTGTCTCTACTAAAAATACA*AAAAAAAAATTAGCTGGGCACAGTGGCGCACGCCTGTAGTCCCAGCTACT	intronic/UTR
NPM1	PTMA	banned,known,oncogene,non_tumor_cells,non_cancer_tissues,chimerdb3seq,cancer,tumor,m2,multi,t2,short_repeats,sr1.09	0	9	3	20	BOWTIE+STAR	5:171386065:+	2:231712878:+	ENSG00000181163	ENSG00000187514			CCTGTATGACAGAGCGGGACTTCGGTTTCAAAAAAAAAAAAAATTAAAAT*AAAAAAAAAAGGCCGCCGTGACCTATTCACCCTCCACTTCCCGTCTCAG	intergenic/UTR
PKM	KLK2	cancer,t3	0	9	2	36	BOWTIE+BLAT	15:72199623:-	19:50878566:+	ENSG00000067225	ENSG00000167751			TGCGTGTTGTTCCTGTGCCGTGATGGACCCCAGAGCCCCTCCTCCAGCCC*CTGTCCCACCCCTACCTCTAGTAAATTTAAGTCCACCTCACGTTCTGGCA	UTR/CDS(no-known-start-or-end)
PTMA	ANP32A	oncogene,cancer,m7	0	9	1	50	BOWTIE+BLAT	2:231711964:+	15:68780473:-	ENSG00000187514	ENSG00000140350			CTGACAATGAGGTAGACGAAGAAGAGGAAGAAGGTGGGGAGGAAGAGGAG*GAGGATGAAGAAGGTTATAACGATGGAGAGGTAGATGACGAGGAAGATGA	in-frame
VPS26C	TTC3	non_cancer_tissues,chimerdb3seq,t2,exon-exon	13	9	8	30	BOWTIE;BOWTIE+BLAT;BOWTIE+STAR	21:37267238:-	21:37108392:+	ENSG00000157538	ENSG00000182670	ENSE00003849406	ENSE00003637056	GGACATCAAGATTAAAAGAGCGAATAAAGTTTATCACGCCGGG*AAATGCACTCGGTGATGGAAAGAGAGCCACTATTCTGAAGAAC	out-of-frame
AL845472.2	AL512625.2	lncrna,m6	131	8	2	39	BOWTIE+STAR	9:41273284:-	9:62837636:-	ENSG00000279561	ENSG00000229422			GCTCTCAGGCCAGGGGCACTTGCGATCCAGAGGCCGCCCAGGCCATGCTC*CACCACCTGGGCGCCCAGCTACAGGCGCCAGGCAACTCCCAAGCTGGCTG	exonic(no-known-CDS)/exonic(no-known-CDS)
ANP32B	SOGA1	cancer,m3	3	8	4	26	BOWTIE+STAR	9:97986069:+	20:36781304:-	ENSG00000136938	ENSG00000149639			CCTGTTGTTCAGGCTGGTCTCCAACTCCTGACCTCGGGTGATCCACCCGC*CTCGGCCTCCCAAAGTACTGGGATTATAGGCGTGAGCCACGGCATCCAGC	intronic/UTR
ARPIN	TAF15	oncogene,cancer,tumor,short_repeats,sr1.33	25	8	11	41	BOWTIE+STAR	15:89898128:-	17:35834750:+	ENSG00000242498	ENSG00000270647			ACCAAGCAAATCCTCTGAGCTTCATTCATATGGGAAATTTTCTTTCTTTC*TTTTTTTTTTTTTGAGATGGAGTTTCGCTCTTGTTGCCCAGGCTGGAGTG	UTR/intronic
BRD4	SOGA1	oncogene,cancer,m3,short_repeats,sr0.93,polyT	82	8	3	19	BOWTIE+BLAT	19:15322865:-	20:36782573:-	ENSG00000141867	ENSG00000149639			CCACACCCGGCTAATTTTTCTTTTCTTTTCTTTTTTTTTTTTTTTTTGGA*GACAGAGTGAGACCCAATCTCAAAAAAGAAATCGTTTCCCACCCCACATC	intronic/UTR
CANX	NCL	t2,short_repeats,sr1.87	0	8	1	49	BOWTIE+BLAT;BOWTIE+STAR	5:179724769:+	2:231460563:-	ENSG00000127022	ENSG00000115053			GAAGAAGAGAAGGAAGAGGAAAAGGACAAGGGAGATGAGGAGGAGGAAGG*GCCTGTCAAAGAAGCACCTGGAAAACGAAAGAAGGAAATGGCCAAACAGA	in-frame
GABRD	SLC35E1	t9,short_repeats,sr1.09	0	8	5	21	BOWTIE+STAR	1:2026834:+	19:16552358:-	ENSG00000187730	ENSG00000127526			AGATTGCGCCACTGCACTCCAGCCTGGGGACTGAGCGAGACTCCATCTCA*AAAAAAAAAAACAAAACAAAACCAAGTTCCCACTGGTGATGCCTGTCTGA	UTR/UTR
IFNAR1	BANK1	cancer,m4	135	8	3	49	BOWTIE+STAR	21:33355757:+	4:101529580:+	ENSG00000142166	ENSG00000153064			TCTTAACTATTTAAAAATGAAATTACAGGCCCGGGCACGGTGGCTCACAC*CTGTAATCCCAGCACTTTGGGAGGCTGAGGCGGGCAGATCATGAGGTCAG	UTR/intronic
KLK2	MARCKSL1	cancer,t2	0	8	2	25	BOWTIE+BLAT	19:50873666:+	1:32334477:-	ENSG00000167751	ENSG00000175130			ACAGTTCAGCCCAGACAATGTGCCCCTGACTCTTCCACATTGCAATAGTC*CTCCTCCCAGCCACGTTCCCTTTCCTCCTCTCCCTCCTGTGGATTCTCCC	UTR/UTR
KLK2	MARCKSL1	cancer,t2	0	8	1	48	BOWTIE+BLAT;BOWTIE+STAR	19:50873693:+	1:32334448:-	ENSG00000167751	ENSG00000175130			GACTCTTCCACATTGCAATAGTCCTCATGCCCACACTAGGTCCCCGCTCC*CTCCCTCCTGTGGATTCTCCCATCAGCCATCTGGTTCTCCTCTTAAGGCC	UTR/UTR
KLK2	MARCKSL1	cancer,t2	0	8	1	47	BOWTIE+BLAT;BOWTIE+STAR	19:50878543:+	1:32334750:-	ENSG00000167751	ENSG00000175130			GCTGTGTACACCAAGGTGGTGCATTACCGGAAGTGGATCAAGGACACCAT*CGCAGCCACCCCTGAGAGCCAGGAACCCCAGGCCAAGGGGGCAGAGGCTA	in-frame
KLK2	PTMA	oncogene,cancer,m7,t1	0	8	2	39	BOWTIE+BLAT	19:50878464:+	2:231708528:+	ENSG00000167751	ENSG00000187514			GGGTCCACTTGTCTGTAATGGTGTGCTTCAAGGTATCACATCATGGGGCC*CCACTGGCTGCTCTGAAAAGCCATCTTTGCATTGTTCCTCATCCGCCTCC	CDS(truncated)/UTR
LINC02387	SINHCAF	adjacent,lncrna,m5,10K<gap<100K,readthrough,exon-exon,reciprocal,rt_circ_rna	0	8	2	28	BOWTIE	12:31368749:-	12:31298224:-	ENSG00000256232	ENSG00000139146	ENSE00002274720	ENSE00003661117	CATACCACTCAGGCTGGAAAATCGCTCTAGGAATGGCAAGAAG*ACTATTGCCCAGAAGAAAAGATGTTTGGTTTTCACAAGCCAAA	exonic(no-known-CDS)/UTR
NDRG1	KLK2	cancer	0	8	1	47	BOWTIE+STAR	8:133238608:-	19:50876004:+	ENSG00000104419	ENSG00000167751			CCGCATCGCATCCTCTTCCATTAACCAGTGGCCGGTTGCCACTCTCCTCC*CCTCCCTCCTTTTTCTCTCCCACACTGTATCACCCCTGGCTTCCTCTCTG	UTR/intronic
NELFB	TOR4A	known,adjacent,non_tumor_cells,m7,1K<gap<10K,readthrough	0	8	3	40	BOWTIE+BLAT;BOWTIE+STAR	9:137272615:+	9:137282225:+	ENSG00000188986	ENSG00000198113			CCCCGTCTAAGCTGGAGGCGTTGCAGAAGGCCCTGGAGCCTACAGGCCAG*AGTTTTGCTCTTGTTGCCCAGGCTGGAGTGCAATGACACGATCTCGGTTC	CDS(truncated)/UTR
NELFB	TOR4A	known,adjacent,non_tumor_cells,m7,1K<gap<10K,readthrough,exon-exon	0	8	3	29	BOWTIE	9:137272615:+	9:137278653:+	ENSG00000188986	ENSG00000198113	ENSE00001385640	ENSE00001423277	TAAGCTGGAGGCGTTGCAGAAGGCCCTGGAGCCTACAGGCCAG*GGAGGGCGACCTGTATGCGGAGCGCCGTTCCTGCGACATGGAC	CDS(truncated)/UTR
SINHCAF	LINC02387	adjacent,lncrna,m5,10K<gap<100K,reciprocal,rt_circ_rna,short_repeats,sr1.35	0	8	6	33	BOWTIE+STAR	12:31282633:-	12:31367995:-	ENSG00000139146	ENSG00000256232			AAAAAAAATATCTGAATTTTGAAAAACCACAAAGCTACAAACTGACCCTC*TTTTTTTTTGAGACGGAGTTTTGCTCTTGTTTTCTGTTTTGTTTTGTTTT	UTR/intronic
SLC36A1	AC011337.1	adjacent,lncrna,cortex,10K<gap<100K,readthrough	0	8	2	23	BOWTIE+STAR	5:151479489:+	5:151512288:+	ENSG00000123643	ENSG00000271795			TGAGTTAGTGGTGGACCTGTTTGTGCGCACAGTGCTGGTCTGCCTGACAT*GGGCCAGCAGATCTAGAGCCTCTTCGTTGACCACGACAGCATCCAGGCAG	CDS(truncated)/exonic(no-known-CDS)
THAP11	ATXN3	banned,known,hpa,m1,multi,cortex,short_repeats,sr1.58	0	8	11	42	BOWTIE+BLAT;BOWTIE+STAR	16:67842947:+	14:92071034:-	ENSG00000168286	ENSG00000066427			AGCAACAGCAGCAGCAGCAGCAACAGCAGCAGCAGCAGCAGCAGCAGCAG*CAGCAGCAGCAGCAGCAGCAGCAGGGGGACCTATCAGGACAGAGTTCACA	in-frame
TUBA1B	PTMA	oncogene,cancer,m4,t1	0	8	4	29	BOWTIE+BLAT;BOWTIE+STAR	12:49128274:-	2:231708526:+	ENSG00000123416	ENSG00000187514			GCCATTGCCACCATCAAAACCAAGCGCAGCATCCAGTTTGTGGATTGGTG*CCCCACTGGCTGCTCTGAAAAGCCATCTTTGCATTGTTCCTCATCCGCCT	CDS(truncated)/UTR
TUBA1B	PTMA	oncogene,cancer,m4,t1	0	8	1	47	BOWTIE+BLAT	12:49127996:-	2:231711351:+	ENSG00000123416	ENSG00000187514			AGATATGGCTGCCCTTGAGAAGGATTATGAGGAGGTTGGTGTGGATTCTG*TTAAAGGAGAAGAAGGAAGTTGTGGAAGAGGCAGAAAATGGAAGAGACGC	in-frame
ZDHHC7	H3F3B	known,cancer,m4,mitelman,exon-exon	0	8	10	28	BOWTIE;BOWTIE+BLAT;BOWTIE+STAR	16:84995922:-	17:75779184:-	ENSG00000153786	ENSG00000132475	ENSE00001352174	ENSE00000905164	ACGGCACAAAATGTTCAAGTGATGTTTAGAAATAACTTGTGAG*GTGAAAGAAAATGGCCCGAACCAAGCAGACTGCTCGTAAGTCC	UTR/UTR
ZNF410	AC025918.1	lncrna,t2,exon-exon,short_repeats,sr1.79	0	8	9	30	BOWTIE	14:73923522:+	15:58893977:+	ENSG00000119725	ENSG00000225798	ENSE00003671624	ENSE00001651640	ATCATATGAAGTTTCTGTCTTAACTGCAGTAAATCCACAAGAG*AGGCTTGTGTCCTGACCATACCGCCCCAGACAAAAAAACAGAA	CDS(truncated)/exonic(no-known-CDS)
AC005520.1	AC025918.1	lncrna,t2,exon-exon	0	7	4	44	BOWTIE+BLAT;BOWTIE+STAR	14:73923522:+	15:58893977:+	ENSG00000258653	ENSG00000225798			GGAGGCAATCATATGAAGTTTCTGTCTTAACTGCAGTAAATCCACAAGAG*AGGCTTGTGTCCTGACCATACCGCCCCAGACAAAAAAACAGAATGAGTAC	UTR/exonic(no-known-CDS)
ACTG1	KLK2	cancer	0	7	1	48	BOWTIE+BLAT;BOWTIE+STAR	17:81511393:-	19:50873442:+	ENSG00000184009	ENSG00000167751			GGGACCTGACCGACTACCTCATGAAGATCCTCACTGAGCGAGGCTACAGC*CTCACCACCTGGCCGTGGACACCTGTGTCAGCATGTGGGACCTGGTTCTC	CDS(truncated)/UTR
ARHGAP23	F13A1	m4,t1,exon-exon,short_repeats,sr1.95	0	7	6	30	BOWTIE;BOWTIE+BLAT;BOWTIE+STAR	17:38482678:+	6:6250929:-	ENSG00000275832	ENSG00000124491	ENSE00003735234	ENSE00001969635	GCAGCTCAACCGCGGGCCTGGTGACATCAACCTGCAGGATGAG*ATGATGCTGTGTATCTGGACAATGAGAAAGAAAGAGAAGAGTA	out-of-frame
BANK1	QSOX2	cortex,reciprocal,short_repeats,sr1.00	0	7	2	39	BOWTIE+STAR	4:101922044:+	9:136207360:-	ENSG00000153064	ENSG00000165661			TGGACACTGGGCCCGTGTGTGTGTGTGTGTGTGTGTGTGTGTGTGTGTG*GAGAGAGAGAGACTTTGACGGTTGTAGATATTTTTTCCGCTTTGCCTACT	intronic/UTR
C6ORF47	BAG6	banned,known,adjacent,healthy,bodymap2,hpa,1K<gap<10K,readthrough	0	7	3	34	BOWTIE+BLAT;BOWTIE+STAR	6:31660321:-	6:31651776:-	ENSG00000204439	ENSG00000204463			GATGGAGCACTGCCTCCCCAGTTTCTGGGACACCTTGGGGTGTGGCCTTG*AGACCTGTCGGCCATGGAGCCTAATGATAGTACCAGTACCGCTGTGGAGG	UTR/UTR
DDOST	MOG	m6,short_repeats,sr1.35	0	7	2	48	BOWTIE+BLAT	1:20651839:-	6:29672292:+	ENSG00000244038	ENSG00000204655			ACGCCATTGCACTCCAGCCTGGGCAACAGTGTTAAGACTCTGTCTCAAAT*ATAAATAAATAAATAAATAAATAAATAAATAAATAAATAAATAAAAAATA	UTR/UTR
GAPDH	HSPA8		0	7	2	38	BOWTIE+STAR	12:6537216:+	11:123058766:-	ENSG00000111640	ENSG00000109971			GTCATGGGTGTGAACCATGAGAAGTATGACAACAGCCTCAAGATCATCAG*GCATACCTCCTGCACCCCGAGGTGTTCCTCAGATTGAAGTCACTTTTGAC	out-of-frame
KLK2	ACTB	cancer	0	7	2	22	BOWTIE+STAR	19:50876716:+	7:5563321:-	ENSG00000167751	ENSG00000075624			TGTTGTGAAGGTCCTGGGCCTGCCCACCCAGGAGCCAGCACTGGGGACCA*CCTGCCCCAGCCTGAGGTGGAGGGCTGCCCTCTCCCTCTCTCCCAACACA	CDS(truncated)/intronic
MAP7D1	SMIM14	m3,reciprocal	29	7	2	47	BOWTIE+STAR	1:36171714:+	4:39550517:-	ENSG00000116871	ENSG00000163683			GCTCACGCCTGTAATCCCAGCACTTTGGGAGGCCGAGGCGGGCGAATCAC*CTGAGGTCAGGAGTTCGAGACCAGCCTGACCAACATGGTGAAACCTTATC	UTR/UTR
NBEA	IGH@	t6	0	7	16	41	BOWTIE+STAR	13:35110978:+	14:106533871:-	ENSG00000172915	ENSG09000001017			CTGGGTTATTAATCCTGCTGACAGTAGTGGCATTACACCTAAAGGATTAG*CCAAAGATTCCTGAAGACAGAGCTGATGTGACGTACTCATAGGTGGATCT	CDS(truncated)/---
QSOX2	BANK1	cortex,reciprocal,short_repeats,sr1.00	0	7	5	29	BOWTIE+STAR	9:136207407:-	4:101922006:+	ENSG00000165661	ENSG00000153064			CTCACAGGCAAAATTTGATTTGGCTAAAATAGGCTCAGATGTATTTGTGT*GCCCGTGTGTGTGTGTGTGTGTGTGTGTGTGTGTGTGTGTGTGTGTGTGT	UTR/intronic
RAD51AP1	DYRK4	banned,known,adjacent,hpa,18cancers,t1,1K<gap<10K,readthrough,exon-exon	0	7	6	30	BOWTIE;BOWTIE+BLAT;BOWTIE+STAR	12:4553089:+	12:4567955:+	ENSG00000111247	ENSG00000010219	ENSE00002215312	ENSE00003682578	GAGAAAAAGTAAAGTTAAAGAAATTAAAAAGAAAGAAGTGAAG*GACTCAAATGGATGCTAAAAAGCCAAGGAAATGTGATTTGACT	out-of-frame
SMAD2	AC093884.1	cancer,m3	0	7	3	46	BOWTIE+BLAT	18:47813651:-	2:223757532:-	ENSG00000175387	ENSG00000286239			GGTACAGTGGCTCATGCCTGTAATCCCAGCACTTTGGGAGGCCGAGGCAG*GTGGATCACTTGAGGTCAGGAGTTCGAGAGCAGCCTGGCCAATATGATGA	UTR/UTR
SMAD2	AC093884.1	cancer,m3,short_repeats,sr0.77,polyA	0	7	3	21	BOWTIE+STAR	18:47813684:-	2:223757565:-	ENSG00000175387	ENSG00000286239			CAAAAAAAAAAAAAAAAAAAAATTGTGGGGCCGGGTACAGTGGCTCATGC*CTGTAATCCCAGCACTTTGGGAGGCCGAGGCAGGTGGATCACTTGAGGTC	UTR/UTR
SMIM14	MAP7D1	m3,reciprocal	29	7	2	31	BOWTIE+STAR	4:39551191:-	1:36168990:+	ENSG00000163683	ENSG00000116871			CTAACAGTTCCCTGTTAAAATGAAAATCTTAGGCCAGTGCAGTGGCTCAC*GCCTGTAATCCCAGCACTTTGGGAGGTCGAGACGGGCAGACCACCTGAAG	UTR/intronic
TSC22D4	AC009041.2	lncrna,m5,short_repeats,sr1.00	0	7	3	31	BOWTIE+STAR	7:100478364:-	16:981340:-	ENSG00000166925	ENSG00000260807			CCACTGGTTTCACACACACACACACACACACACACACACACACACACA*CTCTCTCTCTCTCTCTCTCTCTCTCTCTCTCTCTCTCACACACACACACA	intronic/exonic(no-known-CDS)
ACPP	KLK2	gtex,cancer,t1	0	6	2	31	BOWTIE+BLAT	3:132358240:+	19:50865678:+	ENSG00000014257	ENSG00000167751			AGACCAGCCTGGTCAACATAGTGAGACACTGTCTCTACCAAAAAAAGGAA*GGATTACAGGTGTGAGCCACTGTGCCCAGCCAAGAATGTCATTTTCTAAG	UTR/intronic
ACPP	KLK2	gtex,cancer,t1	0	6	1	48	BOWTIE+STAR	3:132357892:+	19:50875657:+	ENSG00000014257	ENSG00000167751			GGGCAACATGGTGAAACCTGGTCTCTACATAAAATACAAAAACTTAGATG*GGCGTGGTGCTGCGCGCCTGTAATCCCAATTACTAGGGAGGCTGAGGCAG	UTR/UTR
AP000350.7	METTL7A	lncrna,m5	3	6	5	39	BOWTIE+STAR	22:23873104:-	12:50931647:+	ENSG00000279467	ENSG00000185432			GCTACTCAGGAGGCTGAGGCAGGAGAATCTCTTGAACCCGGGAGGCGGAG*GTTGCAGTGAACCGAGATCATGCCATTGTACTCTAGCCTGGGTGACAAGA	exonic(no-known-CDS)/UTR
AP000350.7	METTL7A	lncrna,m5	3	6	2	26	BOWTIE+STAR	22:23869446:-	12:50930340:+	ENSG00000279467	ENSG00000185432			TTTTTTTTGAGATGGAGTCTTGTTCTGTTGCCCAGGCTGGAGTGCAGTGG*CGTGATCTCCGCTCACTGCAACCTCCACCTCGCGGGTTTAAGCGATTCTT	exonic(no-known-CDS)/UTR
APLP2	NCL	18cancers	0	6	1	48	BOWTIE+BLAT;BOWTIE+STAR	11:130121742:+	2:231461690:-	ENSG00000084234	ENSG00000115053			AATATGTGTGCTGCCCTCAGACAAAGATTATTGGATCTGTGTCAAAAGAA*GAGGATGAGGAGGATGACGAGGACGAGGATGAGGATGAAGATGAAATTGA	in-frame
CDK11B	SLC35E2A	banned,known,conjoing,healthy,hpa,cancer,m0,multi,mitelman,10K<gap<100K	0	6	3	24	BOWTIE+STAR	1:1655709:-	1:1731162:-	ENSG00000248333	ENSG00000215790			GTAGAGATGGGGTTTCACTGTGTTGTCCAGGGTGGTCTCGAGCTCCTGAC*CTCGTGATCCGCCTGCCTCGGCCATCCACAGTGCTGGGATTACAGGCATG	intronic/UTR
FBXO25	FAM157B	banned,known,pseudogene,bodymap2,hpa,m0,multi,exon-exon	0	6	4	27	BOWTIE;BOWTIE+BLAT;BOWTIE+STAR	8:435707:+	9:138243620:+	ENSG00000147364	ENSG00000233013	ENSE00003682552	ENSE00002337959	AAGTGCAATTCAAGATATCCGAAGGTTCAATTATGTGGTCAAA*ATGATGATTATTCCCCACCTTCTAAGAGACAAAGACCAACGAG	CDS(truncated)/exonic(no-known-CDS)
GAPDH	GNB1		0	6	2	34	BOWTIE+STAR	12:6537922:+	1:1786968:-	ENSG00000111640	ENSG00000078369			GCATCCTGGGCTACACTGAGCACCAGGTGGTCTCCTCTGACTTCAACAGC*GACACCCTACACCTCCCCTCAGAACTTCAAAAGGGCAAGATCTTTTTTCC	CDS(truncated)/UTR
HDLBP	EEF1A1	oncogene,cancer,m5,exon-exon	0	6	2	27	BOWTIE	2:241315570:-	6:73520056:-	ENSG00000115677	ENSG00000156508	ENSE00001627910	ENSE00001191875	ACCTTATGAGCTCGGTTTTCTTATGCTTATAAGAGTGGAACAG*GTGTCGTGAAAACTACCCCTAAAAGCCAAAATGGGAAAGGAAA	UTR/UTR
KLK2	AL096870.2	lncrna,cancer	0	6	3	46	BOWTIE+STAR	19:50878547:+	14:24211813:-	ENSG00000167751	ENSG00000260669			TGTACACCAAGGTGGTGCATTACCGGAAGTGGATCAAGGACACCATCGCA*GCCAACCCCTGAAGAAGCAATACAGAAACTGAAGGAGACAGAGAAGATAC	CDS(truncated)/exonic(no-known-CDS)
KLK2	MLLT6	cancer,tumor,m3	0	6	2	28	BOWTIE+STAR	19:50878553:+	17:38728715:+	ENSG00000167751	ENSG00000275023			CCAAGGTGGTGCATTACCGGAAGTGGATCAAGGACACCATCGCAGCCAAC*CCCTTGGTTCCCCTGCCCCACAACATGGTCTCCACATGGCTGGCTGGCTG	CDS(truncated)/UTR
LARP1	KLK2	cancer	0	6	2	17	BOWTIE+STAR	5:154780114:+	19:50875958:+	ENSG00000155506	ENSG00000167751			ATTGGGGGAACTAGTTGCTACTCGAGAACTCCAGCTTCCTATCTGCTTTT*TCTCCTCCTCCCCCTGCTACTCCACACTCCTCAGATGCCCCCGTGGCCTC	intronic/intronic
LARP1	KLK2	cancer	0	6	1	50	BOWTIE+BLAT	5:154814488:+	19:50875962:+	ENSG00000155506	ENSG00000167751			GCCCTGCCCGAGGCTAGTAGGCTGCAACCCTGGTCCCCACCCCTAACCTC*CTCCTCCCCCTGCTACTCCACACTCCTCAGATGCCCCCGTGGCCTCCCTC	UTR/intronic
MGAT5	ZNF331	cancer,t6,short_repeats,sr1.00	0	6	7	20	BOWTIE+STAR	2:134450795:+	19:53521332:+	ENSG00000152127	ENSG00000130844			AAGAAGGGCAGAAGTCCAAAGGAAACCTTGGTGAGTGAGTGTGTGTGTGT*GTGTGTGTGTGTGTGTGTGTGTGTGTGTGTGAATAAGCCAGAGGCTGCCT	UTR/UTR
NCL	ANP32A	cell_lines,cancer,m5,t4	0	6	2	25	BOWTIE+STAR	2:231461649:-	15:68783021:-	ENSG00000115053	ENSG00000140350			ACAGTGAGGAGGATGAGGAGGATGACGAGGACGAGGATGAGGATGAAGAT*GAAGACGAGGAGGACGAGGATGAGGAGGAGGAAGGTGAAGAGGAGGACGT	in-frame
NCL	ANP32A	cell_lines,cancer,m5,t4,exon-exon	0	6	2	22	BOWTIE	2:231461651:-	15:68780470:-	ENSG00000115053	ENSG00000140350	ENSE00001642331	ENSE00002539780	GAGGAGGATGAGGAGGATGACGAGGACGAGGATGAGGATGAAG*GATGAAGAAGGTTATAACGATGGAGAGGTAGATGACGAGGAAG	out-of-frame
PPIP5K2	AC109466.1	lncrna,m4,exon-exon	0	6	2	27	BOWTIE	5:103129703:+	5:165171378:+	ENSG00000145725	ENSG00000241956	ENSE00003676084	ENSE00002126687	CTTCCACCATGCAGATGAAGACGATGAGGAGGAAGATGATTCT*ATACTACAGAATTTCCAAGGACTTGAGGAATAATTGCACTCTT	CDS(truncated)/exonic(no-known-CDS)
PRR11	CLPB	m4	6	6	3	25	BOWTIE+STAR	17:59203473:+	11:72290712:-	ENSG00000068489	ENSG00000162129			TATGTTGGCCAGGCTGGTCTTGAACTCCTCACCTCAGGTGATCCACCCAT*CTCGGCCTCCCAAAGTGCTGAGATTACAGGCATGAGCCACCACACCTAGA	UTR/UTR
PTMA	SCAF1	oncogene,cancer,reciprocal,short_repeats,sr1.84	0	6	4	26	BOWTIE+BLAT	2:231711984:+	19:49653453:+	ENSG00000187514	ENSG00000126461			AAGAGGAAGAAGGTGGGGAGGAAGAGGAGGAGGAAGAAGAAGGTGATGG*GAGGAGGAGGAGGAGGAAGAAGAAGAGGAGGAGGAAGAGGAAGAGGAGGA	intronic/CDS(truncated)
PTMA	SCAF1	oncogene,cancer,reciprocal,short_repeats,sr1.91	0	6	2	26	BOWTIE+STAR	2:231711980:+	19:49651192:+	ENSG00000187514	ENSG00000126461			CGAAGAAGAGGAAGAAGGTGGGGAGGAAGAGGAGGAGGAAGAAGAAGGTG*AGGAGGAAGAGGAGGAGGAAGAGGAAGAAGAAGAGGAAGAGGAAGACGAG	in-frame
RTN3	KLK2	cancer,m5,t3	0	6	2	30	BOWTIE+BLAT	11:63759004:+	19:50876148:+	ENSG00000133318	ENSG00000167751			CATTAGTTTGAGAACTCGTTCCCGAATGTGCTTTCCTCCCTCTCCCCTGC*CCCATGTCTATTTCTTGCTGTCTCTGTCTCTTCTTTGCTCATCCTAATTC	UTR/UTR
SCAF1	PTMA	oncogene,cancer,reciprocal,short_repeats,sr1.86	0	6	5	25	BOWTIE+BLAT	19:49651217:+	2:231711916:+	ENSG00000126461	ENSG00000187514			CATCAGCGGGGACCCCCTCACCTGAGGAGGAAGAGGAGGAGGAAGAGGAA*TGACAATGAGGTAGACGAAGAAGAGGAAGAAGGTGGGGAGGAAGAGGAGG	out-of-frame
SURF4	RPLP1	ribosomal,m4	0	6	1	47	BOWTIE+STAR	9:133362510:-	15:69452819:+	ENSG00000148248	ENSG00000137818			TTTCTGAGCAAGGTCTCGAAAGCGCAGGCCGCCCTGGCTGAGCAGCACCG*CCCTTTCCTCAGCTGCCGCCAAGGTGCTCGGTCCTTCCGAGGAAGCTAAG	UTR/UTR
ZNF331	SOX5	cancer,t6,short_repeats,sr1.00,long_repeats,lr1.28	0	6	2	22	BOWTIE+STAR	19:53521333:+	12:23863843:-	ENSG00000130844	ENSG00000134532			GGCCTGAGGCTTCGGGAGCGGCGAGCAGGGAAGTGGGAGTGTGTGTGAGT*GAGTGTGTGTGTGTGTGTGTGTGTGTGTGTGTGTGTGTGTGTGTGTGTGT	UTR/intronic
AC005821.1	ARPIN	lncrna,t5,short_repeats,sr1.90	0	5	2	41	BOWTIE+STAR	17:62739297:+	15:89895903:-	ENSG00000265702	ENSG00000242498			CAGATAGTACCACTGCACTCCAGCCTGGGCAACAGAGTGAGACTCTGTCT*CAAACAAACAAACAAACAAACAAAAAACTGGACTAGGCGTGGTGGCGGTT	intronic/UTR
AC005821.1	ARPIN	lncrna,t5	0	5	2	33	BOWTIE+STAR	17:62708103:+	15:89899096:-	ENSG00000265702	ENSG00000242498			CGCCAGTGCACTCCAGCCTGGGCAACAGAGTGAGACCCTGTCTCAAAAAG*AAAAAAAAAAAAAGAATAGGGTCCCAGGCTCAGCAGGTAGGGACACTGAG	intronic/UTR
AC073195.1	ATP6V1C2	lncrna,t2	0	5	3	29	BOWTIE+BLAT;BOWTIE+STAR	2:9556592:+	2:10753981:+	ENSG00000271855	ENSG00000143882			GGGAGAGGGTCTGCAGACACTTCAACAAATAGAATCCTAGGACCTTACCT*CCTCATAAGGAGAATGGCTCAGAGCGTGGTGGAAGTCATGGAGGACTCAA	exonic(no-known-CDS)/CDS(truncated)
AC074194.2	PPP3CA	t5,short_repeats,sr0.77,polyA	0	5	12	27	BOWTIE+STAR	4:184014144:+	4:101025295:-	ENSG00000283355	ENSG00000138814			CAGCTAAGCCCCAACCAAAAAAAAAAAAAAAAAAAAAAAACAGAAAAAGA*AAAAAAAAGAACGTTGCAAATTTGTTAAAATGCCAAAAAGGACAGTTTAA	exonic(no-known-CDS)/UTR
ACSS1	APMAP	banned,known,adjacent,conjoing,healthy,cacg,hpa,18cancers,mitelman,10K<gap<100K,readthrough	0	5	2	28	BOWTIE+BLAT;BOWTIE+STAR	20:25007766:-	20:24984019:-	ENSG00000154930	ENSG00000101474			GAGATCCTGAGTGTCTACCAGAAGTGCAAGGACAAGCAGGCTGCTGCTAA*CTCCTTTAGCGGCAGAGTTTTCCGAGTGACCTTCTTGATGCTGGCTGTTT	in-frame
ACTG1	TMEM222	gtex	0	5	4	36	BOWTIE+BLAT	17:81510205:-	1:27326173:+	ENSG00000184009	ENSG00000186501			GTCTGTCAGGGTTGGAAAGTCCAAGCCGTAGGACCCAGTTTCCTTTCTTA*GCTGAGTGTTCTGGGATTTCTCTAGAGGCTGACAAGGGCTCCTGAACCAG	UTR/intronic
ACTG1	TMEM222	gtex	0	5	4	31	BOWTIE+STAR	17:81510104:-	1:27326394:+	ENSG00000184009	ENSG00000186501			AGCGGTTTGCATTTACGCCTGTAAATGTATTCATTCTTAATTTATGTAAG*GTTTTTTTTTGTATGCAATTCTCGATTCTTTAAGGAGATGAGAACAGATT	UTR/intronic
AF235103.1	TMED10	lncrna,t5	0	5	2	38	BOWTIE+STAR	8:144993788:+	14:75132296:-	ENSG00000255164	ENSG00000170348			TTCACTATATTGGCCACGTTGGTCTCGAACTCCTGACCTCAAGTGATCTG*CCTGCCTCAGCCTCCTGAGTAGCTGGGAATATAGGTGCACACCACCATGC	intronic/UTR
AP000842.3	ACRV1	lncrna,100K<gap<200K,exon-exon	0	5	2	24	BOWTIE	11:125874246:-	11:125678297:-	ENSG00000260209	ENSG00000134940	ENSE00002579459	ENSE00001796277	AGAAAACTGGTTCGAGAAGCATGGCCAACATTCCCAATGATCC*GAACATCAAGTCAGCCTAATGAGCTTTCTGGCTCCATAGATCA	exonic(no-known-CDS)/CDS(truncated)
AP001453.1	TRPT1	adjacent,lncrna,1K<gap<10K,readthrough,exon-exon	0	5	3	27	BOWTIE	11:64234194:-	11:64225869:-	ENSG00000256116	ENSG00000149743	ENSE00002262133	ENSE00003547097	AGGGAAGGAAGCAAAGCGGGAACGCACTGCAGGCCCCATCCAG*GTCTTAACCATGAACTTCTCTGGAGGAGGGAGGCAGGAAGCAG	exonic(no-known-CDS)/UTR
AP001453.1	TRPT1	adjacent,lncrna,1K<gap<10K,readthrough	0	5	2	33	BOWTIE+BLAT;BOWTIE+STAR	11:64229267:-	11:64225869:-	ENSG00000256116	ENSG00000149743			CAGCACTGGTCTCATTTCGGGCGATGCCCAACAGCAGGGGCTGGCTCAGG*GTCTTAACCATGAACTTCTCTGGAGGAGGGAGGCAGGAAGCAGCAGGGTC	exonic(no-known-CDS)/UTR
BCAM	RPL3	ribosomal,m3	0	5	2	19	BOWTIE+STAR	19:44813550:+	22:39316830:-	ENSG00000187244	ENSG00000100316			TCTACCTGCGGCTCCGCAAGGATGACCGAGACGCCAGCTTCCACTGCGCC*AGAAGAAGGCCTTTACCAAGTACTGCAAGAAATGGCAGGATGAGGATGGC	out-of-frame
BMS1P4-AGAP5	TIMM23B	lncrna,reciprocal,short_repeats,sr1.50	33	5	3	41	BOWTIE+STAR	10:73712546:-	10:49973803:+	ENSG00000242288	ENSG00000204152			TTGTGCTCAAGAATGTGTTGATGATTATACCTTCTCAGAATGAAGGTAA*TTTTTTTTTTCTTTTTTTTTGAGATGGAGTCTTGCTCTGTTGCCAGGC	intronic/UTR
BMS1P4-AGAP5	TIMM23B	lncrna,reciprocal	33	5	2	18	BOWTIE+STAR	10:73715578:-	10:49970179:+	ENSG00000242288	ENSG00000204152			CCTTCCAGGAGGGAGGTGGGGGGCGCCTCTGCCCGGCTGCCCCGTCTGGG*AAGTGCCGAGATTGCAGCCTCTGCCCGGCTGCCACCCCGTCTGGGAAGTG	intronic/UTR
CASC3	RAPGEFL1	adjacent,cancer,1K<gap<10K,readthrough,exon-exon	7	5	2	26	BOWTIE	17:40169662:+	17:40181616:+	ENSG00000108349	ENSG00000108352	ENSE00003662487	ENSE00003460556	AATACAAGTTTCTGAATATTTTAAATCTTAACATCATATAAAA*ATATCCTGCTGGATGACATTGTCCTTACCCATTCTCTCTTCCT	UTR/CDS(truncated)
COX18	SHANK2	t6	0	5	6	34	BOWTIE+STAR	4:73057429:-	11:71236866:-	ENSG00000163626	ENSG00000162105			TACTGTTTTGTAAAATAAGAGGATCAGTGAGATGATTCATGTTTTTTTTT*TTTTGAGATGGAGTCTCACTGTGTCACCCAAGCTAAAGTAAGTTTGTTTT	UTR/intronic
COX18	SHANK2	t6	0	5	3	30	BOWTIE+STAR	4:73057283:-	11:70907956:-	ENSG00000163626	ENSG00000162105			TGCCTCAGCCTCCAAGTATCTGGGATTGCAGGTGCACACCACCACGCCCA*GCTAGTTTTTGTATTTTTGGTGGAGATGGGTTTTGCTATGTTGGCCAGAC	UTR/UTR
CYP4F23P	CYP4F8	pseudogene,18cancers,m4,t1,10K<gap<100K,exon-exon,reciprocal	53	5	2	28	BOWTIE	19:15583644:+	19:15628761:+	ENSG00000269516	ENSG00000186526	ENSE00003018899	ENSE00003668331	CTTTGGGATCCATCACAACCCTTCAGTCTGGCCGGACCCGGAG*GTCTATGACCCCTTCCGCTTCGACCCAGAAAACGCCCAGAAGA	exonic(no-known-CDS)/CDS(truncated)
CYP4F23P	CYP4F8	pseudogene,18cancers,m4,t1,10K<gap<100K,exon-exon,reciprocal	53	5	2	23	BOWTIE	19:15577560:+	19:15628302:+	ENSG00000269516	ENSG00000186526	ENSE00003017869	ENSE00003626321	TGCAAGAGCTCCTGAAGAACGGTGATCCTAAAGAGATTGAATG*GGACGACCTGGCCCAGTTGCCCTTCCTGACCATGTGCCTGAAG	exonic(no-known-CDS)/CDS(truncated)
CYP4F8	CYP4F23P	pseudogene,18cancers,m4,t1,10K<gap<100K,exon-exon,reciprocal	53	5	4	29	BOWTIE	19:15624094:+	19:15583350:+	ENSG00000186526	ENSG00000269516	ENSE00003615262	ENSE00003056725	TGCAAGAGCTTCTGAAGGACCGTGAGCCTAAAGAGATTGAATG*GGATGACCTGGCCCAGTTGCCCTTCCTGACCATGTGCCTGAAG	CDS(truncated)/exonic(no-known-CDS)
CYP4F8	CYP4F23P	pseudogene,18cancers,m4,t1,10K<gap<100K,exon-exon,reciprocal	53	5	3	28	BOWTIE	19:15628595:+	19:15584124:+	ENSG00000186526	ENSG00000269516	ENSE00003609449	ENSE00002800121	CTTCGCAATCCATCACAACCCCTCAGTCTGGCCAGACCCTGAG*GTCTATGACCCCTTTCGCTTCGACCCAGAAAATCTCCAGAAGA	CDS(truncated)/exonic(no-known-CDS)
CYP4F8	CYP4F23P	pseudogene,18cancers,m4,t1,10K<gap<100K,exon-exon,reciprocal	53	5	2	25	BOWTIE	19:15622340:+	19:15577173:+	ENSG00000186526	ENSG00000269516	ENSE00003538799	ENSE00002772155	GTCTGCAGAAATGCATCTTCAGCTTTGACAGCAATTGTCAGGA*GATGAAAATGGAAAGAAGTTGTCAGATGAGAACATAAGAGCGG	CDS(truncated)/exonic(no-known-CDS)
CYP4F8	CYP4F23P	pseudogene,18cancers,m4,t1,10K<gap<100K,exon-exon,reciprocal	53	5	2	23	BOWTIE	19:15628435:+	19:15584124:+	ENSG00000186526	ENSG00000269516	ENSE00003626321	ENSE00002800121	ACCCAGGACGTGGTGCTCCCAGACAGCCGAGTCATCCCCAAAG*GTCTATGACCCCTTTCGCTTCGACCCAGAAAATCTCCAGAAGA	CDS(truncated)/exonic(no-known-CDS)
CYP4F8	CYP4F23P	pseudogene,18cancers,m4,t1,10K<gap<100K,exon-exon,reciprocal	53	5	2	20	BOWTIE	19:15623765:+	19:15577431:+	ENSG00000186526	ENSG00000269516	ENSE00003622087	ENSE00003017869	GATGAGGACATAAGAGCAGAAGCTGACACTTTCATGTTTGGAG*GCCATGACACCTCGGCCAGTGGTCTCTCCTGGGTCCTGTACAA	CDS(truncated)/exonic(no-known-CDS)
DNAL1	SAPCD2	t5,short_repeats,sr1.50	0	5	3	33	BOWTIE+STAR	14:73702968:+	9:137062302:-	ENSG00000119661	ENSG00000186193			AGGCAACATCGTGAGACCCCATCTCTACAAAAAAAAAAAAAGAAAAAAAA*AAAATGAGAGATCCAGGTTTAAAAATTCATAAACACCACAAGGAAACAAT	UTR/UTR
EEF1A1	PKM	oncogene,cancer,m4	0	5	1	49	BOWTIE+BLAT;BOWTIE+STAR	6:73518477:-	15:72208826:-	ENSG00000156508	ENSG00000067225			CAACGGAAGTAAAATCTGTCGAAATGCACCATGAAGCTTTGAGTGAAGCT*CTTCCTGGGGCTGCTGTGGACTTGCCTGCTGTGTCGGAGAAGGACATCCA	in-frame
EEF1A1	RERE	oncogene,cancer,m4	0	5	2	18	BOWTIE+STAR	6:73517612:-	1:8582210:-	ENSG00000156508	ENSG00000142599			AATGTTTTGTGGACCACTTTGGTTTTCTTTTTTGCGTGTGGCAGTTTTAA*AAAATAATAACTTAAAATATATTAACTTTTGAGGAAAATTTTACATTGAA	UTR/intronic
HSP90AB1	FASN	oncogene,cancer,m4,t2	0	5	2	31	BOWTIE+BLAT;BOWTIE+STAR	6:44253683:+	17:82088530:-	ENSG00000096384	ENSG00000169710			TATAGTGTCCCCATGGGCTCCCACTGCAGCCTCGAGTGCCCCTGTCCCAC*CTGTGGAGTTCCCAGCTCCCCGAGGAACTCCCCTCATCTCCCCACTCATC	UTR/CDS(truncated)
HSPA5	PTMA	oncogene,cancer,m3	0	5	2	45	BOWTIE+STAR	9:125241144:-	2:231708526:+	ENSG00000044574	ENSG00000187514			ATTGCGCTGTGCTCCTGTGCTACGGCCTGTGGCTGGACTGCCTGCTGCTG*CCCCACTGGCTGCTCTGAAAAGCCATCTTTGCATTGTTCCTCATCCGCCT	UTR/UTR
KISS1R	ARID3A	adjacent,oncogene,t1,1K<gap<10K,readthrough,exon-exon	0	5	4	29	BOWTIE	19:919625:+	19:929262:+	ENSG00000116014	ENSG00000116017	ENSE00000892192	ENSE00000892195	ACGCCCCGCCTGGCGCTGGCTGTCAGCCTCAGCATCTGGGTAG*GTTTCTGCAAATGCGTGAATGAGCCGGATGCCAGCCTCTGTCC	CDS(truncated)/UTR
KISS1R	ARID3A	adjacent,oncogene,t1,1K<gap<10K,readthrough,exon-exon	0	5	2	29	BOWTIE	19:918668:+	19:929262:+	ENSG00000116014	ENSG00000116017	ENSE00000769028	ENSE00000892195	GCTGGGCGACTTCATGTGCAAGTTCGTCAACTACATCCAGCAG*GTTTCTGCAAATGCGTGAATGAGCCGGATGCCAGCCTCTGTCC	CDS(truncated)/UTR
KISS1R	ARID3A	adjacent,oncogene,t1,1K<gap<10K,readthrough,exon-exon	0	5	2	23	BOWTIE	19:917746:+	19:929262:+	ENSG00000116014	ENSG00000116017	ENSE00003695928	ENSE00000892195	TGCCGCCACAAGCCGATGCGGACCGTGACCAACTTCTACATCG*GTTTCTGCAAATGCGTGAATGAGCCGGATGCCAGCCTCTGTCC	CDS(truncated)/UTR
KLK2	RAB11A	oncogene,cancer,reciprocal	0	5	2	19	BOWTIE+STAR	19:50878913:+	15:65814508:+	ENSG00000167751	ENSG00000103769			GTGACCATGTTGTTTGTGGGGTGCAGAGATGGGAGGGGTGGGGCCCACCC*CTCCCACCTCAGCACCCCAAGTAGCTGGGACTACAGGCGTGTGCCACCAC	UTR/intronic
L3MBTL4	ZNF207	t5,short_repeats,sr1.45	0	5	5	31	BOWTIE+STAR	18:6031984:-	17:32380973:+	ENSG00000154655	ENSG00000010244			TGCACTCCAGCCTGGGCAACAGAGCAAGACTCCGTCTCAAAAAAAAAAAG*AAAGAAAAAGTGATAAGATTTGGGAGTCTATTCCCTGGGATGTTCTATTA	UTR/UTR
MAP4K1	RPL7L1	ribosomal,t5	14	5	6	26	BOWTIE+STAR	19:38614708:-	6:42888389:+	ENSG00000104814	ENSG00000146223			GTAGAGATGGGGTTTCACCATGTTGGCCAGGCTGGTCTCGGACTCCTGAC*CTCAAGTGATCCACAAGCCTGGGCCTCCCAAAGTGCTGGGATTACAGGCA	UTR/UTR
MAP4K1	RPL7L1	ribosomal,t5	14	5	2	41	BOWTIE+STAR	19:38614703:-	6:42886738:+	ENSG00000104814	ENSG00000146223			GATGGGGTTTCACCATGTTGGCCAGGCTGGTCTCGGACTCCTGACCTCAA*GTAATCCCAGCACTTTGGGAGGCCAAGGCGGGCAGACCATGAGGTCAGGA	UTR/UTR
MED12	IRF2BPL	known,cancer,m3,short_repeats,sr1.96	4	5	2	28	BOWTIE+STAR	X:71141271:+	14:77027444:-	ENSG00000184634	ENSG00000119669			TCTTATAGCAGCAGCAGCAACAGCAACAGCAGCAGCAGCAGCAGCAGCAA*CAGCAGCAGCAGCAGCAGCAGCAGCAACAACAGCTCAACCACGTTGATGG	in-frame
NCOR2	KLK2	cancer,t1	0	5	2	18	BOWTIE+STAR	12:124349957:-	19:50877093:+	ENSG00000196498	ENSG00000167751			CCTCTCCTCCATCCACTTCCGCCTGTGCCCGCAGCCCCCTCCCCAGGCCT*CATCTGCCTCCCCTGCTCCCCAGCTATAGCCACGCCCCCTCCCCATGCCT	intronic/UTR
NDRG4	SETD6	adjacent,18cancers,1K<gap<10K,readthrough	0	5	4	38	BOWTIE+BLAT;BOWTIE+STAR	16:58512172:+	16:58515765:+	ENSG00000103034	ENSG00000103037			GCCCAGCTGGTGCTGTAGGGCCACGCAGGCAGGGGCGTCAAGGGGTTTCT*CTGGTCACTGCGCGCACTTATCTCAGGTGGCGGGGCCCGTGGACGGCGGC	UTR/UTR
PMS2	POLR2J3	banned,known,hpa,cancer,tumor,m0,multi,exon-exon	0	5	5	29	BOWTIE	7:6002453:-	7:102567083:-	ENSG00000122512	ENSG00000168255	ENSE00003715574	ENSE00003819153	ACTACCTGTGCGCCATAAGGAATTTCAAAGGAATATTAAGAAG*ACGTGCCTGCTTCCCCTTCGCCTTCTGCCGTGATTGTCAGTTT	in-frame
PMS2	POLR2J3	banned,known,hpa,cancer,tumor,m0,multi,exon-exon	5	5	3	41	BOWTIE+BLAT	7:6002453:-	7:102567083:-	ENSG00000122512	ENSG00000285437			TTTCCACACTACCTGTGCGCCATAAGGAATTTCAAAGGAATATTAAGAAG*ACGTGCCTGCTTCCCCTTCGCCTTCTGCCGTGATTGTCAGTTTCCTGAGG	in-frame
PPM1G	KLK2	cancer,t3	0	5	2	32	BOWTIE+BLAT;BOWTIE+STAR	2:27381543:-	19:50877169:+	ENSG00000115241	ENSG00000167751			TCCAGACCCCTGCCCACCTAGACTGTTTTCTGAGCCCTCCGGACCTGAGA*CTGACTCCCTCAACACAAGAGGTGATTCTCACAGCATAATTCACCCATTC	UTR/UTR
RAB11A	KLK2	oncogene,cancer,reciprocal	0	5	4	40	BOWTIE+STAR	15:65861045:+	19:50875629:+	ENSG00000103769	ENSG00000167751			GCCGAGATCGTGCCACTGCACTCCAGCCTGGGTGACAGAACAAGACTCCA*TCTCTACTAAAAATACAAAAAGTAGCCAGGCGTGGTGCTGCGCGCCTGTA	intronic/intronic
RPL13A	ATP5F1A	ribosomal,m3,t1	0	5	2	49	BOWTIE+BLAT;BOWTIE+STAR	19:49490576:+	18:46087450:-	ENSG00000142541	ENSG00000152234			CCCCTACCACTTCCGGGCCCCCAGCCGCATCTTCTGGCGGACCGTGCGAG*ATGCTGCCCCACTTCAGTACCTGGCTCCTTACTCTGGCTGTTCCATGG	in-frame
RPL22	NEAT1	lncrna,ribosomal,oncogene,cancer,m4,t2	0	5	2	37	BOWTIE+BLAT;BOWTIE+STAR	1:6192947:-	11:65426061:+	ENSG00000116251	ENSG00000245532			GGGTGGTGACCATCGAAAGGAGCAAGAGCAAGATCACCGTGACATCCGAG*GTGCCTTTACTACATGTGTGATCTGAAAACCCTGCTTGGTTCTGAGCTGC	CDS(truncated)/exonic(no-known-CDS)
SCARB1	UBC	banned,known,adjacent,conjoing,cacg,hpa,gtex,chimerdb3seq,cancer,tcga-normal,rt_circ_rna,oesophagus,10K<gap<100K,exon-exon	0	5	5	27	BOWTIE;BOWTIE+BLAT;BOWTIE+STAR	12:124863595:-	12:124913774:-	ENSG00000073060	ENSG00000150991	ENSE00001329956	ENSE00001406973	GATCGTGATGGTGCCGTCGCTCATCAAGCAGCAGGTCCTTAAG*ACAATGCAGATCTTCGTGAAGACTCTGACTGGTAAGACCATCA	CDS(truncated)/UTR
SCD	KLK2	cancer,t3	0	5	2	32	BOWTIE+BLAT;BOWTIE+STAR	10:100362521:+	19:50876243:+	ENSG00000099194	ENSG00000167751			GATTCTTGATTCCTGGCTCTACCCTGTCTGTCCCTTTTCTTTGACCAGAT*CTCTCTCTTTTCCACTTCGTTTCTTTCAGTTTCTGTCTCTGCCTCTCACA	UTR/UTR
SUZ12	AC127024.5	lncrna,oncogene,cancer,tumor	0	5	2	34	BOWTIE+BLAT;BOWTIE+STAR	17:31976614:+	17:30792464:+	ENSG00000178691	ENSG00000266490			GATGGGGAAAAGACATTTGTTGCACAAATGACAGTATTTGATAAAAACAG*AAATAAGTCGGAGCTCTGGAGTAGAGAACACCCGATGATTCAGAATCGTT	CDS(truncated)/exonic(no-known-CDS)
TDP1	RBBP4	t5	0	5	2	33	BOWTIE+STAR	14:89956910:+	1:32682780:+	ENSG00000042088	ENSG00000162521			TGCGCTCCAGCCTGAGCGGCAGAGCGAGACTCTGTCTCAAAAAAATAAAT*AAAGTTGTGAATTTGATGTAAGCTTAGGAAATGAATAAAATTTATAGGCA	UTR/UTR
TDP1	RBBP4	t5	0	5	2	29	BOWTIE+STAR	14:89971113:+	1:32683911:+	ENSG00000042088	ENSG00000162521			GACCTCAGGTAGTCCACCTGCCTCGGCCTCCCAAGGTGCCGGGATTACAG*GCGTGAGCCACCCCGTCCGGCCTGTTTTTAAGGCATTAATTAGTATTGTT	intronic/UTR
TIMM23B	BMS1P4-AGAP5	lncrna,reciprocal	33	5	6	37	BOWTIE+BLAT;BOWTIE+STAR	10:49973142:+	10:73699277:-	ENSG00000204152	ENSG00000242288			CAACTGGTGAAGTACTGAGAAGAAGCTACACAAAAGGCAGCAAAGTATTA*TTGCTCCTTCACATGTTGCCACTCTCTGTGCGGCCACCATGTAAGTCGGA	UTR/intronic
TRG@	ACPP	m4	0	5	2	36	BOWTIE+STAR	7:38316307:+	3:132357897:+	ENSG09000001077	ENSG00000014257			ACATGGCGAAACCCCGTCTCTATTAAAAATACAAAAAAATTAGATGGGCG*TGGTGGTGTGTGCCTATAGTCCCACTACTTGTGGGGCTAAGGCAGGAGGA	---/UTR
TRG@	GK5	t2	0	5	3	37	BOWTIE+BLAT	7:38314898:+	3:142213111:-	ENSG09000001077	ENSG00000175066			CCCATCTCTACTAAAGATACAAAAAATTAGCCGGGCATGGTAGTGCGTGC*CTGTAATCCCAGCACTTTGGGAGGCCGAGGTGGGCGGATCACGAGGTCAG	---/intronic
TRG@	GK5	t2,short_repeats,sr0.97	0	5	2	23	BOWTIE+STAR	7:38274428:+	3:142157969:-	ENSG09000001077	ENSG00000175066			GATGATGCCACTGCATTCCAGCTGGGCGACAGAGTGAGACTCCATCTCAA*AAAAAAAAAAAACAAAAACAACAACAACAACAACAAAAAACAACCAGAGA	---/UTR
TTBK2	CDAN1	adjacent,1K<gap<10K,readthrough	0	5	4	42	BOWTIE+BLAT;BOWTIE+STAR	15:42741453:-	15:42736719:-	ENSG00000128881	ENSG00000140326			GATGGAGTGGTTGACAAGTACTGTTGCGCTGTGTAACTTGGGGTTTGGCC*CGTTCCTGTTGAACTTCCTGAGGGAGCAGAGCAGCCGCGTCCTCCCGCAG	UTR/CDS(truncated)
TTC3	HOMER2	t6,short_repeats,sr1.98,polyA	0	5	3	26	BOWTIE+STAR	21:37134295:+	15:82842477:-	ENSG00000182670	ENSG00000103942			TTGAAACCATCCTGGCCATCATGGCGAAACCCCATCTCTACTAAAAATAC*AAAAAAAAAAAAAAAATTAGCTGGCTGTGGTGATAGGAACCTGTAATCTC	intronic/UTR
TTC3	HOMER2	t6,short_repeats,sr1.19	0	5	2	18	BOWTIE+STAR	21:37108085:+	15:82842332:-	ENSG00000182670	ENSG00000103942			GATCACGCCACTGCACTCCAGCCTGGGCGACAGAGCGAGACTCTGTCTCA*AAAAAAACAAAAAACAAAACAAAAAAAAAACCTTCCAAAAGAAGTTTGAG	UTR/UTR
TUBB	KLK2	cancer,m4,t1	0	5	1	49	BOWTIE+STAR	6:30723412:+	19:50873472:+	ENSG00000196230	ENSG00000167751			TGGGCCAAAGGCCACTACACAGAGGGCGCCGAGCTGGTTGATTCTGTCCT*GCATGTGGGACCTGGTTCTCTCCATCGCCTTGTCTGTGGGGTGCACTGGT	CDS(truncated)/UTR
AC097654.1	PTMA	lncrna,oncogene,cancer,t4,reciprocal,short_repeats,sr1.86	0	4	2	20	BOWTIE+STAR	4:32005802:-	2:231711356:+	ENSG00000286212	ENSG00000187514			AAAAGAAGAAGGAAGAAGAGGAAGAAGAAGAGGAAGAAGAGGAAGAAGGA*GGAGAAGAAGGAAGTTGTGGAAGAGGCAGAAAATGGAAGAGACGCCCCTG	exonic(no-known-CDS)/CDS(truncated)
ACLY	KLK2	cancer	0	4	1	48	BOWTIE+BLAT	17:41884193:-	19:50879037:+	ENSG00000131473	ENSG00000167751			TACGCTATCAGGACACTCCAGGAGTCAAAATGATTGTGGTTCTTGGAGAG*TGGGGGCACTGGGAAGCCTAGATAAGGCCGTGAGCAGAAAGAAGGGGAGG	CDS(truncated)/UTR
ARIH2	P4HTM	adjacent,1K<gap<10K,readthrough	0	4	5	38	BOWTIE+BLAT;BOWTIE+STAR	3:48980346:+	3:48990739:+	ENSG00000177479	ENSG00000178467			GACCTCTGCACCTTCATGGGACTCCTGTGGTTTTCTTCTTCTTCTGTGCC*TCGCCTGCTGTCGCTCTCCGGGCCGGGGCGACTTGGCCCTTCTTGGGCAG	intronic/UTR
BSDC1	FAM229A	banned,known,adjacent,hpa,non_cancer_tissues,gap<1K,readthrough	0	4	3	38	BOWTIE+BLAT;BOWTIE+STAR	1:32368447:-	1:32364209:-	ENSG00000160058	ENSG00000225828			CTGAAGAGGAGGTGCAGATGGCACTTTCCAAAGTGGATGCCTCCGGGGAG*GCCGGAGGATCATATCGGGTTCCAGGAGCCTCTTGAGCAGGTCCTGGCAA	CDS(truncated)/UTR
C19ORF48	WWOX	cancer,tumor,t4	0	4	2	26	BOWTIE+STAR	19:50804572:-	16:78508196:+	ENSG00000167747	ENSG00000186153			AAATGGCGCGTGCTGCAACCCGCGCCCGCTTCGGAGAGAGAAATGCTGGG*AGACAGGGTTTCGCCATGTTGGCCGGGCTGGTCTTGAACTCCTGATCTCA	UTR/intronic
CFAP74	HSBP1L1	polyA	0	4	2	23	BOWTIE+STAR	1:2001348:-	18:79967151:+	ENSG00000142609	ENSG00000226742			ACCCTGCGCCACTGCACTCCAGCCTGGGCGACAGAGCGAGACTCCGTCTC*AAAAAAAAAAAAAAAGCTCTACCTCCTGCTTGACTGGCAACACAGGATGT	intronic/intronic
CFAP74	HSBP1L1	polyA	0	4	2	23	BOWTIE+STAR	1:1944625:-	18:79967151:+	ENSG00000142609	ENSG00000226742			GATCGCACCATTGCACTCCAGCCTGGGCGACAGAGCGAGACTCCGTCTC*AAAAAAAAAAAAAAAGCTCTACCTCCTGCTTGACTGGCAACACAGGA	intronic/intronic
CFAP74	HSBP1L1	polyA	0	4	2	23	BOWTIE+STAR	1:1983707:-	18:79967151:+	ENSG00000142609	ENSG00000226742			AGATTGCGTCACTGCACTCCAGCCTGGGCGACAGAGCGAGACTCCGTCTC*AAAAAAAAAAAAAAAGCTCTACCTCCTGCTTGACTGGCAACACAGGATGT	UTR/intronic
CHCHD3	EXOC4	cell_lines,gtex,cancer,tcga-cancer,mitelman,t1,exon-exon,reciprocal	0	4	2	28	BOWTIE	7:132975169:-	7:133288922:+	ENSG00000106554	ENSG00000131558	ENSE00003586778	ENSE00003648683	GAGGATATGTAGCGAGGAGGAACGCGCTAAGGCAAAGCACCTG*GTAAAAGAGAACCTGCTTTCATGCAAGATGCTGCTGCACTGCA	in-frame
CSF2RA	IL3RA	banned,known,paralogs,adjacent,similar_reads,ambiguous,gtex,chimerdb3pub,cancer,m0,multi,gap<1K,readthrough,reciprocal,rt_circ_rna	702	4	2	40	BOWTIE+STAR	X:1256256:+	X:1382901:+	ENSG00000198223	ENSG00000185291			AAGAAATTCTCCTGCCTCAGCCTTCCAAGAAGCTGGGACCACAGGCACCC*GCCACCACCCCTGGCTAATTTTTATATTAGCCGGTCTCGAACTCCTGACC	intergenic/intergenic
CSNK1E	KLK2	cancer	34	4	2	18	BOWTIE+STAR	22:38297746:-	19:50878418:+	ENSG00000213923	ENSG00000167751			GCAGCACAGTGGAGGCCATGGTGGAAAAGGCCCTGCCATGGGGTCCTTGA*TCCACTTGTCTGTAATGGTGTGCTTCAAGGTATCACATCATGGGGCCCTG	UTR/CDS(truncated)
DCDC2	ELOVL2-AS1	lncrna,exon-exon	0	4	8	28	BOWTIE	6:24353569:-	6:11077689:+	ENSG00000146038	ENSG00000230314	ENSE00001085339	ENSE00001638322	AGGAGAAATCAAGAAAAGACCAATGGAAGTTGTTAATACAGAG*ATGAAAGTGTCCTAAGTTAGATTCCTGGGAAGAAAATTCTGAG	CDS(truncated)/exonic(no-known-CDS)
EBF1	MAP1B	cancer,t3	0	4	6	37	BOWTIE+BLAT;BOWTIE+STAR	5:158812275:-	5:72195358:+	ENSG00000164330	ENSG00000131711			AGTGGCAATTGTTAATAACTTTTGGAAGAATTCTTAACTTTTCAGCTACT*CTATCAAGAAGGAGGAAAAACCAAAAAAGGAAGAGGTGAAAAAAGAAGTC	intronic/CDS(truncated)
EEF1A1	THRAP3	oncogene,cancer,exon-exon	0	4	3	24	BOWTIE	6:73519883:-	1:36289060:+	ENSG00000156508	ENSG00000054118	ENSE00001191875	ENSE00000955947	CGACAAAAGAACCATTGAAAAATTTGAGAAGGAGGCTGCTGAG*GTATCTAGAAGAGCAGAAGACAGAGAATGGAAAAGATAAGGAA	out-of-frame
EEF2	RPS19	ribosomal,m3	0	4	3	34	BOWTIE+STAR	19:3978862:-	19:41871560:+	ENSG00000167658	ENSG00000105372			CTGACCTCGTGATCCCCCTGCCTCGGCCTCCCAAAGTGCTGGGATTACAG*GTGTGAGCCACTGTGCCTGGTCTGGTTTGGGTCTCTTGATTGTTCTTCAG	intronic/UTR
EXOC4	CHCHD3	cell_lines,gtex,cancer,tcga-cancer,mitelman,t1,exon-exon,reciprocal	0	4	2	24	BOWTIE	7:133480138:+	7:133024627:-	ENSG00000131558	ENSG00000106554	ENSE00003658203	ENSE00003467866	GAACAGAGAAGGGAGCTCTATAGTCGGAGTGGAGAACTGCAAG*TTTCTGATGAAGAATTGAAAAGAAGAGTAGCTGAGGAGCTGGC	in-frame
GAPDH	RPS19	ribosomal,m3	0	4	11	38	BOWTIE+BLAT	12:6538409:+	19:41860776:+	ENSG00000111640	ENSG00000105372			TGTGCTCAACCAGTTCCCTTTCCCCTGGCTGGCAGCGCGGAGGCCGCACG*TGCCTGGAGTTACTGTAAAAGACGTGAACCAGCAGGAGTTCGTCAGAGC	intergenic/CDS(truncated)
GFPT1	KLK2	cancer,t1	0	4	3	23	BOWTIE+STAR	2:69356042:-	19:50875601:+	ENSG00000198380	ENSG00000167751			GAACCCAGGAGGCAAGAGGTTTCAGTGAGCCGAGATCGTGCCACTGCACT*CCAGCCTGGCCAACATGGCAAAACCCCGTCTCTACTAAAAATACAAAAAG	intronic/intronic
IL3RA	CSF2RA	banned,known,paralogs,adjacent,similar_reads,ambiguous,gtex,chimerdb3pub,cancer,m0,multi,gap<1K,reciprocal,rt_circ_rna,short_repeats,sr1.86	702	4	2	41	BOWTIE+STAR	X:1362777:+	X:1302870:+	ENSG00000185291	ENSG00000198223			TCCGTCTCCACATGGCCTTCTCCTCTGCATCCGTGTCTCCTTTTTATTTA*TTTATTTATTTATTTATTTTGAGACAGGGTCTCACTCTGTCACCCAGGCT	intronic/intronic
IL3RA	CSF2RA	banned,known,paralogs,adjacent,similar_reads,ambiguous,gtex,chimerdb3pub,cancer,m0,multi,gap<1K,reciprocal,rt_circ_rna	702	4	2	33	BOWTIE+STAR	X:1362789:+	X:1320850:+	ENSG00000185291	ENSG00000198223			TGGCCTTCTCCTCTGCATCCGTGTCTCCTTTTTATTTATTTATTTATTTA*TTTGTTTTGAGACAGAGTCTCACTCTGTCACCCAAGTTCGAGTACAGTGG	intronic/intergenic
ITGB1	EIF4B	m3,t1	0	4	2	21	BOWTIE+STAR	10:32984331:-	12:53038817:+	ENSG00000150093	ENSG00000063046			GGTTGAGCAACAGCACTCCAGCCTGGGCAACAGAGCAAGACTCTGTCTCA*AAAAAAAAAAGAATTATTGGGTTATCTACCTTTTCTTGCCAGTAGAGGGA	intronic/UTR
KLK2	MAZ	cancer	0	4	1	48	BOWTIE+STAR	19:50878550:+	16:29808205:+	ENSG00000167751	ENSG00000103495			ACACCAAGGTGGTGCATTACCGGAAGTGGATCAAGGACACCATCGCAGCC*AACCCCAACCCCAACGTGTCCCCAGGCCGGATCACCTCAACAGTCACGTC	CDS(truncated)/UTR
LINC00685	TAF15	lncrna,oncogene,cancer,tumor,t5	0	4	7	38	BOWTIE+STAR	X:321248:+	17:35827610:+	ENSG00000226179	ENSG00000270647			GTGTGGCATGGTGGTGGGTGCCTGTGGTCCCAGCTACTCGGGACGCTGAG*ACAGGAGAATCAGTTGACCTGGGAGTTGGTGGTTGCAGTGAGCTGAGATC	exonic(no-known-CDS)/intronic
LINC00685	TAF15	lncrna,oncogene,cancer,tumor,t5	0	4	4	38	BOWTIE+STAR	X:321400:+	17:35827610:+	ENSG00000226179	ENSG00000270647			GCCGGGCGTGGTGGTGGGTGCCTGTGGTCCCAGCTGCTCGGGACGCTGAG*ACAGGAGAATCAGTTGACCTGGGAGTTGGTGGTTGCAGTGAGCTGAGATC	intronic/intronic
LINC00685	TAF15	lncrna,oncogene,cancer,tumor,t5	0	4	4	38	BOWTIE+STAR	X:321542:+	17:35827610:+	ENSG00000226179	ENSG00000270647			GCCGGGCGTGGTGGTGGGTGCCTGTGGTCCCAGCTGCTCGGGACGCTGAG*ACAGGAGAATCAGTTGACCTGGGAGTTGGTGGTTGCAGTGAGCTGAGATC	intronic/intronic
LINC00685	TAF15	lncrna,oncogene,cancer,tumor,t5	0	4	4	38	BOWTIE+STAR	X:321682:+	17:35827610:+	ENSG00000226179	ENSG00000270647			GCCGGGCGTGGTGGTGGGTGCCTGTGGTCCCAGCTGCTCGGGACGCTGAG*ACAGGAGAATCAGTTGACCTGGGAGTTGGTGGTTGCAGTGAGCTGAGATC	intronic/intronic
LINC00685	TAF15	lncrna,oncogene,cancer,tumor,t5	0	4	4	38	BOWTIE+STAR	X:321822:+	17:35827610:+	ENSG00000226179	ENSG00000270647			GCCGGGCGTGGTGGTGGGTGCCTGTGGTCCCAGCTGCTCGGGACGCTGAG*ACAGGAGAATCAGTTGACCTGGGAGTTGGTGGTTGCAGTGAGCTGAGATC	exonic(no-known-CDS)/intronic
MCCC2	WIPF2	m3,t5,reciprocal	0	4	2	40	BOWTIE+BLAT	5:71651033:+	17:40235150:+	ENSG00000131844	ENSG00000171475			TATGTTGGCCAGGCTGCTCTCAAACTCCTGACCTCAAGTGATCTGCCCAC*CTCCCAAAGTGCTGGGATTACAGGCTTGAGCCACCACGCCCAGCCCATTG	intronic/intronic
MCCC2	WIPF2	m3,t5,reciprocal	0	4	2	26	BOWTIE+STAR	5:71657425:+	17:40283247:+	ENSG00000131844	ENSG00000171475			CAAACAACAGCGCTCCCCATTTCCCCCTCCCCCGAGCCCATGACATCTCC*TTATTATTATTTTTTTTTGAGACAGGATGTTGCTGTCATCCAGGCTGGAG	UTR/UTR
MLEC	UNC119B	banned,known,hpa,1K<gap<10K,exon-exon	0	4	2	29	BOWTIE	12:120696541:+	12:120713274:+	ENSG00000110917	ENSG00000175970	ENSE00002272079	ENSE00003692746	CCTTCGGAGTCTTCATTCCAACCCTCTTCTGCCTCTGCCGGTT*ATTATTTATGTAAACCCGAAGACAACATCTACAGTATTGATTT	in-frame
MLEC	UNC119B	banned,known,hpa,1K<gap<10K,exon-exon	0	4	2	23	BOWTIE	12:120687531:+	12:120713274:+	ENSG00000110917	ENSG00000175970	ENSE00002306378	ENSE00003692746	ATCCACTTCCGCAAGGACCCTTTGGAAGGCCGGGTGGGCCGAG*ATTATTTATGTAAACCCGAAGACAACATCTACAGTATTGATTT	in-frame
NEAT1	CALR	lncrna,oncogene,t2	0	4	1	48	BOWTIE+BLAT	11:65423473:+	19:12943803:+	ENSG00000245532	ENSG00000179218			GGCCCAGCCTGGTGGAGCGTCCAGGTCTGGGTGCGAAGCCAGGCCCCTGG*GCAGAGGACAAGGAGGATGATGAGGACAAAGATGAGGATGAGGAGGATGA	exonic(no-known-CDS)/CDS(truncated)
NKX2-2	AL133325.3	adjacent,lncrna,cancer,cortex,1K<gap<10K,readthrough	0	4	2	34	BOWTIE+BLAT;BOWTIE+STAR	20:21512174:-	20:21502312:-	ENSG00000125820	ENSG00000278041			CTGGTTCCAGAACCACCGCTACAAGATGAAGCGCGCCCGGGCCGAGAAAG*AAGAAGAAATCGGTACAGACACGCAGAGGGGAGGGCATGTGAGGACATGG	CDS(truncated)/exonic(no-known-CDS)
NONO	RPL27A	ribosomal,cancer,m3,t1	0	4	1	49	BOWTIE+STAR	X:71300574:+	11:8686491:+	ENSG00000147140	ENSG00000166441			CAGGTTGATCTTGAACTCCTGACCTCGTGATCTACCCACCTCGGCCTCCC*AAAGTTCTGGGATTATAGTGTGAGCCACTGCGCCCGGCCATGGCTCCTTA	UTR/UTR
NOS1AP	C1ORF226	banned,known,paralogs,adjacent,conjoing,cacg,ucsc_fully_overlapping,ucsc_partially_overlapping,ucsc_same_strand_overlapping,mitelman,1K<gap<10K,readthrough	0	4	2	37	BOWTIE+STAR	1:162367204:+	1:162381891:+	ENSG00000198929	ENSG00000239887			GCTGGGCGCGGGCTTGGCTGACTTTGCCCACCCTGCGGGCAGCCCCTTAG*TTGACCACGGCATGTTTGAGAATTTGAACACAGCCCTCACTCCAAAGCTC	in-frame
NPM1	HMGB2	oncogene,cancer,tumor,m3,t2,short_repeats,sr1.58	0	4	3	21	BOWTIE+STAR	5:171392751:+	4:173332176:-	ENSG00000181163	ENSG00000164104			TATTTTAGCTGTGGAGGAAGATGCAGAGTCAGAAGATGAAGAGGAGGAGG*AACAGGCTCAAAGAAGAAGAACGAACCAGAAGATGAGGAGGAGGAGGAGG	out-of-frame
PBXIP1	PMVK	banned,known,adjacent,healthy,bodymap2,hpa,mitelman,t1,1K<gap<10K,readthrough,exon-exon	0	4	2	27	BOWTIE	1:154945572:-	1:154932415:-	ENSG00000163346	ENSG00000163344	ENSE00001073606	ENSE00001073580	TCATCTTCAGCCACTTCTTTGGAGACAAAGCACTGAAGAAGAG*ACTTGGAGCTGATGTCTGTGCTGTCCTCCGGCTCTCTGGTCCA	in-frame
PRPF8	NEAT1	lncrna,oncogene	0	4	1	49	BOWTIE+STAR	17:1679606:-	11:65423243:+	ENSG00000174231	ENSG00000245532			TCTGGTCGCACCCGTCGGGCCCTGGACATACCCCTTGTCAAGAACTGGTA*CCGGGAGGGCTAATCTTCAACTTGTCCATGCCAGCAGCCCCTTTTTTTCC	intronic/exonic(no-known-CDS)
PSAP	UBB	cancer	0	4	2	25	BOWTIE+BLAT;BOWTIE+STAR	10:71816275:-	17:16381902:+	ENSG00000197746	ENSG00000170315			TTTAACAATAAAATTCTGTTAGCCAGAAGTTTCCAGAGCTTTCGAGGAAG*GTCAAAATGCAGATCTTCGTGAAAACCCTTACCGGCAAGACCATCACCCT	intergenic/UTR
PTMA	AC097654.1	lncrna,oncogene,cancer,t4,reciprocal,short_repeats,sr1.91	0	4	3	17	BOWTIE+BLAT	2:231711967:+	4:32005819:-	ENSG00000187514	ENSG00000286212			ACAATGAGGTAGACGAAGAAGAGGAAGAAGGTGGGGAGGAAGAGGAGGAG*GAAGAAGAGGAAGAAGGAGAAGAAGGAGAAGGAGAAGAAGCAGCAGCCAA	CDS(truncated)/exonic(no-known-CDS)
PTMA	RANGAP1	oncogene,cancer,t1	0	4	2	23	BOWTIE+BLAT	2:231711985:+	22:41254400:-	ENSG00000187514	ENSG00000100401			AAGAGGAAGAAGGTGGGGAGGAAGAGGAGGAGGAAGAAGAAGGTGATGGT*GAGGAGGAGGAGGAGGAAGAAGAGCCTCAGCAGCGAGGGCAGGGAGAGAA	intronic/CDS(truncated)
PTMA	RANGAP1	oncogene,cancer,t1,short_repeats,sr1.77	0	4	1	48	BOWTIE+BLAT	2:231711940:+	22:41254430:-	ENSG00000187514	ENSG00000100401			ATGAGGAAAATGGGGAGCAGGAGGCTGACAATGAGGTAGACGAAGAAGAG*GAGGAGGAAGATGAGGAAGAGGAGGAAGAAGAGGAGGAGGAGGAGGAAGA	in-frame
PTMA	SLC12A5	oncogene,cancer,t6,reciprocal,short_repeats,sr1.77	0	4	3	23	BOWTIE+STAR	2:231711985:+	20:46022972:+	ENSG00000187514	ENSG00000124140			AAGAGGAAGAAGGTGGGGAGGAAGAGGAGGAGGAAGAAGAAGGTGATGGT*GAGGAAGAGGAGGAGGAGGAAGAGGAGGAGGAAGAGGAGGAGGAGGAGAA	intronic/CDS(truncated)
RP1	RPL7L1	ribosomal,t4,reciprocal	15	4	11	39	BOWTIE+STAR	8:54840483:+	6:42888389:+	ENSG00000104237	ENSG00000146223			GTAGAGATAGGGTTTCACCATGTAGGCCAGGCTGGTCTCGAACTCCTGAC*CTCAAGTGATCCACAAGCCTGGGCCTCCCAAAGTGCTGGGATTACAGGCA	intronic/UTR
RP1	RPL7L1	ribosomal,t4,reciprocal	15	4	2	27	BOWTIE+STAR	8:54697101:+	6:42886306:+	ENSG00000104237	ENSG00000146223			AATAGAGTGGGCTTCCTCAAGGAGATGGGCACACCTGGCTATCGGGG*CCAGGGAAGCATTTCCAGGAGATCTCATGGTTCTTGTGCCCTTTCCACC	intronic/CDS(truncated)
RP1	RPL7L1	ribosomal,t4,reciprocal,short_repeats,sr1.26,polyA	15	4	2	19	BOWTIE+STAR	8:54635085:+	6:42886995:+	ENSG00000104237	ENSG00000146223			GGTGCCACTGCACTCCAGCCTGGGCAACAGAGCGAGACTCCATCTCAAAA*AAAAAAAAAAAAAAAAACTATTGCTGCAGTCATTCAGATGGAAATGAGGA	intronic/UTR
RPL7L1	RP1	ribosomal,t4,reciprocal	15	4	14	40	BOWTIE+STAR	6:42887588:+	8:54697564:+	ENSG00000146223	ENSG00000104237			CGCCATTGCACTCCAGCCTGGGCAACAAGCGAAACTCTGTCTCAAAAAAA*AAAAGAAAAGACAGTAGCTTATGTTCATGGCAAGCACCTCTCATCACAGT	UTR/intronic
RPL7L1	RP1	ribosomal,t4,reciprocal	15	4	4	27	BOWTIE+STAR	6:42888369:+	8:54577228:+	ENSG00000146223	ENSG00000104237			TCTTGTATTTTTAGTAGAGATGGAGACAGAGTTTCACCATGTAGGCCAGG*CTGGTCTCGAACTCCTGACCTCAAGTGACCTGCCCACCTCAGCCTCCCGG	UTR/UTR
RPL7L1	RP1	ribosomal,t4,reciprocal	15	4	2	39	BOWTIE+STAR	6:42886367:+	8:54696942:+	ENSG00000146223	ENSG00000104237			TTCCAGGAGATCTCATGGTTCTTGTGCCCTTTCCACCTCTCAGTGGCCCG*TCATTTGCTTGGAAGACCTCATTCATGAAATTGCCTTCCCAGGGAATCAT	CDS(truncated)/intronic
RSKR	AC002351.1	lncrna,ribosomal,t4	0	4	5	40	BOWTIE+BLAT;BOWTIE+STAR	17:28609793:-	12:110951816:-	ENSG00000167524	ENSG00000258240			GACCTCAAGTGATCGGCCTGCCTTGGCCTCCCAAAGTGCTGGAATTACAG*CTGGACTGTGCTGCTGCCATCTCGGCTCACTGCAACCTCCCTGCCTGATT	UTR/exonic(no-known-CDS)
RSKR	AC002351.1	lncrna,ribosomal,t4	0	4	2	32	BOWTIE+BLAT;BOWTIE+STAR	17:28611567:-	12:110951816:-	ENSG00000167524	ENSG00000258240			GCCCCAGGGAGCTCAAGCCTACACTATCTGTGGCACTCTTCAGTACATGG*CTGGACTGTGCTGCTGCCATCTCGGCTCACTGCAACCTCCCTGCCTGATT	CDS(truncated)/exonic(no-known-CDS)
RSKR	AC002351.1	lncrna,ribosomal,t4	0	4	2	25	BOWTIE+STAR	17:28611544:-	12:110951816:-	ENSG00000167524	ENSG00000258240			CTATCTGTGGCACTCTTCAGTACATGGGTGAGAGAGGTTAAAGCTGATGG*CTGGACTGTGCTGCTGCCATCTCGGCTCACTGCAACCTCCCTGCCTGATT	UTR/exonic(no-known-CDS)
RUNX2	ATXN2	cancer,t4,short_repeats,sr1.96	0	4	6	30	BOWTIE+BLAT;BOWTIE+STAR	6:45422708:+	12:111598974:-	ENSG00000124813	ENSG00000204842			TGAGCCCGGTGGTGGCTGCGCAACAGCAGCAGCAACAGCAGCAGCAGCAA*CAGCAGCAGCAGCAGCAGCAGCAGCCGCCGCCCGCGGCTGCCAATGTCCG	in-frame
SELENON	SPON2		0	4	16	35	BOWTIE+STAR	1:25817233:+	4:1188206:-	ENSG00000162430	ENSG00000159674			TGAGCCTTCCCCAGCCAGTCTTGTTCTCAATTTTGTTTTGTTTTGTTTTG*TTTTGAGACGGAGTCTTGCTCTGTTGCCCAGGCAGTGGTGTGATCTTGGC	UTR/intronic
SIDT2	TAGLN	banned,known,adjacent,conjoing,healthy,cacg,bodymap2,hpa,cancer,m3,mitelman,1K<gap<10K,readthrough,exon-exon	0	4	2	29	BOWTIE	11:117195915:+	11:117203002:+	ENSG00000149577	ENSG00000149591	ENSE00001678826	ENSE00000991541	CTGGCACTTCCTCTCCTCCATCGCCATGTTCGGGTCCTTCCTG*CTTTCCCCAGACATGGCCAACAAGGGTCCTTCCTATGGCATGA	CDS(truncated)/UTR
SLC12A5	PTMA	oncogene,cancer,t6,reciprocal,short_repeats,sr1.77	0	4	4	22	BOWTIE+BLAT	20:46023005:+	2:231711360:+	ENSG00000124140	ENSG00000187514			GGAGGAGGAGGAGGAGGAGGAAGAGGAGGAGGAGGAAGAGGAGGAGGAAG*AAGAAGGAAGTTGTGGAAGAGGCAGAAAATGGAAGAGACGCCCCTGCTAA	in-frame
SLC12A5	PTMA	oncogene,cancer,t6,reciprocal,short_repeats,sr1.77	0	4	2	21	BOWTIE+BLAT	20:46023004:+	2:231711932:+	ENSG00000124140	ENSG00000187514			AGGAGGAGGAGGAGGAGGAGGAAGAGGAGGAGGAGGAAGAGGAGGAGGAA*GAAGAAGAGGAAGAAGGTGGGGAGGAAGAGGAGGAGGAAGAAGAAGGTGA	out-of-frame
SPDEF	KLK2	cancer	0	4	1	48	BOWTIE+STAR	6:34539294:-	19:50876544:+	ENSG00000124664	ENSG00000167751			GGGCAGCCCATCCACCTGTGGCAGTTCCTCAAGGAGTTGCTACTCAAGCC*CCACAGCTTCCCACACCCGCTCTACAATATGAGCCTTCTGAAGCATCAAA	in-frame
SPPL2A	AL158154.3	lncrna,t4	2	4	8	35	BOWTIE+STAR	15:50707417:-	9:81977074:-	ENSG00000138600	ENSG00000267559			AAGTAGTTACTATTTCTGAATGGGTTTTACTGTAAAGAATTATGCAAATT*GGCCGGGCGCGGTGGCTCACGCCTGTGGTCCCAGCACTTTGGGAGGCCGA	UTR/exonic(no-known-CDS)
STAG3	AC009097.3	lncrna,m3,short_repeats,sr1.09	0	4	8	37	BOWTIE+STAR	7:100199093:+	16:71727940:+	ENSG00000066923	ENSG00000260612			CTTTGGGAGGCTGAGGTGGGAGGATCCTTTGAGCCCAGGAGTTTGAGACC*AGCTTGGGCAACATAGTGAGACCCTGTCTCTACCAAAGGAAAAAAAAAAA	intronic/exonic(no-known-CDS)
TKT	EEF1A1	oncogene,cancer,m3,t1	0	4	2	17	BOWTIE+STAR	3:53245470:-	6:73519952:-	ENSG00000163931	ENSG00000156508			GAGCTACCGCGCCCAACCTGACATCCATTATCTCTTGAAGGAGCCCATCT*CCATCTGATCTATAAATGCGGTGGCATCGACAAAAGAACCATTGAAAAAT	intronic/CDS(truncated)
TRA@	FADS1	m3,t3	0	4	3	36	BOWTIE+STAR	14:21555216:-	11:61802097:-	ENSG09000001072	ENSG00000149485			ATCCCAGCTACTAGGGAGGCTGAGGCAGGAGAATCGCTTGAACCTGGGA*GGACCTACTGAACCCAGAGTCAGGAAGAGATTTAACACTAAAATTCCACT	---/UTR
TRA@	FADS1	m3,t3	0	4	2	35	BOWTIE+STAR	14:21799624:-	11:61802099:-	ENSG09000001072	ENSG00000149485			AATTGCAGCTACTTGGGAGGCTGAGGCAGGAGAATCGCTTGAACCTGGGA*AGGGACCTACTGAACCCAGAGTCAGGAAGAGATTTAACACTAAAATTCCA	---/UTR
TRA@	FADS1	m3,t3	0	4	2	35	BOWTIE+STAR	14:21611364:-	11:61802099:-	ENSG09000001072	ENSG00000149485			AGCCCCAGCTACTTGGGAGGCTGAGGCAGGAGAATCGCTTGAACCCGGGA*AGGGACCTACTGAACCCAGAGTCAGGAAGAGATTTAACACTAAAATTCCA	---/UTR
TTC28-AS1	FGD5-AS1	lncrna,t4	0	4	6	36	BOWTIE+STAR	22:27935627:+	3:14944844:-	ENSG00000235954	ENSG00000225733			CGAGACCATCCTGGCTAACATGGTGAAACCCCATCTCTACTAAAAATACA*AAAAAAATTAGCTAGGCGGGGTGGCGGGCATCTAATTCCAGCTACTTCAT	intronic/exonic(no-known-CDS)
TTC28-AS1	FGD5-AS1	lncrna,t4,short_repeats,sr1.80	0	4	3	26	BOWTIE+BLAT	22:27924327:+	3:14946167:-	ENSG00000235954	ENSG00000225733			GGGCATTTCTCACTTTGTTTTTTTTTTTTTTGCTAATGACTTATTACTTG*CTGTTTATTTTAGAATATGCTTTTTGTCTAATGATGTTAGATAAAAAGCA	exonic(no-known-CDS)/intronic
TTC28-AS1	FGD5-AS1	lncrna,t4	0	4	2	38	BOWTIE+BLAT	22:27958813:+	3:14944657:-	ENSG00000235954	ENSG00000225733			CCGGCCAATTTTTTGTATTTTTAGTAGAGATGGGGTTTTACCATGTTAGC*CAGGCTGGTCTCGAACTCCTGGCCTCAAGTGATCCTCCCATCTTGGCCTC	intronic/exonic(no-known-CDS)
WIPF2	MCCC2	m3,t5,reciprocal	0	4	2	32	BOWTIE+STAR	17:40222351:+	5:71657418:+	ENSG00000171475	ENSG00000131844			TTGGCCTCCCAAAGTGCTGGGATTACAGGTGTGAGCCACCGCGCCTGGCC*ACATCTCCTTATTATTATTTTTTTTTTGAGACAGGGTGTTTCTCTGTTGC	intronic/UTR
ZNF620	ZNF207	t4	0	4	5	22	BOWTIE+STAR	3:40518721:+	17:32372300:+	ENSG00000177842	ENSG00000010244			GATCATGCCACTGCACTCCAGTCTGGGTGACAGATTGAGACTCCGTCTCA*AAAAAAAAAAAATGCTGTGATTAAATTTAGAATAATTAAGTAAGGGGTGC	UTR/UTR
AC015660.1	NF2	lncrna,cancer,tumor,reciprocal	40	3	3	35	BOWTIE+STAR	15:99428535:-	22:29697697:+	ENSG00000259341	ENSG00000186575			GCCTCGAACTCCTGACCTCAGGTGATCTGCCCACCTCGGCCTCCCAAAGT*GCTGGGATTACAGGCACGCACCTCCACGTCCGGCTAATTTTGTATTTTTA	exonic(no-known-CDS)/UTR
AC064829.1	KLHL42	lncrna,t3,reciprocal,short_repeats,sr1.00	0	3	4	25	BOWTIE+BLAT;BOWTIE+STAR	Y:8665303:+	12:27800352:+	ENSG00000286217	ENSG00000087448			TGGGGGGAGGTATTTTAAGTTTGTGTGTGTGTGTGTGTGTGTGTGGGTGT*GTGTGTGTGTGTGTGTGTGTGTATGTTTGCATATTATAGCTCTCTTTAAG	exonic(no-known-CDS)/UTR
ACACA	C19ORF48	reciprocal	0	3	8	44	BOWTIE+STAR	17:37223989:-	19:50802568:-	ENSG00000278540	ENSG00000167747			ACAGAGACAGGGTTTCGCCATGTTGGCCAGGCTGGTCTCGAACTCCTGAC*TTCGTGATCTGCCCACCTCGGCTTCCCAAAGTGCTGAGGTTGCAGGCGTG	intronic/UTR
ACPP	CNOT1		0	3	2	23	BOWTIE+STAR	3:132358002:+	16:58562161:-	ENSG00000014257	ENSG00000125107			GCCCCGGAGGTCGAGGCTACAGTGAGCCAAGAGTGCACTACTGTACTC*GCCCAGGCTGGAGTACAGTAGTGCAATCTTGGCTCCTGGGTTCAAGCAAT	UTR/intronic
ACPP	TAF15	oncogene,cancer,tumor,reciprocal,short_repeats,sr1.47	0	3	7	34	BOWTIE+STAR	3:132358408:+	17:35860446:+	ENSG00000014257	ENSG00000270647			AAAGGAATGTGTAAGTCTTTAATGCCGATATCTTCAGAAAACCTAAGCAA*TTATTTTTATTTATTTATTTATTTATTTATTTATTTTATTTATTTATT	UTR/intronic
ACPP	TAF15	oncogene,cancer,tumor,reciprocal	0	3	2	37	BOWTIE+BLAT	3:132357914:+	17:35823445:+	ENSG00000014257	ENSG00000270647			CTCTACATAAAATACAAAAACTTAGATGGGCATGGTGGTGTGTGCCTATA*ATCCCAGCATTTTGGGAGGCCGAGGTGGGCAGATCACGAGGTCAGGAGAT	UTR/intronic
AL022324.2	AC234781.3	pseudogene,t3	31	3	3	41	BOWTIE+STAR	22:25349945:-	X:155292837:+	ENSG00000231466	ENSG00000228986			TATTAAGAAAGCTGCCAAAAAAGCAGCTGAATTTAACAGCAACGTAAACT*GGGAACGCATGGAAGAAAGAAGAGCTTATTTTGACTTGCAGACACGTTAT	exonic(no-known-CDS)/exonic(no-known-CDS)
AL096711.2	SLC35E1	reciprocal,short_repeats,sr1.26,polyA	2	3	4	38	BOWTIE+STAR	6:127440343:-	19:16551770:-	ENSG00000255330	ENSG00000127526			AGATCGCGCCACTGCACTCCAGCCTGGGTGACAGAGTGAGACTCTGTCTC*AAAAAAAAAAAAAAAAAAGGAATCAGTTTGGGTCTTGGCAGAAATCAACA	UTR/UTR
AL096711.2	SLC35E1	reciprocal,short_repeats,sr1.26,polyA	2	3	3	19	BOWTIE+STAR	6:127474296:-	19:16551770:-	ENSG00000255330	ENSG00000127526			AGATTACACCACTGCCCTCCAGCCTAGGCGACAGAGTGAGACTCTGTCTC*AAAAAAAAAAAAAAAAAAGGAATCAGTTTGGGTCTTGGCAGAAATCAACA	intronic/UTR
AP002754.2	PCAT14	lncrna,t1	0	3	2	45	BOWTIE+BLAT;BOWTIE+STAR	11:61655648:-	22:23536972:+	ENSG00000255947	ENSG00000280623			GGACACAAAAACTGCGGAAGGCCGCAGGGACCTCTGCCTAGGAAAGCCAG*TCTCTCGTTCCACCTGAGGAGAAATGCCCACAGCTGTGGAGGCGCAGGCC	exonic(no-known-CDS)/exonic(no-known-CDS)
AP002754.2	PCAT14	lncrna,t1	0	3	2	39	BOWTIE+BLAT;BOWTIE+STAR	11:61655648:-	22:23537059:+	ENSG00000255947	ENSG00000280623			GGACACAAAAACTGCGGAAGGCCGCAGGGACCTCTGCCTAGGAAAGCCAG*GGTGAAGGGACTCTCGAGTGTGGTCATTGAGGACAAGTCAACGAGAGATT	exonic(no-known-CDS)/exonic(no-known-CDS)
AP005482.3	SOGA1	lncrna,t3	0	3	4	30	BOWTIE+STAR	18:12670762:-	20:36781951:-	ENSG00000267249	ENSG00000149639			GCAGGGCGTGATCGTGCACACCTGTGGTCCCAGCTGCTTGGGAGGCTGAG*GCAGGAGAATCACTTGAACCTGGTGGGGAGCAGCGGTTGCAGTGAGCCGA	exonic(no-known-CDS)/UTR
AP1B1	RACK1	cancer,exon-exon	0	3	2	21	BOWTIE	22:29338990:-	5:181240327:-	ENSG00000100280	ENSG00000204628	ENSE00003496783	ENSE00003621410	TGGCGTGGGCACCCTGTCAGGATCATATGTGGCCCCCAAAGCA*GCTGGAGTGCAGTAGTGCGATCTCGGCTCACTGCAAGCTCTGC	in-frame
AR	NEAT1	lncrna,oncogene,cancer	0	3	1	49	BOWTIE+STAR	X:67723882:+	11:65424319:+	ENSG00000169083	ENSG00000245532			ACCCAGTGAAGCATTGGAAACCCTATTTCCCCACCCCAGCTCATGCCCCC*TTTCAGATGCTGCATCTTCTAAATTGAGCCTCCGGTCATACTAGTTTTGT	UTR/exonic(no-known-CDS)
AR	RERE	oncogene,cancer,t1,reciprocal,short_repeats,sr1.33	0	3	17	27	BOWTIE+STAR	X:67724277:+	1:8805018:-	ENSG00000169083	ENSG00000142599			GTTTAGAGAGCTAAGATTATCTGGGGAAATCAAAACAAAAACAAGCAAAC*AAAAAAAAAACCAAAAACAAAACAAAACAAAAAAAATCATTTGAAAAAGT	UTR/intronic
AR	RERE	oncogene,cancer,t1,reciprocal,short_repeats,sr1.00,long_repeats,lr1.00	0	3	7	39	BOWTIE+STAR	X:67695800:+	1:8669077:-	ENSG00000169083	ENSG00000142599			ACACACACACACACACACACACGCTCTCTCTCTCTCTCCCCCCCCAACAC*ACACACACACACACACACACACACACACACACACACACACACACACACAC	UTR/intronic
ASRGL1	RCC2	chimerdb3seq,cancer,reciprocal,short_repeats,sr1.80	0	3	35	40	BOWTIE+STAR	11:62374536:+	1:17407721:-	ENSG00000162174	ENSG00000179051			AAGTGTGAGATTTGGGTGGATGGGAAAGTTAAATATTGGTCTCTTCAA*TTTTTTTTTTCTTTTGCTTTGTTACCACTTGTCACTGTCTCCATGTTAAA	intronic/UTR
ASRGL1	RCC2	chimerdb3seq,cancer,reciprocal,short_repeats,sr1.17,polyT	0	3	21	30	BOWTIE+STAR	11:62373461:+	1:17408803:-	ENSG00000162174	ENSG00000179051			AGTTGACTTACCATTCCTACAAAGAGGCAGAAACTTTGAGCAATCTAGGT*TTTTTTTTTTTTTTAAGTTTTTTCTTTCTTCCTCTCCTGAATACACTCCC	intronic/UTR
ASRGL1	RCC2	chimerdb3seq,cancer,exon-exon,reciprocal	0	3	5	26	BOWTIE	11:62357144:+	1:17438522:-	ENSG00000162174	ENSG00000179051	ENSE00003658475	ENSE00001467103	AAGAGAAGCATGAAAAAGGTGCTCAGAAAACAGATTGTCAAAA*CCGCGACCATGCCCAGGAAGAAGGCGGCGGCGGCGGCCTGGGA	CDS(truncated)/UTR
ATP6V1G1	TMEM268	adjacent,rt_circ_rna,10K<gap<100K,readthrough,exon-exon	0	3	2	44	BOWTIE;BOWTIE+BLAT;BOWTIE+STAR	9:114587920:+	9:114617118:+	ENSG00000136888	ENSG00000157693	ENSE00001462286	ENSE00003676202	GCTGCAGGCCGAGAAGCGGGCAGCCGAGAAGGTGTCCGAGGCCCGCAAAA*GCATATGATGCTGAGCTGGCTGCTCCAGAATGAACCACAGCTCTGAGAAG	CDS(truncated)/UTR
C19MC	KIF3A	t3,reciprocal	0	3	6	31	BOWTIE+STAR	19:53776871:+	5:132693724:-	ENSG09000000001	ENSG00000131437			CTCCTGACCTAGTGATTCACCTGCCTCGGCCTCCCAAGGTGCTGGGATTG*CAGGTGTGAGCCACCACGCCTGGCCTCAAGCCTGGTCTGAATATCTATAT	---/UTR
C19MC	SOGA1	t3	0	3	4	41	BOWTIE+BLAT;BOWTIE+STAR	19:53775013:+	20:36781932:-	ENSG09000000001	ENSG00000149639			CACTATAATCCCGGCTGCTTGGGAGGCTGAGGCGGGAGAATCGCTTGAAC*CTGGTGGGGAGCAGCGGTTGCAGTGAGCCGAGATTGTGCCATTGCGCTCT	---/UTR
C19MC	SOGA1	t3,short_repeats,sr1.57	0	3	2	36	BOWTIE+STAR	19:53673078:+	20:36781581:-	ENSG09000000001	ENSG00000149639			GGGTTCAAGTGATTCTCCTGCCTCAGCCTCCCAAGTAGCTGGGATTACAG*GCATCAGCCACCGTGCCAGGTCATCTTCCTTTTTCTTTTTTTTTTGGAGA	---/UTR
C19ORF48	ACACA	reciprocal	0	3	2	38	BOWTIE+BLAT;BOWTIE+STAR	19:50804467:-	17:37224034:-	ENSG00000167747	ENSG00000278540			TGAAGGGTTCGAGGCTGCGACGGGAGCGGCCATGTAGTCGCGTGGAAAGG*AGACAGGGTTTCGCCATGTTGGCCAGGCTGGTCTCGAACTCCTGACCTCA	UTR/intronic
C19ORF48	NUMA1	cancer	0	3	3	40	BOWTIE+BLAT	19:50804838:-	11:72054299:-	ENSG00000167747	ENSG00000137497			TTTCTCTTCACGGCCCATCTTTGATGCTGTCTTCAGAATTGCCGGACGCA*GAGACAGGGTTTCACCATGTTGGCCAGGCTGGTCTCGAACTCCTGGCCTC	UTR/intronic
C19ORF48	NUMA1	cancer	0	3	2	39	BOWTIE+BLAT	19:50804467:-	11:72054298:-	ENSG00000167747	ENSG00000137497			TGAAGGGTTCGAGGCTGCGACGGGAGCGGCCATGTAGTCGCGTGGAAAGG*AGACAGGGTTTCACCATGTTGGCCAGGCTGGTCTCGAACTCCTGGCCTCA	UTR/intronic
CD151	EEF1A1	oncogene,cancer	0	3	1	47	BOWTIE+BLAT;BOWTIE+STAR	11:838681:+	6:73519076:-	ENSG00000177697	ENSG00000156508			CCCTCGTCTCCCTCGACAGCGCCCCTGCTGTCTTCCCCACCGCAGTCACC*GCCACCCTACAGCCAGAAGAGATATGAGGAAATTGTTAAGGAAGTCAGCA	UTR/CDS(truncated)
CDK10	GK5		15	3	8	50	BOWTIE+STAR	16:89682002:+	3:142162746:-	ENSG00000185324	ENSG00000175066			CTCAATCTCCTGACCTTGTGATCCGCCCACCTCGGCCTCCCAGAGTGCTG*GGATTACAGGCGTGAGCCACCATGCCTGGCTTGTCCTTTCTGTCTTCCAA	UTR/UTR
CHD3	HNRNPD	cancer,t2	0	3	2	36	BOWTIE+BLAT;BOWTIE+STAR	17:7905144:+	4:82371585:-	ENSG00000170004	ENSG00000138668			CACAGACAACCAGTCAGAGTACTCGGTGGGTTCAGAGGAGGAGGATGAAG*GCCATTCAAACTCCTCCCCACGACACTCTGAAGCAGCGACGGCACAGCGG	CDS(truncated)/intronic
CTPS2	SKA2	t3,exon-exon	0	3	2	18	BOWTIE	X:16712722:-	17:59124428:-	ENSG00000047230	ENSG00000182628	ENSE00001429480	ENSE00002710994	GGAAGCGTGGAGTTCACCCGCGCACTCGAAGTGCCTTTGCAAA*ACAGAGTCTCACTCTGTTGTCCAGACTGGAGTGCAGTGGCATG	UTR/CDS(truncated)
D2HGDH	GAL3ST2	banned,known,adjacent,1K<gap<10K,readthrough,exon-exon	0	3	3	30	BOWTIE;BOWTIE+BLAT	2:241756014:+	2:241799065:+	ENSG00000180902	ENSG00000154252	ENSE00003786807	ENSE00002310105	CTCGGCCCGCACGCCAAGCACGTGGTGGGCTATGGCCACCTTG*ATACTTCCGGGTCATCCTCCTCCTCCTCCTGGCCCTGACTCTG	out-of-frame
DA750114	CDH26	t3	0	3	3	41	BOWTIE+STAR	9:106004377:+	20:59958615:+	ENSG09000000004	ENSG00000124215			TGCATTTGCTTTCTGGTTCTTGGTCATGAAATCCTTGCCTAAGCCAATGT*CTTTAGAGAAGAAGCTGCTGGCTGAGAAGGAGGTGTGTGGCTCCGGTGAG	---/UTR
DAP3	ARHGEF12	cancer,tumor,short_repeats,sr1.65,polyT	0	3	3	37	BOWTIE+STAR	1:155732243:+	11:120451192:+	ENSG00000132676	ENSG00000196914			TTGCTTTATCCGTCTCCGTCTTTCTCCAGAGTTTCTTTTCTTTTTTTTTT*TTTTTGAGACGGAGTCTTGCTCTGTCACCCAGGCTGGAGTGCAGTGGCGC	intronic/UTR
DHX33	SOBP	t3,short_repeats,sr1.45	0	3	5	29	BOWTIE+STAR	17:5442375:-	6:107660183:+	ENSG00000005100	ENSG00000112320			CTTCCACTTACTGACTTGTTACCACTGCTGACTTTCTGAAAAGTTTTCCA*GTTTTTTTTTGTTTTTTGTTTTTTGTTTTATTACAGAGGTGTTCATTTTT	UTR/UTR
EEF1A1	TUBB	oncogene,cancer	0	3	2	17	BOWTIE+STAR	6:73519892:-	6:30724903:+	ENSG00000156508	ENSG00000196230			ATAAATGCGGTGGCATCGACAAAAGAACCATTGAAAAATTTGAGAAGGAG*CCATTTCCCATCTCAGCTTCAAGGGAGGTGTCAGCAGTATTATCTCCACT	CDS(truncated)/UTR
EEF2	RPS28	ribosomal,t1	0	3	2	39	BOWTIE+BLAT	19:3977494:-	19:8321500:+	ENSG00000167658	ENSG00000233927			ACGCCATCCACCGCGGAGGGGGCCAGATCATCCCCACAGCACGGCGCTGC*CTCTCCGCCAGACCGCCGCCGCGCCGCCATCATGGACACCAGCCGTGTGC	CDS(truncated)/UTR
EEF2	TPT1	t1	0	3	1	48	BOWTIE+STAR	19:3979348:-	13:45341177:-	ENSG00000167658	ENSG00000133112			GCCGGCGAGCTGCACCTGGAGATCTGCCTGAAGGACCTGGAGGAGGACCA*CGCCCGCTCCCCCCTCCCCCCGAGCGCCGCTCCGGCTGCACCGCGCTCGC	CDS(truncated)/UTR
EIF2B4	AC074117.1	ensembl_partially_overlapping,lncrna,ucsc_fully_overlapping,ucsc_partially_overlapping,gencode_partially_overlapping	39	3	2	24	BOWTIE+STAR	2:27367747:-	2:27367526:+	ENSG00000115211	ENSG00000234072			TAATGAAGAACTCTCCAGGGATCTAGTGAATAAACTAAAACCCTACATGA*GCTCGCTGACAGGGGACGGCACTGAGTCAGGAAGCTATAATACAACAGCA	CDS(truncated)/exonic(no-known-CDS)
EPN3	KLK2	cancer	0	3	2	19	BOWTIE+STAR	17:50540959:+	19:50876685:+	ENSG00000049283	ENSG00000167751			TGCTCTCCTCCTCTGAGCCCTGGGGCAGGACCCCAGTGCTGCCTGCTGGG*CCTGCCCACCCAGGAGCCAGCACTGGGGACCACCTGCTACGCCTCAGGCT	in-frame
FAF2	KLK2	cancer,t1	0	3	2	39	BOWTIE+STAR	5:176504091:+	19:50875618:+	ENSG00000113194	ENSG00000167751			GGTTACAGTAAGCCGAGATCGTGCCACTGTACTCCAGCCTGGGCGACAGA*GCAAAACCCCGTCTCTACTAAAAATACAAAAAGTAGCCAGGCGTGGTGCT	intronic/intronic
FAM174B	KLK2	cancer,reciprocal,short_repeats,sr1.99	0	3	2	28	BOWTIE+BLAT	15:92681959:-	19:50875971:+	ENSG00000185442	ENSG00000167751			CTGTCACCCAGGCTGGAGTGCAGTGGCACGATCTCGGCTTACTGCAACCT*CTGCTACTCCACACTCCTCAGATGCCCCCGTGGCCTCCCTCCTTTTTCTC	intronic/intronic
FASN	BCAM	oncogene,cancer	0	3	1	48	BOWTIE+BLAT	17:82084620:-	19:44819891:+	ENSG00000169710	ENSG00000187244			CGGGGGGACCTGTCCTCCATCCGCTGGGTCTGCTCCTCGCTGCGCCATGC*CCAGCCCCAGACTAATCCACAGCCATCCCCAACTCATCCTCATCCCCAAC	CDS(truncated)/UTR
FASN	FBXW11	oncogene,cancer	0	3	1	49	BOWTIE+STAR	17:82080173:-	5:171900040:-	ENSG00000169710	ENSG00000072803			TGACCCCAGGCTGTGAGGCTGAGGCTGAGACGGAGGCCATATGCTTCTTC*GTGCAGCAGAGCTGGTATGTAAAGAATGGCAGCGAGTGATCTCAGAAGGA	out-of-frame
FASN	FLII	oncogene,cancer,tumor,exon-exon	0	3	2	18	BOWTIE	17:82088761:-	17:18254682:-	ENSG00000169710	ENSG00000177731	ENSE00002491931	ENSE00003469527	TGGAGTTCTTCCTGGCCGGCATCGGCAGGCTGCACCTCTCAGG*CATCGACACCATCCCCAACCAGCTCTTCATCAACCTCACTGAC	in-frame
FBXO42	VPS18	t4,exon-exon	0	3	4	26	BOWTIE	1:16352255:-	15:40898658:+	ENSG00000037637	ENSG00000104142	ENSE00001467567	ENSE00002563686	CGCCAGCGGAGCGAACCCGAGAGCGTGGAGCGGGCTGGGCCAG*AGATGGGATTTCGCCATGTTGCCCAGTCTGGTCTCAAACTCCT	UTR/CDS(truncated)
FIRRE	MCRIP2	lncrna,reciprocal	1	3	2	36	BOWTIE+STAR	X:131795519:-	16:648321:+	ENSG00000213468	ENSG00000172366			GGCTGGGTGCCGGCCACACCTGAAGTGCCAGCATTTGGACTTTTGCACCT*TTTTTTTCCCTTGGCCCGGCTGTCCCAACCAAGCTGCCATGGCCAAGGGC	exonic(no-known-CDS)/UTR
FZD4	GTF2I	short_repeats,sr1.52	0	3	8	34	BOWTIE+STAR	11:86947214:-	7:74668194:+	ENSG00000174804	ENSG00000263001			CAGACTTTGGAAGGAACCTTTTTTTTGTTGTTTGTTTGTTTGTTTGTTTG*TTTGAGACAGGGTCTTGCTCTGTTGCCCAGGCTGGAATGTAGGATATTAT	UTR/intronic
FZD4	GTF2I	short_repeats,sr1.52	0	3	3	34	BOWTIE+STAR	11:86947214:-	7:74729493:+	ENSG00000174804	ENSG00000263001			CAGACTTTGGAAGGAACCTTTTTTTTGTTGTTTGTTTGTTTGTTTGTTTG*TTTGAGACAGAGTCTTGCTCTGTCACCCAGGTTGGAGTGCAGAGGCACGA	UTR/intronic
FZD4	GTF2I	short_repeats,sr1.42	0	3	3	31	BOWTIE+STAR	11:86947242:-	7:74697944:+	ENSG00000174804	ENSG00000263001			CAGTTAGGGAAGGGAGCCATTGAGCACAGACTTTGGAAGGAACCTTTT*TTTTTTGTTTGTTTGTTTGTTTGTTTGTTTGAGACGGAGTCTCACTCTGT	UTR/intronic
FZD4	GTF2I	short_repeats,sr1.52	0	3	2	34	BOWTIE+STAR	11:86947214:-	7:74678787:+	ENSG00000174804	ENSG00000263001			CAGACTTTGGAAGGAACCTTTTTTTTGTTGTTTGTTTGTTTGTTTGTTTG*TTTGAGACAGAGTCTCGCTCTGTCACCCAGGCTGGAGTGCAGTGGCGCGA	UTR/intronic
GATA2	PABPC1	cancer,t1	0	3	2	29	BOWTIE+BLAT	3:128486239:-	8:100722085:-	ENSG00000179348	ENSG00000070756			GCCCTCTCTGCCGCTGCGGCCCACCACCACAACCCCTGGACCGTGAGCCC*CTTCTCCCCGGCGGTTAGTGCTGAGAGTGCGGAGTGTGTGCTCCGGGCTC	CDS(truncated)/UTR
GATD1	ARFIP2	t3,short_repeats,sr1.80,polyA	5	3	4	35	BOWTIE+STAR	11:767889:-	11:6475717:-	ENSG00000177225	ENSG00000132254			GCGGAGGTTGCAGTGAGCTGACATCGTGCCACTGCACTCTAGTCTGGGTG*ACAGAGCGGGACTCCATCTCAAAAAAAAAAAAAAAAAAGCTGAGACCTGA	UTR/UTR
GNS	DIAPH3		0	3	2	41	BOWTIE+STAR	12:64715264:-	13:59838990:-	ENSG00000135677	ENSG00000139734			AACTCCTGACCTTGTGATCCACCCACCTCGGCCTCCCAGAGTGCTGGGAT*TACAGGCACGCACCACCATGCCCAGCTAATTTTTTTGTATTTTTAGTAGA	UTR/UTR
GNS	DIAPH3		0	3	2	40	BOWTIE+STAR	12:64715257:-	13:59937035:-	ENSG00000135677	ENSG00000139734			GACCTTGTGATCCACCCACCTCGGCCTCCCAGAGTGCTGGGATTACAGGC*ACCCGCCACCACGCCCAGCTAATTTTTTGTATTTTTAGTAGAGATGGGGT	UTR/intronic
GPALPP1	ANKS1B	t3	5	3	5	34	BOWTIE+STAR	13:45030873:+	12:98831246:-	ENSG00000133114	ENSG00000185046			AGTGTAAACCATAGCAAACTAAAGGAGCATTGCTATTAAAAAGATGAATT*GGCCGGGCGCAGTGGCTCATGCCTGTGATCCCAGCACTTTGGAAGGCAGA	UTR/UTR
GPALPP1	ANKS1B	t3	5	3	2	24	BOWTIE+BLAT	13:45030884:+	12:99823594:-	ENSG00000133114	ENSG00000185046			TAGCAAACTAAAGGAGCATTGCTATTAAAAAGATGAATTAGCTGGGCGCA*GTGGCTCATGCCTGTAATCCCAGCACTTTGGGAGGCCGAAGCAGGTGGAT	UTR/intronic
GPI	KLK2	cancer,short_repeats,sr0.93,polyT	0	3	10	21	BOWTIE+STAR	19:34401043:+	19:50872137:+	ENSG00000105220	ENSG00000167751			GGGATTACAGGTATGAGCCACCACGCCCGGCCCATTTTTTTTTTTTTTTT*TTAAATTTTTTTTTTTTTTTTGTAGAGAAAGGGTCTCACTTTGTTGCCCT	UTR/intronic
HNRNPA2B1	GNAS	oncogene,cancer,tumor,exon-exon	0	3	3	26	BOWTIE	7:26200572:-	20:58895612:+	ENSG00000122566	ENSG00000087460	ENSE00001524804	ENSE00003480754	GGCTGCGGGAAATCGGGCTGAAGCGACTGAGTCCGCGATGGAG*GTGCTGGAGAATCTGGTAAAAGCACCATTGTGAAGCAGATGAG	in-frame
IGH@	ZNF331	cancer,t3,short_repeats,sr1.00	0	3	5	22	BOWTIE+BLAT;BOWTIE+STAR	14:105573719:-	19:53521332:+	ENSG09000001013	ENSG00000130844			CAGGGCCTGAGGGAAGCTCAGTGTGTGTGTGTGAGTGTGTGTGAGTGAGT*GTGTGTGTGTGTGTGTGTGTGTGTGTGTGTGAATAAGCCAGAGGCTGCCT	---/UTR
KIAA0408	SLC35E1	short_repeats,sr1.26,polyA	4	3	2	24	BOWTIE+STAR	6:127440343:-	19:16551770:-	ENSG00000189367	ENSG00000127526			GATCGCGCCACTGCACTCCAGCCTGGGTGACAGAGTGAGACTCTGTCTC*AAAAAAAAAAAAAAAAAAGGAATCAGTTTGGGTCTTGGCAGAAATCAA	UTR/UTR
KIF2C	RPS8	adjacent,ribosomal,1K<gap<10K,readthrough	0	3	2	36	BOWTIE+STAR	1:44767533:+	1:44775264:+	ENSG00000142945	ENSG00000142937			GCCTGCGTGGACTGGCTGCTAATGGAGAGCTCCCTGGGGTTGTCCTGGCT*CTTCCACTCTTTTTCAACGCAGCCGCACCCACATCTCATCCTAAACGACC	UTR/UTR
KIF3A	C19MC	t3,reciprocal	0	3	2	32	BOWTIE+STAR	5:132693995:-	19:53646717:+	ENSG00000131437	ENSG09000000001			ATCCATCTCAGAAATACCAAAATTTGATACATAAGCCTGGCCTGAATATC*TTTTTTTTTTTTGAGACGGAGTCTTACTCTGTGCCAGGCTGGAGTATAGT	UTR/---
KLHL42	AC064829.1	lncrna,t3,reciprocal,short_repeats,sr1.55	0	3	3	33	BOWTIE+STAR	12:27800334:+	Y:8665279:+	ENSG00000087448	ENSG00000286217			TGAGGGTGTACTCTGATCCACAAAGCTCTTTTATAAACCAGGTTTGAGGT*TGTGTGTGTGTGTGTGTGTGGGTGTGTGTGTGTCTGTAAGTGAAATCTGC	UTR/exonic(no-known-CDS)
KLK2	CBX1	cancer,t1	0	3	1	49	BOWTIE+STAR	19:50878472:+	17:48070775:-	ENSG00000167751	ENSG00000108468			TTGTCTGTAATGGTGTGCTTCAAGGTATCACATCATGGGGCCCTGAGCCA*TGTTCCCTGCCTAAACTTATTGCTGTTCCCACAAAGGACTAAGCCTGTTC	CDS(truncated)/UTR
KLK2	ENTPD6	cancer	0	3	2	17	BOWTIE+STAR	19:50876683:+	20:25225840:+	ENSG00000167751	ENSG00000197586			GCTCCGCCTGTCAGAGCCTGCCAAGATCACAGATGTTGTGAAGGTCCTGG*GTGGGCAGGACCAGGACAGAACCACAGGCACACACTGAGGGGGCAGTGTG	CDS(truncated)/UTR
KLK2	FAM174B	cancer,reciprocal	0	3	1	49	BOWTIE+STAR	19:50876932:+	15:92618913:-	ENSG00000167751	ENSG00000185442			AGGAGTCTTCAGTGTGTGAGCCTCCATCTCCTGTCCAATGACATGTGTGC*TAGAGCTGGTCAGCCCCTTCCAGACCTGGACACGTCTGTGGCTCCTTTTC	CDS(truncated)/UTR
KLK2	KLC2	cancer	0	3	1	47	BOWTIE+BLAT;BOWTIE+STAR	19:50878959:+	11:66258618:+	ENSG00000167751	ENSG00000174996			ACCCTGGAAGAGTGGACAGTGACACAAGGTGGACACTCTCTACAGATCAC*GGAGGAGAAGCTGAGCCAGGATGAGATCGTGCTGGGCACCAAGGCTGTCA	UTR/CDS(truncated)
KLK2	NUFIP2	cancer,t2,reciprocal	0	3	2	26	BOWTIE+BLAT	19:50878460:+	17:29294134:-	ENSG00000167751	ENSG00000108256			CTGGGGGTCCACTTGTCTGTAATGGTGTGCTTCAAGGTATCACATCATGG*AGCCCTGAGAAGCAGTCTCAGATCCTGACGGTGCAGCAGCCCGCAGCCTC	CDS(truncated)/UTR
KLK2	RELL2	cancer	0	3	1	47	BOWTIE+BLAT	19:50877008:+	5:141638974:+	ENSG00000167751	ENSG00000164620			AGTTCATGTTGTGTGCTGGGCTCTGGACAGGTGGTAAAGACACTTGTGGG*GGAGATGCTGGGGGACAGTGAAGGAGAAGGGACAGTGCAGCTGTCCAGGT	in-frame
KLK2	SEPTIN2	cancer	0	3	1	47	BOWTIE+BLAT;BOWTIE+STAR	19:50876951:+	2:241353404:+	ENSG00000167751	ENSG00000168385			GCCTCCATCTCCTGTCCAATGACATGTGTGCTAGAGCTTACTCTGAGAAG*GAGACAATGGTTGTGTAGGGAGATGGAGAAAATGCTTAATCTGAGGATGA	CDS(truncated)/UTR
KLK2	THAP7	cancer	0	3	2	38	BOWTIE+STAR	19:50877616:+	22:21001508:-	ENSG00000167751	ENSG00000184436			GTGAGGAGGAGCGAGGGGGCTGCATGGCTGGAGTGAGGGATCAGGGGCAG*GGCGCGTGTTGGGTCTGCGTTTCCCCTCTGGGGTGCTTGGGCAGCATGAG	UTR/UTR
LENG8	AP002490.1	lncrna	0	3	1	47	BOWTIE+BLAT	19:54458734:+	11:72015575:+	ENSG00000167615	ENSG00000251143			CCTCTTGCTCTCCTTGTTGGTCACCTCTGTGTTCCGGGTCACTCCTCTCC*CGCTGGGCCTGTGTCACTGAGGTCTGGGCACTGTCCCGGGCTTCATTAGC	CDS(truncated)/exonic(no-known-CDS)
LINC00346	EXTL3-AS1	lncrna,t3,short_repeats,sr1.80	0	3	3	40	BOWTIE+STAR	13:110868642:-	8:28697804:-	ENSG00000255874	ENSG00000246339			GTTTGTTTGTTTTTGTTTCTTTGTTTTGAGACAGAGCGTCTCTCTCTGTT*ACCCAGGCTGGAGTGCAGTGGCGTGATTTTGGCTCACTGCAACCTCCGCC	exonic(no-known-CDS)/exonic(no-known-CDS)
LINC00632	RPL7L1	lncrna,ribosomal,t3	26	3	7	31	BOWTIE+STAR	X:140748058:+	6:42888389:+	ENSG00000203930	ENSG00000146223			GTAGAGACGGGGTTTCGCCATGTTGGCCAGGCTGGTCTCGAGCTCCTGAC*CTCAAGTGATCCACAAGCCTGGGCCTCCCAAAGTGCTGGGATTACAGGCA	intronic/UTR
MCRIP2	FIRRE	lncrna,reciprocal	1	3	4	39	BOWTIE+BLAT	16:648186:+	X:131795654:-	ENSG00000172366	ENSG00000213468			CTAGACGAGTGGTGGGCGCAGCAGTTCCTGGCGAGAATCACCAGCTGTTC*CTAGCGGCTGCTGGGAGGGAGCGCTGCTATGGTCTACCTATCGCCAGGAG	CDS(truncated)/exonic(no-known-CDS)
MFSD10	EEF1A1	oncogene,cancer	0	3	1	48	BOWTIE+STAR	4:2932368:-	6:73518223:-	ENSG00000109736	ENSG00000156508			CTTCGCAGCCTCCGACCTGCTGTTCATCTTCTGCTTCCTGCCAGAGACGC*TGCCCCTGTATTGGATTGCCACACGGCTCACATTGCATGCAAGTTTGCTG	out-of-frame
MORF4L1	KLK2	cancer,t1	0	3	2	36	BOWTIE+BLAT	15:78884180:+	19:50875572:+	ENSG00000185787	ENSG00000167751			GAGGCAGAGGTTGCAGTGAGCCGAGATCGTGCCACTGCACTCCAGCCTGG*GTGGATCATCTGAGGTCAGGAGTTTGAAACCAGCCTGGCCAACATGGCAA	intronic/intronic
MRPS16	LINC01206	lncrna,ribosomal,t3,polyT	0	3	20	44	BOWTIE+STAR	10:73250404:-	3:181952540:+	ENSG00000182180	ENSG00000242512			AATTGATTTTTGTAATTGGAGGTTTATATTGTCTTGCCTAATGCATATTC*TTTTTTTTTTTTTTTGAGACGGAGTCTTGTTCTGTCGCCAGGCTGGA	UTR/exonic(no-known-CDS)
MRPS16	LINC01206	lncrna,ribosomal,t3,short_repeats,sr1.17,polyT	0	3	2	29	BOWTIE+STAR	10:73250407:-	3:181997889:+	ENSG00000182180	ENSG00000242512			AATTGATTTTTGTAATTGGAGGTTTATATTGTCTTGCCTAATGCATA*TTTTTTTTTTTTTTTTTTTTGAGACGGAGTTTCGCTCTGTCGCCCAGGCT	UTR/exonic(no-known-CDS)
NF2	AC015660.1	lncrna,cancer,tumor,reciprocal	40	3	2	41	BOWTIE+STAR	22:29696289:+	15:99430669:-	ENSG00000186575	ENSG00000259341			ATGTTCTGTATTTTTAATAGGGACGGGGTTTTGCCATGTTAGCTAGGCTG*GCCTCAGCCTCCCGAGTAGCTGGGATTACAGGCATGCACCACCACACCCG	UTR/exonic(no-known-CDS)
NIPSNAP1	GNB1		0	3	2	40	BOWTIE+BLAT;BOWTIE+STAR	22:29555923:-	1:1786956:-	ENSG00000184117	ENSG00000078369			GGATCATGATCCCCTTGAAGATCTCGCCTCTGCAGTGATGCTGCCTACAC*CTCCCCTCAGAACTTCAAAAGGGCAAGATCTTTTTTCCTTCACTTATTGC	UTR/UTR
NKX3-1	VSIG1	cancer,tumor,t3,reciprocal	0	3	2	22	BOWTIE+STAR	8:23682683:-	X:108077291:+	ENSG00000167034	ENSG00000101842			ACCCGGAGCCGGAGCCAGAGCCAGAGCCAGAGGGAGGACGCAGCCGCGCC*GGAGCCAGAGCCAGAGCCAGAGCCAGAGTCAGAGCCTGGGGTTGTAGTTG	out-of-frame
NUFIP2	KLK2	cancer,t2,reciprocal	0	3	2	23	BOWTIE+STAR	17:29293938:-	19:50873432:+	ENSG00000108256	ENSG00000167751			CAGCAGCAGCAGCAGCCGCACCACCACCACCATTATTATTTCTACAACCA*CAGCCCCAAACTCACCACCTGGCCGTGGACACCTGTGTCAGCATGTGGGA	CDS(truncated)/UTR
NUMA1	CFL1	cancer	0	3	1	47	BOWTIE+BLAT;BOWTIE+STAR	11:72016093:-	11:65858157:-	ENSG00000137497	ENSG00000172757			GGGGCCACTTCGAAGAAGAAAAGCAGCAGCTGTCTAGCCTGATCACTGAC*CTGCAGCGCTCTCGTCTTCTGCGGCTCTCGGTGCCCTCTCCTTTTCGTTT	CDS(truncated)/UTR
NUMBL	MAML2	oncogene,cancer,t4,short_repeats,sr1.96	0	3	2	47	BOWTIE+STAR	19:40668020:-	11:96092230:-	ENSG00000105245	ENSG00000184384			CTTCAGAGGCTGAGCGATGGCTGGAGGAGGTGTCACAGGTGGCCAAGGCC*CAGCAGCAGCAGCAGCAGCAACAGCAGCAGCAGCAGCAACAGCAACAGCA	in-frame
PABPC1L	SRSF5	t1,short_repeats,sr1.86	0	3	6	36	BOWTIE+STAR	20:44930997:+	14:69753606:+	ENSG00000101104	ENSG00000100650			TAATGATCCAGCAAGTTTGGGAAATGCTGCGTTAAGCAAGACCTACATTT*TTCCTTCCTTCCTTCCTTCCTTCCTTCCTTCCTTCCTTTCTCTCTTTCCT	intronic/intronic
PAK4	KLK2	cancer,t1,exon-exon	11	3	3	27	BOWTIE	19:39178610:+	19:50873436:+	ENSG00000130669	ENSG00000167751	ENSE00003183079	ENSE00003050011	CGCACCAGATGAGGCCCAGCGCCCTTCCCCTCAACCAAAGAGC*CCCAAACTCACCACCTGGCCGTGGACACCTGTGTCAGCATGTG	UTR/UTR
PDIA6	AC092687.3	adjacent,lncrna,10K<gap<100K,readthrough	0	3	2	40	BOWTIE+BLAT	2:10787281:-	2:10770055:-	ENSG00000143870	ENSG00000272275			GCTCTGCTAAAAGGCTCCTTCAGTGAGCAAGGCATCAACGAGTTTCTCAG*GAAGACAGCTGGCCCAGTGACCCTCAGAAGTGGATTGCAGAAGTGGGGGT	CDS(truncated)/exonic(no-known-CDS)
PELP1	NCL	oncogene,short_repeats,sr1.91	0	3	3	23	BOWTIE+STAR	17:4672202:-	2:231460868:-	ENSG00000141456	ENSG00000115053			GAAGAGGATGAAGAGGAATATTTTGAAGAGGAAGAAGAGGAGGAAGAAGA*AGACTCTGAAGAAGAAGCTATGGAGACTACACCAGCCAAAGGAAAGAAAG	CDS(truncated)/intronic
PELP1	NCL	oncogene	0	3	3	18	BOWTIE+BLAT	17:4672312:-	2:231460759:-	ENSG00000141456	ENSG00000115053			ATTTGACAGTTATTAATATCAACAGCAGTGATGAAGAGGAGGAGGAAGAG*GATGATGAGGACGAGGATGACGACGACGACGAAGATGATGAAGATGATGA	in-frame
PEX26	FGF13	cancer,short_repeats,sr1.09,polyT	0	3	2	27	BOWTIE+STAR	22:18094783:+	X:139072027:-	ENSG00000215193	ENSG00000129682			AGCTAGTTTCTTATTTTCCTTTGGCTTTTTTTTTCTTTTCTTTTCTTTTC*TTTTTTTTTTTTTTTTTTGAGATGGAATCTCGCTCTGTGGCTGGAGTGCA	UTR/intronic
PRDX5	KLK2	cancer,exon-exon	0	3	3	28	BOWTIE	11:64318386:+	19:50876472:+	ENSG00000126432	ENSG00000167751	ENSE00001265861	ENSE00003523138	CCGCAGTTTCAGCAGAGCCGCTGCAGCCATGGCCCCAATCAAG*GAATAGCCAGGTCTGGCTGGGTCGGCACAACCTGTTTGAGCCT	out-of-frame
PTMA	SLC24A1	oncogene,cancer,t3,reciprocal,short_repeats,sr1.58	0	3	3	24	BOWTIE+BLAT	2:231711980:+	15:65650756:+	ENSG00000187514	ENSG00000074621			CGAAGAAGAGGAAGAAGGTGGGGAGGAAGAGGAGGAGGAAGAAGAAGGTG*GGAGGAAGAGGAGGAGGAGGAAGAGCAGGAGGAAGAGGAGGAGGAGGAGG	out-of-frame
PTMA	SLC24A1	oncogene,cancer,t3,reciprocal,short_repeats,sr1.96	0	3	2	19	BOWTIE+STAR	2:231711980:+	15:65638824:+	ENSG00000187514	ENSG00000074621			CGAAGAAGAGGAAGAAGGTGGGGAGGAAGAGGAGGAGGAAGAAGAAGGTG*GGGAGGAAGAAGAGAAGGGAGGGAGGACTCCGCAAGTGTGGAAGCGTTGT	CDS(truncated)/intronic
RACK1	RPL28	ribosomal,cancer	0	3	1	47	BOWTIE+STAR	5:181243810:-	19:55386349:+	ENSG00000204628	ENSG00000108107			TCTCTAAGCCATCCAGTGCCATCCTCGTCGCTGCAGCGACACACGCTCTC*GCCGCCGCCATGTCTGCGCATCTGCAATGGATGGTCGTGCGGAACTGCTC	UTR/UTR
RARG	KLK2	cancer	0	3	2	19	BOWTIE+STAR	12:53230526:-	19:50876685:+	ENSG00000172819	ENSG00000167751			CCAGGGATGGCACAATGCCAAGGAAGCCTGGCCCACTGCTGCCTCCTGGG*CCTGCCCACCCAGGAGCCAGCACTGGGGACCACCTGCTACGCCTCAGGCT	intronic/CDS(truncated)
RASSF3	SNX27	t3,reciprocal	0	3	2	39	BOWTIE+STAR	12:64557114:+	1:151696793:+	ENSG00000153179	ENSG00000143376			GACCTCAGGTGATCCGCCCACCTCGGCCTCCCAAAGTGCTAGGATTACAG*GCATACACCACCACGCCCCACTAATTTTTTGTATTTTTGGTAGGGCGGGG	intronic/UTR
RBBP4	SLC25A21	t3,reciprocal	0	3	3	41	BOWTIE+STAR	1:32683884:+	14:36725238:-	ENSG00000162521	ENSG00000183032			TTGGCCAGGCTGGTCTTGAACTCCTGACTCCAGGTGATCCACCCTCCTC*GCCTCCCAGAGTGCTGGGATTGCAGGCGTGAGCCACCACGCCCAGCCATA	UTR/UTR
RBBP4	SLC25A21	t3,reciprocal	0	3	2	40	BOWTIE+STAR	1:32683881:+	14:36777028:-	ENSG00000162521	ENSG00000183032			CATGTTGGCCAGGCTGGTCTTGAACTCCTGACTCCAGGTGATCCACCCTC*CTCGGCCTCCCAGAGTGCTGGGATTACAGGCGTGAGCCACTGCGCCCAGC	UTR/intronic
RCC2	ASRGL1	chimerdb3seq,cancer,reciprocal	0	3	18	36	BOWTIE+STAR	1:17439623:-	11:62371047:+	ENSG00000179051	ENSG00000162174			TACATTTTAAGTGTATCTGGTGAGTGGGCTGGAGCCCTCGTCTGGGCCGG*AAAAAAAAAAAGCCCTCCGATCCGTCTTTTAGTTGCTTCTCTTCCTTTTT	UTR/intronic
RCC2	ASRGL1	chimerdb3seq,cancer,reciprocal	0	3	10	41	BOWTIE+STAR	1:17407643:-	11:62374613:+	ENSG00000179051	ENSG00000162174			TGTCACTGTCTCCATGTTAAAATGCCAAAAATGATGTAGTTGTTGTTGCT*TTTTTTCCCTATTTTCCACCCCAGTCGCTCCTTACCATGACTCCTGCCCT	UTR/intronic
RCC2	ASRGL1	chimerdb3seq,cancer,reciprocal	0	3	2	32	BOWTIE+STAR	1:17409096:-	11:62373170:+	ENSG00000179051	ENSG00000162174			AGACTGAGAAAGAGAAGATCAAGAAACTGCCAGAATACAACCCCCGAACC*CTCTGATGCTCCCAGAGACTCCTCCGACTCCACACCTCTCATGGCAGCTG	CDS(truncated)/intronic
RCC2	ASRGL1	chimerdb3seq,cancer,reciprocal	0	3	2	31	BOWTIE+STAR	1:17439578:-	11:62371092:+	ENSG00000179051	ENSG00000162174			GCCGGAAAAAAAAAAGCCCTCCGATCCGTCTTTTAGTTGCTTCTCTTCCT*TTTTTTCTCTCTGGTTTCTCATCACTCCAACCAGCCGCAACCATGCCCAG	UTR/intronic
RERE	AR	oncogene,cancer,t1,reciprocal	0	3	3	20	BOWTIE+STAR	1:8831595:-	X:67726460:+	ENSG00000142599	ENSG00000169083			CCAGCCTGGGCAAGGAGAGCAAAACTCTGTCTCAAAAGAAAAAAAAAATC*CTCCTTTACATTTCTCTATCAAATTTTTCATCTTTATGGGTTTCCCAA	intronic/UTR
RERE	AR	oncogene,cancer,t1,reciprocal,short_repeats,sr0.51	0	3	2	21	BOWTIE+BLAT	1:8480140:-	X:67724278:+	ENSG00000142599	ENSG00000169083			GCAGCCTGGGCAACAGAGCGAGACTGTGTCTCAAAAAAAAAAAAAACAAA*AAAAAAAAAAAGCAAAAACAAAACAAAAAATAAGCCAAAAAACCTTGCTA	intronic/UTR
SEC16A	KLK2	cancer,t1	0	3	1	47	BOWTIE+STAR	9:136476866:-	19:50878570:+	ENSG00000148396	ENSG00000167751			AAGGACCTGTTCCCAGCGGGGTGCCCTGTGCCACCAGCGTTCCTCATTTC*CCCACCCCTACCTCTAGTAAATTTAAGTCCACCTCACGTTCTGGCATCAC	CDS(truncated)/CDS(no-known-start-or-end)
SERF1A	SMN1	banned,known,adjacent,bodymap2,hpa,m0,multi,1K<gap<10K,readthrough,exon-exon	0	3	2	22	BOWTIE	5:70901933:+	5:70938839:+	ENSG00000172058	ENSG00000172062	ENSE00003460559	ENSE00001688516	AGAGGAAAGAGGATAGCTTGACTGCCTCTCAGAGAAAGCAGAG*AGCGATGATTCTGACATTTGGGATGATACAGCACTGATAAAAG	out-of-frame
SLC24A1	PTMA	oncogene,cancer,t3,reciprocal	0	3	3	19	BOWTIE+STAR	15:65650750:+	2:231711905:+	ENSG00000074621	ENSG00000187514			GAGGGGGAAGTGATGGAGGGGATAGCGAAGAGGAGGAAGAGGAGGAGGAA*GAGCAGGAGGCTGACAATGAGGTAGACGAAGAAGAGGAAGAAGGTGGGGA	in-frame
SLC25A21	RBBP4	t3,reciprocal	0	3	2	21	BOWTIE+STAR	14:36777009:-	1:32683902:+	ENSG00000183032	ENSG00000162521			CTCAATCTCCTGACCTCGTGATCCGCCCACCTCGGCCTCCCAGAGTGCTG*GGATTACAGGCGTGAGCCACCCCGTCCGGCCTGTTTTTAAGGCATTAATT	intronic/UTR
SLC25A6	CALCOCO1	t1	0	3	1	49	BOWTIE+BLAT;BOWTIE+STAR	X:1386587:-	12:53711905:-	ENSG00000169100	ENSG00000012822			TGGTCCTGTACGACGAGCTCAAGAAGGTGATCTAAGGGCCGCGGCCTCCT*ACACACACACTCACACACATGCATACACTTAGGTTTCATGCCCATTTTCT	UTR/UTR
SLC33A1	AC010615.2	lncrna	1	3	3	43	BOWTIE+STAR	3:155822373:-	19:21455283:-	ENSG00000169359	ENSG00000268119			GTATAGACGGGGTTTCACCATGTTGGTCAGGCTGGTCTCAAACTCCTGAC*CTCATGATCTGCCTGCTTGGCCTCCCAAAGTGTTGGGATTATAGGCGTGA	UTR/exonic(no-known-CDS)
SLC35E1	AL096711.2	reciprocal,short_repeats,sr1.09	2	3	2	36	BOWTIE+STAR	19:16550720:-	6:127440380:-	ENSG00000127526	ENSG00000255330			TCTGAGACTTGAAGGTCCACATCCCCCCGCCCCCTGCCAAGATGGAGTCT*TGCACTCCAGCCTGGGTGACAGAGTGAGACTCTGTCTCAAAAAAAAAAAA	UTR/UTR
SLC35F5	PSPN	t3	0	3	13	41	BOWTIE+STAR	2:113710783:-	19:6377978:-	ENSG00000115084	ENSG00000125650			GGCAGAAGATTTCTGTCCAAGAGTCTTATTTTTGACATGAGATGAAATTC*TTTTTTTTTTTGAGATGGGGTCTCGCTCTGTCGCCCAGGCTGGAGTGCA	UTR/UTR
SMC4	GLO1	oncogene	0	3	2	19	BOWTIE+STAR	3:160399749:+	6:38686958:-	ENSG00000113810	ENSG00000124767			GGGTACTACACAACCGTCTCCAGCCTTGGTCTGAGTGGACTGTCCTGCAG*AGACCATGCTACGAGTGAAGGATCCTAAGAAGTCACTGGATTTTTATAC	UTR/CDS(truncated)
SNX27	RASSF3	t3,exon-exon,reciprocal	0	3	3	29	BOWTIE	1:151614466:+	12:64684787:+	ENSG00000143376	ENSG00000153179	ENSE00003824569	ENSE00001009318	AGCGATTCTCCTGCCTCAGCCTCCTGAGTAGCTGGGATTACAG*GATGTTGAGAAAGAGAAGGAAACCCACAGTTACCTCAGCAAAG	UTR/CDS(truncated)
SNX27	RASSF3	t3,reciprocal	0	3	1	49	BOWTIE+STAR	1:151658309:+	12:64694841:+	ENSG00000143376	ENSG00000153179			GGCAGCTGTGTTCTAAGCGGTACCGGGAGTTTGCTATCCTACACCAGAAC*CTGAAGAGGCGCTACACAGCCTACAGGCAGAAGCTGGAAGAAGCCCTCCG	in-frame
SNX27	TMBIM6	short_repeats,sr1.01	0	3	2	17	BOWTIE+STAR	1:151614196:+	12:49764728:+	ENSG00000143376	ENSG00000139644			ATGGTTGGTTTTAACCTGGGAGAGTTGATTGAAAAAAAAAAAAAGAAATA*AAAAAAAAAAAAACACCTACTTTTAAAGAAAATACCTAACAGATTTTTAA	UTR/UTR
SPON2	ACTB	cancer,short_repeats,sr0.26,polyT	0	3	2	22	BOWTIE+STAR	4:1174490:-	7:5527639:-	ENSG00000159674	ENSG00000075624			CAATTAGTTTTTTTTGTTTTTGTTTTTTGTTTTTTTGTTTTTTTTTTTTT*TTTTTTTTTTTTTTTTGGCTTGACTCAGGATTTAAAAACTGGAACGGTGA	intronic/UTR
SPON2	ACTB	cancer,short_repeats,sr1.09,polyT	0	3	2	19	BOWTIE+STAR	4:1190290:-	7:5527640:-	ENSG00000159674	ENSG00000075624			CTCATCCTGGGCTTTTCTTTGTGGGAAGTTTGTTTTTTTTTGTTTGTTTT*GTTTTTTTTTTTTTTTTGGCTTGACTCAGGATTTAAAAACTGGAACGGTG	intronic/UTR
SPON2	CALR		0	3	2	33	BOWTIE+BLAT	4:1169051:-	19:12943713:+	ENSG00000159674	ENSG00000179218			ATTGCAGGGGAAGGGTGGGGAGAGACTGTGCTATGAGCTCTGAGCAGGAG*GCAGCAGAGAAACAAATGAAGGACAAACAGGACGAGGAGCAGAGGCTTAA	intronic/CDS(truncated)
SPON2	EZR	short_repeats,sr1.17,polyT	0	3	2	22	BOWTIE+STAR	4:1198047:-	6:158766298:-	ENSG00000159674	ENSG00000092820			ATTCTAAATAGAGGTAGTCATTTATTTGTTTTAGTTTTTTTTTTTTTTTG*GCTTAACAGTTTTAGAATACATTGTACTTATACACCTTATTAATGATCAG	intronic/UTR
SPON2	TRIM28	oncogene	0	3	1	47	BOWTIE+STAR	4:1171313:-	19:58548308:+	ENSG00000159674	ENSG00000130726			GGCGCTGCAGAGCGTGCACGCGGTGTTTTCGGCGCCCGCCGTCCCCAGCG*GCACCGGGCCCTCAAGATGATTGTGGATCCCGTGGAGCCACATGGCGAGA	out-of-frame
SRP14	SALL1	t3,short_repeats,sr1.58	0	3	2	31	BOWTIE+STAR	15:40036406:-	16:51141774:-	ENSG00000140319	ENSG00000103449			AGAGACAAAAAGAACAAAACTAAGAAGACCAAAGCAGCAGCAGCAGCAGC*AGCAGCAGCAGCAGCAGCAGCAGCAGCAGCGGCGGCGGCGGCAGCTCCTC	out-of-frame
STIP1	FERMT3	adjacent,1K<gap<10K,readthrough,exon-exon	0	3	3	25	BOWTIE	11:64203622:+	11:64207351:+	ENSG00000168439	ENSG00000149781	ENSE00001169722	ENSE00001314629	TTATCCTGGAACAGATGCAGAAGGACCCCCAGGCACTCAGCGA*CAGCAGCCGCAGCCATGGCGGGGATGAAGACAGCCTCCGGGGA	CDS(truncated)/UTR
STIP1	FERMT3	adjacent,1K<gap<10K,readthrough,exon-exon	0	3	2	28	BOWTIE	11:64203622:+	11:64210611:+	ENSG00000168439	ENSG00000149781	ENSE00001169722	ENSE00003578093	TTATCCTGGAACAGATGCAGAAGGACCCCCAGGCACTCAGCGA*ATCGCAAGCAGGACTGGTCAGACCATGCTATTTGGTGGGAACA	out-of-frame
TAF15	ACPP	oncogene,cancer,tumor,reciprocal	0	3	2	40	BOWTIE+BLAT	17:35812501:+	3:132357816:+	ENSG00000270647	ENSG00000014257			CTACATGCCTGTAATCCCAGCTACTCAGAAGGCTGAGGCAGGAGAATCGC*TTGAGCTCAGGAGGTCAAGATCAGCCTGGGCAACATGGTGAAACCTGGTC	intronic/UTR
TAF15	ACPP	oncogene,cancer,tumor,reciprocal	0	3	1	47	BOWTIE+STAR	17:35829875:+	3:132357770:+	ENSG00000270647	ENSG00000014257			ACTGTCTGTGTTTGGGTCAAGAATATGCAACTGGCTGGGCACATTGGCTC*ACGCCTATAATCCCAGCATTTTGGGAGTCCGAGGTGGGCAGATCACTTGA	intronic/UTR
TAF8	AC006213.6	t3,short_repeats,sr1.09	1	3	2	34	BOWTIE+STAR	6:42080362:+	19:43893539:+	ENSG00000137413	ENSG00000278917			GAAAAGGGCTGCTATTTCTGCTGTTGAGATTTCAGAGGCTATACTCTTTT*TTTTCTTTTCTTTTCTTTTTTTTTTTTGAGACGGAGTCTTGCTCTGTCAC	UTR/exonic(no-known-CDS)
TARDBP	EWSR1	oncogene,cancer,tumor	0	3	3	23	BOWTIE+STAR	1:11020662:+	22:29278441:+	ENSG00000120948	ENSG00000182944			TAACGATATGTCCCGGCCGGGCGTGGTGGCTCATGCTTACAATCCCAGCA*CTTTGGGAGGCCGAGGCGGGCGGATCATATAAGGTCAGGAGTTTGAAACC	intronic/intronic
TMEM94	KLK2	cancer,t1	0	3	3	39	BOWTIE+STAR	17:75485011:+	19:50875569:+	ENSG00000177728	ENSG00000167751			CGGGAGGCAGAGGTTGCAGTGAGCCGAGATCGTGCCACTGCACTCCAGCC*TGGGTGGATCATCTGAGGTCAGGAGTTTGAAACCAGCCTGGCCAACATGG	intronic/intronic
TMPRSS2	TAF15	oncogene,cancer,tumor,exon-exon	0	3	2	28	BOWTIE	21:41498119:-	17:35833907:+	ENSG00000184012	ENSG00000270647	ENSE00003502036	ENSE00003528591	ATTACTCGATGCTGTTGATAACAGCAAGATGGCTTTGAACTCA*TGGTGGTGACCGCGGTGGCTTCAAAAATTTTGGTGGTCACAGG	out-of-frame
TMSB4X	SLC27A4	gtex	0	3	2	36	BOWTIE+BLAT	X:12976835:+	9:128343127:+	ENSG00000205542	ENSG00000167114			AGGAGAAGCAAGCAGGCGAATCGTAATGAGGCGTGCGCCGCCAATATGCA*GCCACAATGCTGCTTGGAGCCTCTCTGGTGGGGGTGCTGCTGTTCTCCAA	UTR/CDS(truncated)
TRG@	RUNDC1		0	3	2	21	BOWTIE+STAR	7:38337248:+	17:42992215:+	ENSG09000001077	ENSG00000198863			GATTGTGCCATTGCACTCCAGCCTGGACAACAGAGTGAGACTCCGTCTCA*AAAAAAAAAAAGAAGGTTGTACCCACAGTATACGTGTGGGCACTTGTGCT	---/UTR
UBA2	WTIP	banned,known,adjacent,hpa,non_cancer_tissues,1000genomes,18cancers,mitelman,10K<gap<100K,readthrough,exon-exon	0	3	3	23	BOWTIE	19:34430186:+	19:34500129:+	ENSG00000126261	ENSG00000142279	ENSE00003695623	ENSE00002751039	AGCGATTCTCTCACTTTGTCCTCCCAAAGTGTTGGGATTACAG*GACTGCGGGCTGCAGCTGAGCGGGGAGGAGGGACGCCGTTGCT	UTR/CDS(truncated)
UBA2	WTIP	banned,known,adjacent,hpa,non_cancer_tissues,1000genomes,18cancers,mitelman,10K<gap<100K,readthrough,exon-exon	0	3	2	26	BOWTIE	19:34467014:+	19:34490376:+	ENSG00000126261	ENSG00000142279	ENSE00003701944	ENSE00001160005	ACCAATGGCAGTGATGATGGAGCTCAGCCCTCCACCTCCACAG*GCATTTGCATCAAGTGTGGGCTTGGCATCTACGGAGCCCAGCA	in-frame
UXT-AS1	RPS19	lncrna,ribosomal,t3	0	3	5	29	BOWTIE+STAR	X:47661133:+	19:41871560:+	ENSG00000267064	ENSG00000105372			GAGCTCAATCAGTTCGCCTAACTCGGCCTCCCAGGGTGCTGGGATTACAG*GTGTGAGCCACTGTGCCTGGTCTGGTTTGGGTCTCTTGATTGTTCTTCAG	exonic(no-known-CDS)/UTR
VSIG1	NKX3-1	cancer,tumor,t3,reciprocal	0	3	2	23	BOWTIE+STAR	X:108077311:+	8:23682861:-	ENSG00000101842	ENSG00000167034			GAGCTGGAGCCAGAAACGCAGTCGGAATTGGAGCCAGAGCCAGAGCCAGA*GGGAGGCGAAAGCGGAGGGGGCCGCGCCGCCGACCCCGTCCAAGCCGCTC	out-of-frame
VSIG1	NKX3-1	cancer,tumor,t3,reciprocal	0	3	2	18	BOWTIE+STAR	X:108077317:+	8:23682925:-	ENSG00000101842	ENSG00000167034			GAGCCAGAAACGCAGTCGGAATTGGAGCCAGAGCCAGAGCCAGAGCCAGA*GGGCGGGTGCATTCAGGCCAAGGCGGGGCCGCCGGGATGCTCAGGGTTCC	CDS(truncated)/UTR
WASF2	TRG@	cancer,short_repeats,sr1.42,polyA	0	3	2	40	BOWTIE+STAR	1:27478598:-	7:38315024:+	ENSG00000158195	ENSG09000001077			TCACGCCATTGCACTCCAGCCTGGGCAACAAGAGTGAAACTCCATCTCAA*AAAAAAAAAAAAACCAGATGTGTGTATGTGTGTGTGTGTGTGTGTGTATG	intronic/---
WNT3	BIRC5	oncogene,cancer,tumor,t3,short_repeats,sr0.51,polyT	0	3	3	19	BOWTIE+STAR	17:46763838:-	17:78224065:+	ENSG00000108379	ENSG00000089685			CAGTTTCCACCGTCAATGCAGTTTTTTTTTTGTTTTTTTGTTTTTTTTT*TTTTTTTTTTTTTGGTAGATGCATGACTTGTGTGTGATGAGAGAATGGAG	UTR/UTR
WWOX	NUDT3	cancer,tumor,short_repeats,sr1.09,polyA	23	3	3	23	BOWTIE+STAR	16:78148916:+	6:34283201:-	ENSG00000186153	ENSG00000272325			CAGCCTGGGCGACAGAGCAAGACTCCGTCTCAAAAAAAAAAAAAAAAAAA*AAAAGGGAAGGGAATCCCATTTTGTGATGATTTGGGCACACTACTTGAGC	intronic/UTR
WWOX	RPS10-NUDT3	cancer,tumor	8	3	4	40	BOWTIE+BLAT;BOWTIE+STAR	16:79212728:+	6:34425221:-	ENSG00000186153	ENSG00000270800			TTGTATTGTTTTCCTTTCCAGCCCCGGTACCGGACCCTGCAGCCGCAGAG*ATGTTGATGCCTAAGAAGAACCGGATTGCCATTTATGAACTCCTTTTTAA	intergenic/CDS(complete)
Z94721.1	RNASET2	adjacent,lncrna,cancer,10K<gap<100K,readthrough,exon-exon	0	3	2	26	BOWTIE	6:166998918:-	6:166956191:-	ENSG00000227598	ENSG00000026297	ENSE00001795365	ENSE00001822225	CGACGTAGTTAAAGCCCACTAGCCTAAAGCCGGGCGGACTGCG*GTCGGCACCATGCGCCCTGCAGCCCTGCGCGGGGCCCTGCTGG	exonic(no-known-CDS)/UTR
Z94721.1	RNASET2	adjacent,lncrna,cancer,10K<gap<100K,readthrough,exon-exon	0	3	2	25	BOWTIE	6:166998918:-	6:166952548:-	ENSG00000227598	ENSG00000026297	ENSE00001795365	ENSE00003666098	CGACGTAGTTAAAGCCCACTAGCCTAAAGCCGGGCGGACTGCG*TGACAACCATGAGTGGAAAAAACTAATTATGGTTCAGCACTGG	exonic(no-known-CDS)/CDS(truncated)
ZBTB7B	BCAM	t3	0	3	2	25	BOWTIE+BLAT	1:155017179:+	19:44809097:+	ENSG00000160685	ENSG00000187244			CCTTCCTGGTTTCTGTTCCTTTTTCCTGGCAGTGAATTATGCAAAGGGGG*GGGCTCAGTCTCCGCCGCCGCCGTGAACATGGAGCCCCCGGACGCACCGG	UTR/UTR
ZNF814	ZNF586	duplicates	0	3	2	38	BOWTIE+BLAT;BOWTIE+STAR	19:57856104:-	19:57809033:+	ENSG00000204514	ENSG00000083828			TCCTCCTGGGAAAAGTTCACAGCCACATCTTCAAAGGTCACAGTGCCCTG*CTGAGTCTCTCTTTGTATATAAATACTCTGCTTAGAAGGTGCCGCCTCAT	intronic/intronic
AC004066.2	PPA2	banned,known,lncrna,hpa,t1,10K<gap<100K,exon-exon	0	2	3	26	BOWTIE	4:105552193:-	4:105456745:-	ENSG00000250522	ENSG00000138777	ENSE00002041967	ENSE00003592311	AGTCAGTGCAGGGGCTATGAGAATTTGCATTTGCATCAAAACG*AGAATGTAACTGGTCACTACATTTCCCCCTTTCATGATATTCC	exonic(no-known-CDS)/CDS(truncated)
BPTF	LRRC37A2	banned,known,hpa,m0,multi,exon-exon	0	2	8	30	BOWTIE	17:67826337:+	17:46517362:+	ENSG00000171634	ENSG00000238083	ENSE00002689718	ENSE00002373231	GAAAGCAGCTTCAGGAGCCATAGTACCTACAGCAGCACTCCAG*AAATTTCCAAGGAAACTATATTTCTTACATTGATGGAAATGTA	out-of-frame
MANBAL	SRC	banned,known,adjacent,oncogene,tcga,hpa,non_cancer_tissues,chimerdb3seq,cancer,tumor,10K<gap<100K,readthrough,exon-exon	0	2	2	28	BOWTIE	20:37301413:+	20:37365204:+	ENSG00000101363	ENSG00000197122	ENSE00001461016	ENSE00001460974	TGTGCTGGCCATCATCGTACCCATTCCCAAGTCCCACGAGGCG*AACAGAGAACAGAAGCTCAGAGAAGTGAAGCAACTTGCCCAGC	CDS(truncated)/UTR
NCOR2	EP400	known,cell_lines,cancer,exon-exon	0	2	2	18	BOWTIE	12:124419959:-	12:132062595:+	ENSG00000196498	ENSG00000183495	ENSE00001746920	ENSE00003732490	AAGAGCCTGGTGAGACGGAGCTATCGGCGCCGCGGCAAGAGCC*AGCAGCAGCAGCAACAGACGACGACGACCTCTCAGGTGCAAGT	in-frame
PMF1	BGLAP	banned,known,adjacent,conjoing,hpa,1K<gap<10K,readthrough,exon-exon	0	2	2	23	BOWTIE	1:156236483:+	1:156242553:+	ENSG00000160783	ENSG00000242252	ENSE00003545659	ENSE00003590844	GGAGCTGCAGCTACAGGTCCAGGCCCAGCAGCAGGCCTGGCAG*GTGCGAAGCCCAGCGGTGCAGAGTCCAGCAAAGGTGCAGCCTT	out-of-frame
TTC3	DYRK1A	known,tcga,18cancers,chimerdb3seq,cancer,tcga-cancer,tcga2,mitelman,100K<gap<200K,exon-exon,short_repeats,sr1.96	8	2	2	27	BOWTIE	21:37073473:+	21:37420299:+	ENSG00000182670	ENSG00000157540	ENSE00001635826	ENSE00003829613	GCCGGGGGAGCGGGGCCTTCCACACCCCCTCCGTGGGTGTGTG*TGTTATAGTTTTGCCGCTGGACTCTTCCCTCCCTTCCCCCACC	UTR/UTR
BCL2L1	HM13	known,oncogene,cell_lines,cancer,mitelman,exon-exon	0	1	2	24	BOWTIE	20:31721655:-	20:31527484:+	ENSG00000171552	ENSG00000101294	ENSE00003788543	ENSE00003647732	GAATGACCACCTAGAGCCTTGGATCCAGGAGAACGGCGGCTGG*AATGCTTCAGACATGCCTGAAACAATCACCAGCCGGGATGCCG	in-frame
BMPR1B	PDLIM5	banned,known,tcga,hpa,rt_circ_rna,mitelman,10K<gap<100K,exon-exon	0	1	2	26	BOWTIE	4:94996134:+	4:94618004:+	ENSG00000138696	ENSG00000163110	ENSE00002066093	ENSE00003715761	GGAAACAAAAAGTTAAACAAGCAAGCCTGCCATAAGTGAGAAG*TAACTCTCAGGAGCCTTCTCCGCAGTTGGCTTCCTCGGTAGCT	UTR/CDS(truncated)
CAPZB	EEF2	banned,known,non_tumor_cells,exon-exon	0	1	2	23	BOWTIE	1:19485436:-	19:3984350:-	ENSG00000077549	ENSG00000167658	ENSE00001546290	ENSE00003544486	CACTGACGCCGGGACCGGGACCGCCGCCGCCGCCGCCACCATG*GTGAACTTCACGGTAGACCAGATCCGCGCCATCATGGACAAGA	in-frame
HACL1	COLQ	banned,known,adjacent,healthy,cacg,hpa,1000genomes,chimerdb3seq,mitelman,10K<gap<100K,readthrough,exon-exon	0	1	2	26	BOWTIE	3:15563358:-	3:15489637:-	ENSG00000131373	ENSG00000206561	ENSE00003693947	ENSE00001498676	TATCAACATCATGATTGAGCCACAAGCCACACGGAAGGCCCAG*CCCTTCCCAGCCTGGATCAGAAGAAGCGTGGTGGCCACAAAGC	out-of-frame
HIKESHI	EED	banned,known,healthy,hpa,10K<gap<100K,exon-exon	0	1	2	26	BOWTIE	11:86306482:+	11:86257515:+	ENSG00000149196	ENSG00000074266	ENSE00003690964	ENSE00003516186	GGGAAGCCAAGTGCCATCTTCAAAATTTCAGGTCTTAAATCTG*CACTATGTTGGCCATGGAAATGCTATCAATGAGCTGAAATTCC	out-of-frame
MYO6	SENP6	known,tcga,gliomas,chimerdb3seq,tcga-cancer,mitelman,10K<gap<100K,exon-exon	0	1	2	24	BOWTIE	6:75749423:+	6:75695804:+	ENSG00000196586	ENSG00000112701	ENSE00003872011	ENSE00003629096	CAGGTAGCCCCGCCGCCGCGCACCTGCCTTCGCTCCCGCACCG*ATACTTGGTGCTTGAAAAACTGAAGAAGGAAGACGCTGACCGA	UTR/CDS(truncated)
NCAPD2	MRPL51	known,ensembl_partially_overlapping,ribosomal,ucsc_partially_overlapping,cell_lines,ambiguous,gencode_partially_overlapping,cancer,oesophagus,exon-exon	189	1	2	26	BOWTIE	12:6495225:+	12:6492467:-	ENSG00000010292	ENSG00000111639	ENSE00003508626	ENSE00002315871	CAAGAGGTACTGTCCATCAAACATCTTCCACCACAGCTTAGAG*GAAACTTTGAAAAGCACCCCAAAGAACTGATCAGGGGGCCCAT	in-frame
NUTM2A	NUTM2B	banned,paralogs,cgp,ambiguous,cancer,m0,multi,cortex,exon-exon	107	1	2	25	BOWTIE	10:87231048:+	10:79710382:+	ENSG00000184923	ENSG00000188199	ENSE00002441741	ENSE00002519104	CGAGCAACTTTGACCGGATGATCTTCTACGAGATGGCGGAAAA*TGTACCTTCCCAGCAAGGCCGGCCCCAAGGCCCCGACTGCCTG	in-frame
RPL38	TTYH2	banned,known,adjacent,ribosomal,non_tumor_cells,hpa,18cancers,1K<gap<10K,readthrough,exon-exon	0	1	4	28	BOWTIE	17:74204190:+	17:74222485:+	ENSG00000172809	ENSG00000141540	ENSE00003787124	ENSE00001197486	ATCAAGGACTTCCTGCTCACAGCCCGACGAAAGGATGCCAAAT*TCGCTGCTGTTCCTGGGGCTGGTGGCCGCCGTCTGCCTGGGCC	out-of-frame
SAMD5	SASH1	banned,known,hpa,gtex,18cancers,chimerdb3kb,chimerdb3pub,tumor,mitelman,exon-exon	0	1	3	26	BOWTIE	6:147509387:+	6:148390134:+	ENSG00000203727	ENSG00000111961	ENSE00001444606	ENSE00001612635	CCGTGACGGCATCCACCTGAGCAAGCCCCCGTACTCCCGCAAG*GACGGTTCACTGGGAAACATCGATGACCTGGCGCAGCAGTATG	in-frame
SCNN1A	TNFRSF1A	banned,known,adjacent,conjoing,healthy,bodymap2,non_tumor_cells,hpa,cancer,mitelman,1K<gap<10K,readthrough,exon-exon	0	1	2	25	BOWTIE	12:6348727:-	12:6334244:-	ENSG00000111319	ENSG00000067182	ENSE00003589571	ENSE00003524766	GGAGCTGAACTACAAAACCAATTCTGAGTCTCCCTCTGTCACG*GTGCTCCTGGAGCTGTTGGTGGGAATATACCCCTCAGGGGTTA	in-frame
ZBTB20	LSAMP	known,tcga,prostate_cancer,chimerdb3seq,tcga-cancer,mitelman,exon-exon	0	1	2	24	BOWTIE	3:114693528:-	3:116086556:-	ENSG00000181722	ENSG00000185565	ENSE00001288600	ENSE00001296901	TTCATCATTACTAACAGGATATTCCTCATGACATTGCTGTCTG*GTGCGTTGTAGAAGACAAGAACTCAAAGGTGGCCTGGTTGAAC	UTR/CDS(truncated)

## Sheet: NCHI-660_FusionCatcher
NCHI-660 FusionCatcher Results
Gene_1_symbol(5end_fusion_partner)	Gene_2_symbol(3end_fusion_partner)	Fusion_description	Counts_of_common_mapping_reads	Spanning_pairs	Spanning_unique_reads	Longest_anchor_found	Fusion_finding_method	Fusion_point_for_gene_1(5end_fusion_partner)	Fusion_point_for_gene_2(3end_fusion_partner)	Gene_1_id(5end_fusion_partner)	Gene_2_id(3end_fusion_partner)	Exon_1_id(5end_fusion_partner)	Exon_2_id(3end_fusion_partner)	Fusion_sequence	Predicted_effect
EEF2	SLC25A42	known,t31,exon-exon,reciprocal	0	301	60	43	BOWTIE;BOWTIE+BLAT;BOWTIE+STAR	19:3979329:-	19:19107894:+	ENSG00000167658	ENSG00000181035	ENSE00001265527	ENSE00003496907	AGATCTGCCTGAAGGACCTGGAGGAGGACCACGCCTGCATCCCCATCAAG*GTACAGCAACATCTTTCATGTCTTCATCCGCATCTCGAGAGAAGAGGGGC	out-of-frame
EEF2	SLC25A42	known,t31,exon-exon,reciprocal	0	301	3	24	BOWTIE	19:3979329:-	19:19110569:+	ENSG00000167658	ENSG00000181035	ENSE00001265527	ENSE00001219466	CCTGAAGGACCTGGAGGAGGACCACGCCTGCATCCCCATCAAG*AGTACAGCGGCCGCCGGCAGCCCTACCCCTTCGAGCGCATGAT	out-of-frame
SLC25A42	EEF2	known,t31,exon-exon,reciprocal	0	301	7	29	BOWTIE;BOWTIE+BLAT;BOWTIE+STAR	19:19106385:+	19:3978172:-	ENSG00000181035	ENSG00000167658	ENSE00003600425	ENSE00001115371	TGGACCTGGTCAGAGCGCGGATGGCCGTAACCCCGAAGGAAAT*AAATCTGACCCGGTCGTCTCGTACCGCGAGACGGTCAGTGAAG	out-of-frame
LCAL1	HMGN3	lncrna,t39,10K<gap<100K,exon-exon	0	296	30	44	BOWTIE;BOWTIE+BLAT;BOWTIE+STAR	6:79312368:-	6:79215022:-	ENSG00000286042	ENSG00000118418	ENSE00003849434	ENSE00000798004	TGGACAGCCATACAGACTGTGTGGAACAACGCTGGTGAAATACCCAAACC*TCTCCAGAGAATACAGAGGGCAAAGATGGATCCAAAGTAACTAAACAGGA	exonic(no-known-CDS)/CDS(truncated)
ZNF146	AC020907.1	lncrna,cancer,t29	0	148	51	41	BOWTIE+BLAT;BOWTIE+STAR	19:36218195:+	19:35106195:+	ENSG00000167635	ENSG00000179066			CTTCCTGTGTTAACTCCTTCCTCTGCCACTTTTTACCTTGGGGACCTCAG*AATAGTAATGCTTGCTCAATTATTTAACTCCTACCTGTTTTCTTCCAGAG	UTR/exonic(no-known-CDS)
ZNF146	AC020907.1	lncrna,cancer,t29	0	148	6	41	BOWTIE+BLAT;BOWTIE+STAR	19:36215196:+	19:35106195:+	ENSG00000167635	ENSG00000179066			TGTCCGCGGGTCAGTACGGCCCCTGGGTCCACGTGGCGCGAAAGTAGGAG*AATAGTAATGCTTGCTCAATTATTTAACTCCTACCTGTTTTCTTCCAGAG	UTR/exonic(no-known-CDS)
ANAPC13	VIT	t20,exon-exon	0	143	28	45	BOWTIE;BOWTIE+BLAT;BOWTIE+STAR	3:134482806:-	2:36729426:+	ENSG00000129055	ENSG00000205221	ENSE00000885901	ENSE00003566689	ATGCTTGGCGAGAAGACAAGCTGCCTTATGAGGATGTCGCAATACCACTG*TTTTGCTGGTGACTGGAGTACATTCAAACAAAGAAACGGCAAAGAAGATT	out-of-frame
FOXP1	PDCD6IP	oncogene,cancer,t16,exon-exon	0	121	25	30	BOWTIE	3:71198202:-	3:33812072:+	ENSG00000114861	ENSG00000170248	ENSE00002710535	ENSE00003536491	CGGGGCAGCTGACCTCGCCCACGCCCAGCAGCAGCAGCAACAG*ATATTATGATCAGATTTGTTCTATTGAACCCAAATTCCCATTT	out-of-frame
FOXP1	PDCD6IP	oncogene,cancer,t16,exon-exon	0	121	11	27	BOWTIE	3:71198202:-	3:33811097:+	ENSG00000114861	ENSG00000170248	ENSE00002710535	ENSE00001786686	CGGGGCAGCTGACCTCGCCCACGCCCAGCAGCAGCAGCAACAG*GCTGGTCTCGAACTCTGGGCTCAAGTGATCCACCTGCCTCAGC	out-of-frame
FOXP1	PDCD6IP	oncogene,cancer,t16,exon-exon	0	121	7	30	BOWTIE	3:71130498:-	3:33812072:+	ENSG00000114861	ENSG00000170248	ENSE00001864971	ENSE00003536491	GCAGACAGTACGGGCTCCCTTCGCCAAACTCTTCATTTTCTCT*ATATTATGATCAGATTTGTTCTATTGAACCCAAATTCCCATTT	in-frame
FOXP1	PDCD6IP	oncogene,cancer,t16,exon-exon	0	121	2	30	BOWTIE	3:71299820:-	3:33812072:+	ENSG00000114861	ENSG00000170248	ENSE00001258595	ENSE00003536491	GAGGTGACTATAACTGAAGATTGCTTTACAGAAGCCAAAAAAG*ATATTATGATCAGATTTGTTCTATTGAACCCAAATTCCCATTT	UTR/CDS(truncated)
FOXP1	PDCD6IP	oncogene,cancer,t16,exon-exon	0	121	2	27	BOWTIE	3:71198202:-	3:33813559:+	ENSG00000114861	ENSG00000170248	ENSE00002710535	ENSE00003650941	CGGGGCAGCTGACCTCGCCCACGCCCAGCAGCAGCAGCAACAG*ATCTGCTTGACATTTACCTGGAAGGATGCTTTCGATAAAGGTT	in-frame
NPEPPS	TBC1D3	banned,known,oncogene,bodymap2,hpa,gtex,18cancers,tumor,m0,multi,mitelman,exon-exon	0	115	25	30	BOWTIE;BOWTIE+BLAT;BOWTIE+STAR	17:47592545:+	17:38191030:-	ENSG00000141279	ENSG00000274611	ENSE00003785912	ENSE00003731868	AACATGTATTTAACCAAGTTCCAACAAAAGAATGCTGCCACAG*GATGGACGTGGTAGAGGTCGCGGGCAGTTGGTGGGCACAAGAG	CDS(complete)/UTR
AC097634.4	PDCD6IP	t13,exon-exon	0	113	20	45	BOWTIE+BLAT;BOWTIE+STAR	3:71198202:-	3:33812072:+	ENSG00000285708	ENSG00000170248			TGGACATCGGGGCAGCTGACCTCGCCCACGCCCAGCAGCAGCAGCAACAG*ATATTATGATCAGATTTGTTCTATTGAACCCAAATTCCCATTTTCTGAAA	out-of-frame
AC097634.4	PDCD6IP	t13	0	113	4	37	BOWTIE+BLAT;BOWTIE+STAR	3:71130498:-	3:33812072:+	ENSG00000285708	ENSG00000170248			TCCAAAGGCAGACAGTACGGGCTCCCTTCGCCAAACTCTTCATTTTCTCT*ATATTATGATCAGATTTGTTCTATTGAACCCAAATTCCCATTTTCTGAAA	intronic/CDS(truncated)
AC097634.4	PDCD6IP	t13,exon-exon	0	113	3	33	BOWTIE+STAR	3:71198202:-	3:33811097:+	ENSG00000285708	ENSG00000170248			TGGACATCGGGGCAGCTGACCTCGCCCACGCCCAGCAGCAGCAGCAACAG*GCTGGTCTCGAACTCTGGGCTCAAGTGATCCACCTGCCTCAGCCTCCCAG	out-of-frame
SMG1	NPIPB5	banned,known,bodymap2,hpa,m7,t7,exon-exon	0	113	17	29	BOWTIE;BOWTIE+BLAT;BOWTIE+STAR	16:18858170:-	16:22513522:+	ENSG00000157106	ENSG00000243716	ENSE00001505919	ENSE00002138288	AGGTATACTATGTACCAGAATCAGTTGTTGGAGAAAATTAAAG*GTATGATCTCGTGAAATCTTGAGAGAAACTGAATGACGAATGA	CDS(truncated)/UTR
SMG1	NPIPB5	banned,known,bodymap2,hpa,m7,t7	0	113	15	43	BOWTIE+BLAT;BOWTIE+STAR	16:18858211:-	16:22513522:+	ENSG00000157106	ENSG00000243716			TTACGTTCATGTAAACAGCATGACGTGAGGCCATGGATGCAGGCATTAAG*GTATGATCTCGTGAAATCTTGAGAGAAACTGAATGACGAATGAAACTATT	CDS(truncated)/UTR
SMG1	NPIPB5	banned,known,bodymap2,hpa,m7,t7,exon-exon	0	113	6	30	BOWTIE	16:18858170:-	16:22507337:+	ENSG00000157106	ENSG00000243716	ENSE00001505919	ENSE00002285337	AGGTATACTATGTACCAGAATCAGTTGTTGGAGAAAATTAAAG*AGCTTGAAATGAATTTTAAAGGATGACTGATGGTCCTTGGAAG	CDS(truncated)/UTR
SMG1	NPIPB5	banned,known,bodymap2,hpa,m7,t7,exon-exon	0	113	6	29	BOWTIE	16:18858170:-	16:22513523:+	ENSG00000157106	ENSG00000243716	ENSE00001505919	ENSE00002700286	AGGTATACTATGTACCAGAATCAGTTGTTGGAGAAAATTAAAG*TATGATCTCGTGAAATCTTGAGAGAAACTGAATGACGAATGAA	CDS(truncated)/UTR
SMG1	NPIPB5	banned,known,bodymap2,hpa,m7,t7	0	113	5	37	BOWTIE+BLAT;BOWTIE+STAR	16:18858211:-	16:22507337:+	ENSG00000157106	ENSG00000243716			TTACGTTCATGTAAACAGCATGACGTGAGGCCATGGATGCAGGCATTAAG*AGCTTGAAATGAATTTTAAAGGATGACTGATGGTCCTTGGAAGAGAAACA	CDS(truncated)/UTR
SMG1	NPIPB5	banned,known,bodymap2,hpa,m7,t7	0	113	3	35	BOWTIE+BLAT	16:18858211:-	16:22513424:+	ENSG00000157106	ENSG00000243716			TTACGTTCATGTAAACAGCATGACGTGAGGCCATGGATGCAGGCATTAAG*GTTTCAGGCACAGAACTGTATATCCAATAATAGTGAAATGGATCCCACTA	CDS(truncated)/UTR
SMG1	NPIPB5	banned,known,bodymap2,hpa,m7,t7	0	113	2	28	BOWTIE+STAR	16:18858171:-	16:22506117:+	ENSG00000157106	ENSG00000243716			AGGCATTAAGGTATACTATGTACCAGAATCAGTTGTTGGAGAAAATTAAA*AGTTTCGCTCTTGTTGCCCAGGCTGGAGTGCAGTGGCACGATCTCAGCTC	CDS(truncated)/UTR
SMG1	NPIPB5	banned,known,bodymap2,hpa,m7,t7	0	113	2	25	BOWTIE+BLAT;BOWTIE+STAR	16:18858211:-	16:22513764:+	ENSG00000157106	ENSG00000243716			TTACGTTCATGTAAACAGCATGACGTGAGGCCATGGATGCAGGCATTAAG*GTTGGCACTCATCATGAGCCCCTGTTCTCATTCTGCAAATGGTGAAGCTC	CDS(truncated)/UTR
FOXP1	RYBP	banned,known,oncogene,hpa,cancer,t11,exon-exon,reciprocal	0	111	23	30	BOWTIE	3:71041328:-	3:72379427:-	ENSG00000114861	ENSG00000163602	ENSE00003719412	ENSE00001204363	CTACCAATGGACAGCTCTCAGTCCACACTCCCAAAAGGGAAAG*AAAACCTCGGATCAATTCTCAGCTGGTGGCACAACAAGTGGCA	CDS(truncated)/CDS(no-known-start-or-end)
RYBP	FOXP1	banned,known,oncogene,hpa,cancer,t11,exon-exon,reciprocal	0	111	21	30	BOWTIE	3:72446496:-	3:71112637:-	ENSG00000163602	ENSG00000114861	ENSE00001930429	ENSE00002387336	TTAAATGCAGCATCTGCGATGTGAGGAAAGGCACCTCCACCAG*GCACTTCAGGTGGCAAGACAGCTCCTTCTTCAGCAGCAACAGC	CDS(no-known-start-or-end)/CDS(truncated)
AC097634.4	RYBP	t11,exon-exon,reciprocal	0	110	21	43	BOWTIE+BLAT;BOWTIE+STAR	3:71041328:-	3:72379427:-	ENSG00000285708	ENSG00000163602			CATGCCTCTACCAATGGACAGCTCTCAGTCCACACTCCCAAAAGGGAAAG*AAAACCTCGGATCAATTCTCAGCTGGTGGCACAACAAGTGGCACAACAGT	CDS(truncated)/CDS(no-known-start-or-end)
AC097634.4	RYBP	t11,reciprocal,short_repeats,sr1.80	0	110	3	19	BOWTIE+STAR	3:71137792:-	3:72376916:-	ENSG00000285708	ENSG00000163602			TACCTTTATTGAAAGCCCATGGTCTTGCACCAAAAAAAAAAAATAATAAT*AATAATCAAAGACCACTAATAAGATTCCACCTCTCCTTATTAAAATAATT	intronic/UTR
RYBP	AC097634.4	t11,exon-exon,reciprocal	0	110	8	42	BOWTIE+STAR	3:72446496:-	3:71112637:-	ENSG00000163602	ENSG00000285708			GAAGCCTTTAAATGCAGCATCTGCGATGTGAGGAAAGGCACCTCCACCAG*GCACTTCAGGTGGCAAGACAGCTCCTTCTTCAGCAGCAACAGCAGCAGCA	CDS(no-known-start-or-end)/CDS(truncated)
BAGE2	CU104787.1	pseudogene,lncrna,m46,t2,reciprocal	64	86	11	46	BOWTIE+STAR	21:10413684:+	22:11066466:+	ENSG00000187172	ENSG00000279973			GGATGGTGGTGGCAACAGAGATGGCAGCGCAGCTGGAGTGTTAGGAGGGC*GGCCTGAGCAGTAGGATTGGGGCTGGAGCAGTAAGATGGCAGCCGGAGCG	exonic(no-known-CDS)/exonic(no-known-CDS)
BAGE2	CU104787.1	pseudogene,lncrna,m46,t2,reciprocal	64	86	9	38	BOWTIE+BLAT	21:10413636:+	22:11066418:+	ENSG00000187172	ENSG00000279973			GGGGGAGTTGGAGGCTGGAGCCTGTAACACCGTGGCTCGTCTCGCTCTGG*ATGGTGGTGGCAACAGAGATGGCAGCGCGGCTGGAGTGTTAGGAGGGTGG	exonic(no-known-CDS)/exonic(no-known-CDS)
BAGE2	CU104787.1	pseudogene,lncrna,m46,t2,reciprocal	64	86	3	48	BOWTIE+STAR	21:10414884:+	22:11068059:+	ENSG00000187172	ENSG00000279973			CTGCTCCAAGCCAGGCTGATGAAGGAGGAGTCCCCTGTGGTGAGCTGGAG*GTTGGAGCCTGAAGATGGCACAGCTCTGTGATTCATCTTCTGCGGTTGTG	exonic(no-known-CDS)/exonic(no-known-CDS)
BAGE2	CU104787.1	pseudogene,lncrna,m46,t2,exon-exon,reciprocal	64	86	2	29	BOWTIE	21:10413754:+	22:11067985:+	ENSG00000187172	ENSG00000279973	ENSE00001647801	ENSE00003758861	GCAGTAAGATGGCGGCCGGAGCAGTAAGATGGCGGCTGGAGTG*GTTTTTCTGGCATTGTCTGCCCAGCTGCTCCAAGCCAGACTGA	exonic(no-known-CDS)/exonic(no-known-CDS)
CU104787.1	BAGE2	pseudogene,lncrna,m46,t2,exon-exon,reciprocal	64	86	19	49	BOWTIE;BOWTIE+BLAT;BOWTIE+STAR	22:11066515:+	21:10414811:+	ENSG00000279973	ENSG00000187172	ENSE00003758096	ENSE00002021537	GGCCTGAGCAGTAGGATTGGGGCTGGAGCAGTAAGATGGCAGCCGGAGCG*GTTTTTCTGGCATTGTCTGCCCAGCTGCTCCAAGCCAGGCTGATGAAGGA	exonic(no-known-CDS)/exonic(no-known-CDS)
CU104787.1	BAGE2	pseudogene,lncrna,m46,t2,exon-exon,reciprocal	64	86	18	30	BOWTIE	22:11068174:+	21:10454134:+	ENSG00000279973	ENSG00000187172	ENSE00003758861	ENSE00001849458	AGCTCAACAGGAGCAATAGGAGGGTACCCATGGAGGCCAAGTG*CGATGTGCATTTTGTAAGCACTTTGGAGCCACTATCAAATGCT	exonic(no-known-CDS)/exonic(no-known-CDS)
AL133467.2	TCL6	lncrna,oncogene,cancer,t19,1K<gap<10K,exon-exon,short_repeats,sr1.93	0	84	23	30	BOWTIE;BOWTIE+BLAT;BOWTIE+STAR	14:95621033:+	14:95652097:+	ENSG00000258927	ENSG00000187621	ENSE00002436613	ENSE00001832149	ACCCCCGACGGCACCTGCTCCCCATCAGCAGCATCATACTCCG*ACAATGTGATGGTCATGAAGTCTCTGTCAGAGAGGAAAGAGGG	exonic(no-known-CDS)/exonic(no-known-CDS)
AL133467.2	TCL6	lncrna,oncogene,cancer,t19,1K<gap<10K,exon-exon,short_repeats,sr1.93	0	84	15	30	BOWTIE;BOWTIE+BLAT;BOWTIE+STAR	14:95641870:+	14:95652097:+	ENSG00000258927	ENSG00000187621	ENSE00002436961	ENSE00001832149	GATGCCTTCGTGGACGGATGAAGCTCCTGGTACTAAGTAGCAG*ACAATGTGATGGTCATGAAGTCTCTGTCAGAGAGGAAAGAGGG	exonic(no-known-CDS)/exonic(no-known-CDS)
AL133467.2	TCL6	lncrna,oncogene,cancer,t19,1K<gap<10K,exon-exon,short_repeats,sr1.93	0	84	15	29	BOWTIE;BOWTIE+BLAT;BOWTIE+STAR	14:95621118:+	14:95652097:+	ENSG00000258927	ENSG00000187621	ENSE00003882493	ENSE00001832149	TTGGACCTGGGGCTGGGTTCTGACGGAGGAAGCAGGAAGTCAA*ACAATGTGATGGTCATGAAGTCTCTGTCAGAGAGGAAAGAGGG	exonic(no-known-CDS)/exonic(no-known-CDS)
AL133467.2	TCL6	lncrna,oncogene,cancer,t19,1K<gap<10K,exon-exon	0	84	7	28	BOWTIE;BOWTIE+BLAT;BOWTIE+STAR	14:95621033:+	14:95652045:+	ENSG00000258927	ENSG00000187621	ENSE00002436613	ENSE00001514026	ACCCCCGACGGCACCTGCTCCCCATCAGCAGCATCATACTCCG*CTTGTTTTCATTTCCTTTCCAATTTAAGAATGTGTTTAACATT	exonic(no-known-CDS)/exonic(no-known-CDS)
AL133467.2	TCL6	lncrna,oncogene,cancer,t19,1K<gap<10K,exon-exon	0	84	6	29	BOWTIE;BOWTIE+BLAT;BOWTIE+STAR	14:95641870:+	14:95652045:+	ENSG00000258927	ENSG00000187621	ENSE00002436961	ENSE00001514026	GATGCCTTCGTGGACGGATGAAGCTCCTGGTACTAAGTAGCAG*CTTGTTTTCATTTCCTTTCCAATTTAAGAATGTGTTTAACATT	exonic(no-known-CDS)/exonic(no-known-CDS)
AL133467.2	TCL6	lncrna,oncogene,cancer,t19,1K<gap<10K,exon-exon	0	84	5	40	BOWTIE;BOWTIE+BLAT;BOWTIE+STAR	14:95621033:+	14:95652377:+	ENSG00000258927	ENSG00000187621	ENSE00002436613	ENSE00001514065	TCGCATGACCCCCGACGGCACCTGCTCCCCATCAGCAGCATCATACTCCG*AATGGACCTGTGTAAGGAGGTATGTGTGGGAGAAGATTCCAGAAGGTCTT	exonic(no-known-CDS)/exonic(no-known-CDS)
AL133467.2	TCL6	lncrna,oncogene,cancer,t19,1K<gap<10K,exon-exon	0	84	5	27	BOWTIE;BOWTIE+BLAT;BOWTIE+STAR	14:95621118:+	14:95652377:+	ENSG00000258927	ENSG00000187621	ENSE00003882493	ENSE00001514065	TTGGACCTGGGGCTGGGTTCTGACGGAGGAAGCAGGAAGTCAA*AATGGACCTGTGTAAGGAGGTATGTGTGGGAGAAGATTCCAGA	exonic(no-known-CDS)/exonic(no-known-CDS)
AL133467.2	TCL6	lncrna,oncogene,cancer,t19,1K<gap<10K,exon-exon	0	84	3	29	BOWTIE;BOWTIE+BLAT;BOWTIE+STAR	14:95621118:+	14:95652045:+	ENSG00000258927	ENSG00000187621	ENSE00003882493	ENSE00001514026	TTGGACCTGGGGCTGGGTTCTGACGGAGGAAGCAGGAAGTCAA*CTTGTTTTCATTTCCTTTCCAATTTAAGAATGTGTTTAACATT	exonic(no-known-CDS)/exonic(no-known-CDS)
GTF2IRD1	GTF2I	known,paralogs,chimerdb3seq,m46,t10,oesophagus,10K<gap<100K,exon-exon	1	47	20	30	BOWTIE;BOWTIE+BLAT	7:74559655:+	7:74705164:+	ENSG00000006704	ENSG00000263001	ENSE00001039134	ENSE00003737541	TTCACAGTCACCAGGCCTTTCCAAGGACTCATCCCAAAGCCTG*GTGGTCGTGTGATGGTAACAGATGCTGACAGGTCAATACTATC	in-frame
C12ORF56	USP15	cancer,t4,exon-exon,reciprocal	0	33	2	23	BOWTIE	12:64390314:-	12:62381490:+	ENSG00000185306	ENSG00000135655	ENSE00002209753	ENSE00003503683	CCGGCGGGTAGTGGCTCTGCGGGACGTCGTGGCCATTGACCTG*TGTTTGAGCAACACACCTCCACTTACTGAGTATTTCCTCAATG	in-frame
USP15	C12ORF56	cancer,t4,exon-exon,reciprocal	0	33	8	28	BOWTIE;BOWTIE+BLAT;BOWTIE+STAR	12:62302920:+	12:64331032:-	ENSG00000135655	ENSG00000185306	ENSE00003561631	ENSE00001323040	CTGGTACACATTGATGGAAGGTCAAGAGCCAATAGCACGAAAG*TCAAGGAAGAAAAGAACGGCCTTGCCTTTTGGAGAAGCAAAGA	out-of-frame
USP15	C12ORF56	cancer,t4,exon-exon,reciprocal	0	33	5	27	BOWTIE	12:62306058:+	12:64331032:-	ENSG00000135655	ENSG00000185306	ENSE00002427276	ENSE00001323040	GATCTCTGGCCAATAGAGAGGAACGGAGGCCTGCAACAACCAT*TCAAGGAAGAAAAGAACGGCCTTGCCTTTTGGAGAAGCAAAGA	UTR/CDS(truncated)
AC044860.1	GOLGA2P2Y	pseudogene,m2,t3,exon-exon	0	32	21	29	BOWTIE;BOWTIE+BLAT;BOWTIE+STAR	15:85234479:-	Y:24210503:-	ENSG00000229212	ENSG00000239533	ENSE00002538436	ENSE00003759864	GCTGTCTCGGCTCGGCCCGCGGGGGAGCCCCGGGAGCCGCACG*GTGGCATTTTTCAACTCCGCTGGAGCCAGTGCCCAGGAGGAGC	exonic(no-known-CDS)/exonic(no-known-CDS)
AC044860.1	GOLGA2P2Y	pseudogene,m2,t3,exon-exon	0	32	11	29	BOWTIE	15:85234479:-	Y:24210847:-	ENSG00000229212	ENSG00000239533	ENSE00002538436	ENSE00003757336	GCTGTCTCGGCTCGGCCCGCGGGGGAGCCCCGGGAGCCGCACG*GATATGGAGGAGGACATCTGGACAATGAGGAGGAGGCACCTCG	exonic(no-known-CDS)/exonic(no-known-CDS)
AC044860.1	GOLGA2P2Y	pseudogene,m2,t3,exon-exon	0	32	4	29	BOWTIE	15:85234529:-	Y:24210503:-	ENSG00000229212	ENSG00000239533	ENSE00002563532	ENSE00003759864	CCGCCGGGGGAGAGGCAGCCTATTGTCTTTCTCCGCGGCGAAG*GTGGCATTTTTCAACTCCGCTGGAGCCAGTGCCCAGGAGGAGC	exonic(no-known-CDS)/exonic(no-known-CDS)
AC044860.1	GOLGA2P2Y	pseudogene,m2,t3,exon-exon	0	32	2	29	BOWTIE	15:85234529:-	Y:24210847:-	ENSG00000229212	ENSG00000239533	ENSE00002563532	ENSE00003757336	CCGCCGGGGGAGAGGCAGCCTATTGTCTTTCTCCGCGGCGAAG*GATATGGAGGAGGACATCTGGACAATGAGGAGGAGGCACCTCG	exonic(no-known-CDS)/exonic(no-known-CDS)
AL589182.1	AP000527.1	lncrna,m17,exon-exon	24	32	10	29	BOWTIE	14:19054711:+	22:15778010:+	ENSG00000258314	ENSG00000225255	ENSE00002341863	ENSE00001715873	TTCCAGAAGGCTTGAGGGTCCCCGAGTGCACCGCCCTCCCACC*AATTTCTGGTTTTTCCTGTTGGAGCCCAAGGAGCAAGGGCAGA	exonic(no-known-CDS)/exonic(no-known-CDS)
TRAPPC6B	SEC23A	adjacent,tcga,chimerdb3seq,tcga-cancer,mitelman,t9,10K<gap<100K,readthrough,exon-exon	0	31	16	30	BOWTIE;BOWTIE+BLAT;BOWTIE+STAR	14:39158285:-	14:39064993:-	ENSG00000182400	ENSG00000100934	ENSE00003652865	ENSE00000656383	GGTATTCAAGAAACAAATCGACAATCTAAGGACAAATCATCAG*ACCTCAAGGGAAATAAAGATTTCAGGAGCTATTGGACCCTGTG	in-frame
CTNND2	GNPDA1	oncogene,cancer,tcga2,t6,exon-exon	0	28	20	30	BOWTIE;BOWTIE+BLAT;BOWTIE+STAR	5:11236691:-	5:142012041:-	ENSG00000169862	ENSG00000113552	ENSE00003573941	ENSE00003572009	CTTGCAACACCTCTGTTTTGGAGACAACAAAATTAAAGCCGAG*GACAAGATGAAGCTCATCATCCTGGAGCACTATTCTCAGGCGA	CDS(truncated)/UTR
PPA1	NUDT13	m20,t2,exon-exon	0	27	10	28	BOWTIE;BOWTIE+BLAT;BOWTIE+STAR	10:70230341:-	10:73110375:+	ENSG00000180817	ENSG00000166321	ENSE00003579518	ENSE00002240333	ATATATATCTCCATTTCATGATATTCCAATTTATGCAGATAAG*CTGGAGAACACAGCAGCATGCCTGGGAACTGAACTACAATTCC	CDS(truncated)/UTR
PPA1	NUDT13	m20,t2,exon-exon	0	27	5	29	BOWTIE;BOWTIE+BLAT	10:70230341:-	10:73114357:+	ENSG00000180817	ENSG00000166321	ENSE00003579518	ENSE00003687878	ATATATATCTCCATTTCATGATATTCCAATTTATGCAGATAAG*GACCTGACAATGTCCCTGTATTGTGGAATAGCTTGCAGGAGAA	CDS(truncated)/UTR
COQ8B	NUMBL	banned,known,adjacent,healthy,bodymap2,hpa,mitelman,t5,gap<1K,readthrough,exon-exon,short_repeats,sr1.59	0	22	12	30	BOWTIE;BOWTIE+BLAT;BOWTIE+STAR	19:40692951:-	19:40686995:-	ENSG00000123815	ENSG00000105245	ENSE00003529650	ENSE00003482506	GAAGTCCAGGGACCTCAAATTCCTCACAGGCTTTGAAACCAAG*GGCGGACCCCGGAGGCCTGAGCGGCACCTGCCCCCAGCCCCCT	in-frame
COQ8B	NUMBL	banned,known,adjacent,healthy,bodymap2,hpa,mitelman,t5,gap<1K,readthrough	0	22	10	41	BOWTIE+BLAT;BOWTIE+STAR	19:40691592:-	19:40686995:-	ENSG00000123815	ENSG00000105245			CTCCAACAGCTGCCTTCTCCCGGGTTCCAGCCTCTCAGTGTGTTGGAGAG*GGCGGACCCCGGAGGCCTGAGCGGCACCTGCCCCCAGCCCCCTGTGGGGC	UTR/CDS(truncated)
SPINT2	C19ORF33	banned,known,adjacent,conjoing,hpa,18cancers,10K<gap<100K,readthrough,exon-exon	0	22	6	29	BOWTIE	19:38290575:+	19:38304375:+	ENSG00000167642	ENSG00000167644	ENSE00003663311	ENSE00003679241	TTCCGCCAGCAGGAGAATCCTCCCCTGCCCCTTGGCTCAAAGG*CCCTGGAGCCCACCTCCCAGAAGCCCGGTGTGGGGGCGGGCCA	in-frame
ZNF420	TMLHE	t4,exon-exon	0	22	14	30	BOWTIE;BOWTIE+BLAT;BOWTIE+STAR	19:37091121:+	X:155545277:-	ENSG00000197050	ENSG00000185973	ENSE00001615902	ENSE00003660615	AGAGATGTGATGTTGGAGAACTATAGCAACTTGGTATCACTAG*GATGTGGTACCACAGATTGTCCCACCTACACAGCAGGCTTCAG	CDS(truncated)/UTR
ZNF420	TMLHE	t4,exon-exon	0	22	2	23	BOWTIE	19:37080388:+	X:155545277:-	ENSG00000197050	ENSG00000185973	ENSE00001145513	ENSE00003660615	GCCCAGAGGAGAAAGAATGGCTGTTTCAGTAGCAATGTCCAAG*GATGTGGTACCACAGATTGTCCCACCTACACAGCAGGCTTCAG	UTR/UTR
PRSS23	TMEM135	t4,10K<gap<100K,exon-exon	0	20	7	29	BOWTIE;BOWTIE+BLAT;BOWTIE+STAR	11:86823593:+	11:87236638:+	ENSG00000150687	ENSG00000166575	ENSE00002164048	ENSE00001104334	GACAGTGTTCTGCTTTCATGGAGTTCACAGAAGAGTCGAGGAG*GTCCTTTTGTTTTGCATCACAGCTGCCATGTACATGTTCTTTT	out-of-frame
PRSS23	TMEM135	t4,10K<gap<100K,exon-exon	0	20	5	29	BOWTIE;BOWTIE+BLAT;BOWTIE+STAR	11:86823593:+	11:87157341:+	ENSG00000150687	ENSG00000166575	ENSE00002164048	ENSE00003531210	GACAGTGTTCTGCTTTCATGGAGTTCACAGAAGAGTCGAGGAG*GCCACAGAAACACTATTCAGAATGGGTGTAGCAAGAGGAACCA	out-of-frame
AL512625.1	GLIDR	lncrna,m2,exon-exon	239	19	2	25	BOWTIE	9:62897734:+	9:39803859:-	ENSG00000170161	ENSG00000278175	ENSE00001838617	ENSE00003854993	GTGGCCACCACTGTGCGCGGAGATGGCTGCGACGCGTGCGCAG*GGAAATTTGTGCACAGAGATAACACAGGGGATATGCCATATGA	exonic(no-known-CDS)/exonic(no-known-CDS)
AP000974.1	SYTL2	adjacent,m14,t1,10K<gap<100K,readthrough	0	19	5	41	BOWTIE+BLAT;BOWTIE+STAR	11:85854696:-	11:85758114:-	ENSG00000279742	ENSG00000137501			GTGGCGCTTTCCGCACAGTTCGGGGGACGGGGACGGGGCCTGGTTGTCTG*GTAGGTGATGCTCTGATGCTGCTGCCTCTTATGAATTGACGACAGGTGCA	exonic(no-known-CDS)/UTR
AP000974.1	SYTL2	adjacent,m14,t1,10K<gap<100K,readthrough	0	19	4	29	BOWTIE+BLAT;BOWTIE+STAR	11:85853860:-	11:85758114:-	ENSG00000279742	ENSG00000137501			CTGCCACTGCACGGGTGACAGAGCGAGCCTCTGTCTCAAAGAAAGAAAGA*GTAGGTGATGCTCTGATGCTGCTGCCTCTTATGAATTGACGACAGGTGCA	exonic(no-known-CDS)/UTR
AP000974.1	SYTL2	adjacent,m14,t1,10K<gap<100K,readthrough	0	19	2	36	BOWTIE+BLAT;BOWTIE+STAR	11:85854802:-	11:85758114:-	ENSG00000279742	ENSG00000137501			GGTGACTGTAGACACAGGGCCCACGGGCTTCGTGCTGTGACCGTGAGCAG*GTAGGTGATGCTCTGATGCTGCTGCCTCTTATGAATTGACGACAGGTGCA	exonic(no-known-CDS)/UTR
SCNN1A	TNFRSF1A	banned,known,adjacent,conjoing,healthy,bodymap2,non_tumor_cells,hpa,cancer,mitelman,t1,1K<gap<10K,readthrough,exon-exon	0	18	12	29	BOWTIE;BOWTIE+BLAT;BOWTIE+STAR	12:6348727:-	12:6334244:-	ENSG00000111319	ENSG00000067182	ENSE00003589571	ENSE00003524766	GGAGCTGAACTACAAAACCAATTCTGAGTCTCCCTCTGTCACG*GTGCTCCTGGAGCTGTTGGTGGGAATATACCCCTCAGGGGTTA	in-frame
SCNN1A	TNFRSF1A	banned,known,adjacent,conjoing,healthy,bodymap2,non_tumor_cells,hpa,cancer,mitelman,t1,1K<gap<10K,readthrough	0	18	9	41	BOWTIE+BLAT;BOWTIE+STAR	12:6348071:-	12:6334244:-	ENSG00000111319	ENSG00000067182			TCCGAAGCCGATACTGGTCTCCAGGCCGAGGGGGCAGGGGTGCTCAGGAG*GTGCTCCTGGAGCTGTTGGTGGGAATATACCCCTCAGGGGTTATTGGACT	in-frame
SCNN1A	TNFRSF1A	banned,known,adjacent,conjoing,healthy,bodymap2,non_tumor_cells,hpa,cancer,mitelman,t1,1K<gap<10K,readthrough	0	18	3	39	BOWTIE+BLAT;BOWTIE+STAR	12:6348727:-	12:6342025:-	ENSG00000111319	ENSG00000067182			TCTTCAAGGAGCTGAACTACAAAACCAATTCTGAGTCTCCCTCTGTCACG*AATTCTCTGGACTGAGGCTCCAGTTCTGGCCTTTGGGGTTCAAGATCACT	CDS(truncated)/UTR
TIMM23B	AC022400.4	lncrna,m11	62	18	3	33	BOWTIE+STAR	10:49973513:+	10:73712833:-	ENSG00000204152	ENSG00000272140			CTAGGAGTTCAAGACCAGCCTGGGCAATATAGCAAGATTTCATCTCTACA*AAAAAAATGAAAACATTGGCTGGGCATGGTGGCTCATTCCTATAGTTCAG	UTR/intronic
FBXO25	LINC01881	pseudogene,m2,cortex,exon-exon,reciprocal	234	17	3	26	BOWTIE	8:435707:+	2:242138784:+	ENSG00000147364	ENSG00000220804	ENSE00003682552	ENSE00002525194	AAGTGCAATTCAAGATATCCGAAGGTTCAATTATGTGGTCAAA*TAACAATTTGGACAAGACAGCAAATGCTATTGTCGAAGTTTTC	CDS(truncated)/exonic(no-known-CDS)
FBXO25	LINC01881	pseudogene,m2,cortex,exon-exon,reciprocal	234	17	3	25	BOWTIE	8:407066:+	2:242094887:+	ENSG00000147364	ENSG00000220804	ENSE00001372762	ENSE00003538156	CGCGGGCGCGTCAGGTGAAGACTGGGGGCCGCAGGCGCGCTAG*GAGAACTATGCCATTTTTGGGTCAGGACTGGAGATCTCCTGGA	UTR/exonic(no-known-CDS)
FBXO25	LINC01881	pseudogene,m2,cortex,exon-exon,reciprocal	234	17	2	29	BOWTIE	8:413213:+	2:242114639:+	ENSG00000147364	ENSG00000220804	ENSE00001493463	ENSE00003616847	AACTTGAAAGAGAGAATAACCGTTGTAACATCAGTCACAGCAT*TATCTTAAATAGCGAAGATGGAGAAATACTCAATAATGAAGAG	CDS(truncated)/exonic(no-known-CDS)
LINC01881	FBXO25	pseudogene,m2,cortex,exon-exon,reciprocal	234	17	12	29	BOWTIE;BOWTIE+STAR	2:242095027:+	8:431341:+	ENSG00000220804	ENSG00000147364	ENSE00001741019	ENSE00003460930	AACTTGAAAGAGAGAATAACCATTGTAACATCAGTCACAGCAT*TATCTTAAATAGTGAAGATGGAGAAATATTCAATAATGAAGAG	exonic(no-known-CDS)/CDS(truncated)
LINC01881	FBXO25	pseudogene,m2,cortex,exon-exon,reciprocal	234	17	3	25	BOWTIE	2:242088801:+	8:413073:+	ENSG00000220804	ENSG00000147364	ENSE00002279716	ENSE00003625255	CGCGGGCGCGTCAGGTGAAGACTGGGGGCTGCAGGCGCGCTAG*GAGAACTATGCCATTTTTGGGTCAGGACTGGAGATCTCCTGGA	exonic(no-known-CDS)/UTR
LINC01881	FBXO25	pseudogene,m2,cortex,exon-exon,reciprocal	234	17	1	49	BOWTIE+BLAT;BOWTIE+STAR	2:242095027:+	8:435615:+	ENSG00000220804	ENSG00000147364			AGTCAGAAACTTGAAAGAGAGAATAACCATTGTAACATCAGTCACAGCAT*AGGCATGGCTATTGCACCTTGGGAGAAGCCTTTAATCGGTTAGACTTCTC	exonic(no-known-CDS)/CDS(truncated)
AL135925.1	LINC00863	lncrna,m2,cortex,t1,reciprocal	257	16	8	39	BOWTIE+BLAT;BOWTIE+STAR	10:79827357:+	10:87344279:+	ENSG00000272447	ENSG00000224914			AAGGCTTCACTGAAAAAGAACATTACAACTTTTTTGAAAGAAATTTGGGG*ATGACTATGTGTGTGAATATTTAAGAATTCTAAAACCGCATGGGATTACT	exonic(no-known-CDS)/intronic
AL135925.1	LINC00863	lncrna,m2,cortex,t1,reciprocal,short_repeats,sr1.58	257	16	4	35	BOWTIE+STAR	10:79826401:+	10:87342434:+	ENSG00000272447	ENSG00000224914			AGGAGGCCGGCAGGCGGAGGAGGAAGCGGCGGGGCGGCGGCGGCGGCGGC*GGCGGCGGCGGCCGGGAAGAACTAGAGGTATTCCCCGGGCGGCTGGAGGA	exonic(no-known-CDS)/intronic
AL135925.1	LINC00863	lncrna,m2,cortex,t1,reciprocal	257	16	2	21	BOWTIE+STAR	10:79827011:+	10:87343048:+	ENSG00000272447	ENSG00000224914			GCATTGAGCTGCCAGCGGCTGTTCTCCCTAAGCACCCTCGCTCACGTCGC*GTCGCCTCGCCTCGCCTCGCCTGACCGGCCGCAGCCTTGGATACCAGCCT	exonic(no-known-CDS)/exonic(no-known-CDS)
AL589743.5	TOMM40	pseudogene,m12	156	16	4	23	BOWTIE+STAR	14:19268164:+	19:44903171:+	ENSG00000277156	ENSG00000130204			TCACCGCAAGAACAAGTTCCAGTGTGGCTCTGGACTCACCATCGGCTGAG*CCCTCCTGGCCCCCGCCTTCCACGCCCTTCCGATTCCACCTCCACCTCCA	exonic(no-known-CDS)/UTR
LINC00863	AL135925.1	lncrna,m2,cortex,t1,reciprocal	257	16	3	21	BOWTIE+STAR	10:87343057:+	10:79827007:+	ENSG00000224914	ENSG00000272447			GAGCTGCCAGCGGCTGTTCTCCCTAAGCACCCTCGCTCACGTCGCCTCGC*GTCGCCTCGCCTCGCCTGACCGGCCGCAGCCTTGGATACCAGCCTTAAAT	exonic(no-known-CDS)/exonic(no-known-CDS)
NSF	LRRC37A3	banned,known,hpa,m1,multi,exon-exon	0	15	9	30	BOWTIE;BOWTIE+BLAT;BOWTIE+STAR	17:46704854:+	17:64892600:-	ENSG00000073969	ENSG00000176809	ENSE00003258850	ENSE00003547821	GAGAGGAGACTTCCTTGCTTCTTTGGAGAATGATATCAAACCA*AAATTTCCAAGGAAACTATATTTCTTACATTGATGGAAATGTA	in-frame
NSF	LRRC37A3	banned,known,hpa,m1,multi,exon-exon	0	15	4	28	BOWTIE	17:46704854:+	17:64898459:-	ENSG00000073969	ENSG00000176809	ENSE00003258850	ENSE00001540364	GAGAGGAGACTTCCTTGCTTCTTTGGAGAATGATATCAAACCA*GCTGAAGTGCAATGTTGTGATCTCGGCTCACTGCAACCTCTGC	CDS(truncated)/UTR
NSF	LRRC37A3	banned,known,hpa,m1,multi	0	15	2	35	BOWTIE+BLAT	17:46716415:+	17:64898463:-	ENSG00000073969	ENSG00000176809			CCTGCCTCAGCCTCCCAAGTAGCTGGGACTACAGGCACCCGCCACCATGC*CCAGGCTGAAGTGCAATGTTGTGATCTCGGCTCACTGCAACCTCTGCCTC	intronic/UTR
ZNF433-AS1	SDHA	lncrna,tumor,m12	0	15	3	38	BOWTIE+STAR	19:12027244:+	5:249223:+	ENSG00000219665	ENSG00000073578			TTGGAGGCTCTGTGATTTCAATGATGATTGTGCTTTTAATCTGTGTTGTC*TTTGTATAGTCTGCAGATGTGGATCCTGACTCTGCAAGAAGTAGCTCACC	intronic/UTR
FRG1FP	FRG1HP	pseudogene,m2,reciprocal,short_repeats,sr1.95	90	14	3	43	BOWTIE+BLAT;BOWTIE+STAR	22:10960994:-	9:40994633:+	ENSG00000283047	ENSG00000276291			CGTATCCACGAGTTTGGGTCCCCTGAGGCATCTCTCCAGGCCTCTGCCTG*TAAGAAGAAAAAGAGCAAAGATAAGAAGAGAAAAAGAGAAGATGAAGAAA	intronic/exonic(no-known-CDS)
FRG1FP	FRG1HP	pseudogene,m2,reciprocal,short_repeats,sr1.95	90	14	3	39	BOWTIE+STAR	22:10959067:-	9:41150958:+	ENSG00000283047	ENSG00000276291			ATAAGAAGAGAAAAAGAGAAGAAGATGAAGAAACCCAGCTTGATATGTTG*AGAAACGCAGCTCCTCACCAGCAACGGAACAAAGCTGGACGGAGAATGAC	exonic(no-known-CDS)/intronic
FRG1HP	FRG1FP	pseudogene,m2,exon-exon,reciprocal,short_repeats,sr1.52	90	14	8	28	BOWTIE	9:40993434:+	22:10959136:-	ENSG00000276291	ENSG00000283047	ENSE00003726491	ENSE00003789146	CTCGAGGAGTCTGGCCTCATGAAGATGCCAGAATAAATGGCAG*TAAGAAGAAAAAGAAAAAAGATAAGAAGAGAAAAAGAGAAGAA	exonic(no-known-CDS)/exonic(no-known-CDS)
FRG1HP	FRG1FP	pseudogene,m2,exon-exon,reciprocal,short_repeats,sr1.95	90	14	6	30	BOWTIE	9:40994699:+	22:10947418:-	ENSG00000276291	ENSG00000283047	ENSE00003741963	ENSE00003787541	GAAGAGAAAAAGAGAAGATGAAGAAACCCAGCTTGATATGTTG*AATCACCCTGAAATCTGGCTATGGAAAATATCTTGGTATAAAT	exonic(no-known-CDS)/exonic(no-known-CDS)
FRG1HP	FRG1FP	pseudogene,m2,exon-exon,reciprocal,short_repeats,sr1.52	90	14	3	26	BOWTIE	9:40992775:+	22:10959136:-	ENSG00000276291	ENSG00000283047	ENSE00003738197	ENSE00003789146	ACGAGTTTGGGTCCCTTGAGGCATCTCTCCAGGCCTCTGCCTG*TAAGAAGAAAAAGAAAAAAGATAAGAAGAGAAAAAGAGAAGAA	exonic(no-known-CDS)/exonic(no-known-CDS)
FRG1HP	FRG1FP	pseudogene,m2,exon-exon,reciprocal,short_repeats,sr1.95	90	14	2	29	BOWTIE	9:40994699:+	22:10950174:-	ENSG00000276291	ENSG00000283047	ENSE00003741963	ENSE00003786193	GAAGAGAAAAAGAGAAGATGAAGAAACCCAGCTTGATATGTTG*GAATCTGGTGGACAGTAACAAACTTTGGTGAAATTTCAGGAAC	exonic(no-known-CDS)/exonic(no-known-CDS)
MTG1	SCART1	banned,known,adjacent,healthy,hpa,18cancers,10K<gap<100K,readthrough,exon-exon	0	13	14	30	BOWTIE;BOWTIE+BLAT;BOWTIE+STAR	10:133402773:+	10:133456237:+	ENSG00000148824	ENSG00000214279	ENSE00003698138	ENSE00003350445	CTGACTACCTGCTGTACACCCTCAACAAACACCAGCGCTTTGG*GTGGACCAGGTGCTCTGAGGCTGGCGTACAGACACAGCACGTG	out-of-frame
MTG1	SCART1	banned,known,adjacent,healthy,hpa,18cancers,10K<gap<100K,readthrough,exon-exon	0	13	3	28	BOWTIE;BOWTIE+BLAT;BOWTIE+STAR	10:133402773:+	10:133491222:+	ENSG00000148824	ENSG00000214279	ENSE00003698138	ENSE00001834977	CTGACTACCTGCTGTACACCCTCAACAAACACCAGCGCTTTGG*GCTGAAGTACAGTGGTGTGATCTCGGCTCACGGCAACCTCTGT	CDS(truncated)/UTR
TMPRSS2	ERG	known,oncogene,cosmic,chimerdb2,cgp,ticdb,tcga,prostate_cancer,18cancers,chimerdb3kb,chimerdb3pub,chimerdb3seq,cancer,tumor,tcga-cancer,tcga2,oncokb,mitelman,exon-exon	0	13	7	25	BOWTIE;BOWTIE+BLAT;BOWTIE+STAR	21:41498119:-	21:38445621:-	ENSG00000184012	ENSG00000157554	ENSE00003502036	ENSE00003712731	ATTACTCGATGCTGTTGATAACAGCAAGATGGCTTTGAACTCA*GAAGCCTTATCAGTTGTGAGTGAGGACCAGTCGTTGTTTGAGT	in-frame
TMPRSS2	ERG	known,oncogene,cosmic,chimerdb2,cgp,ticdb,tcga,prostate_cancer,18cancers,chimerdb3kb,chimerdb3pub,chimerdb3seq,cancer,tumor,tcga-cancer,tcga2,oncokb,mitelman	0	13	4	41	BOWTIE+BLAT;BOWTIE+STAR	21:41498119:-	21:38493946:-	ENSG00000184012	ENSG00000157554			ACCTATCATTACTCGATGCTGTTGATAACAGCAAGATGGCTTTGAACTCA*GCTCTGCACTCACTCGTCTCAACATTTCCCACGGCCCAGCTTCAGCTGTG	CDS(truncated)/intronic
TMPRSS2	ERG	known,oncogene,cosmic,chimerdb2,cgp,ticdb,tcga,prostate_cancer,18cancers,chimerdb3kb,chimerdb3pub,chimerdb3seq,cancer,tumor,tcga-cancer,tcga2,oncokb,mitelman,exon-exon	0	13	4	30	BOWTIE	21:41508081:-	21:38445621:-	ENSG00000184012	ENSG00000157554	ENSE00001296629	ENSE00003712731	GGCGGAGGGCGAGGGGCGGGGAGCGCCGCCTGGAGCGCGGCAG*GAAGCCTTATCAGTTGTGAGTGAGGACCAGTCGTTGTTTGAGT	UTR/CDS(truncated)
TMPRSS2	ERG	known,oncogene,cosmic,chimerdb2,cgp,ticdb,tcga,prostate_cancer,18cancers,chimerdb3kb,chimerdb3pub,chimerdb3seq,cancer,tumor,tcga-cancer,tcga2,oncokb,mitelman,exon-exon	0	13	3	30	BOWTIE	21:41507950:-	21:38445621:-	ENSG00000184012	ENSG00000157554	ENSE00001894632	ENSE00003712731	CCGCCCGGAGGTGAAAGCGGGTGTGAGGAGCGCGGCGCGGCAG*GAAGCCTTATCAGTTGTGAGTGAGGACCAGTCGTTGTTTGAGT	out-of-frame
ACTB	AL359924.1	lncrna,cancer,m2,t3,reciprocal	73	12	9	32	BOWTIE+BLAT;BOWTIE+STAR	7:5529306:-	1:237927015:+	ENSG00000075624	ENSG00000237250			GAGGCCCAGAGCAAGAGAGGCATCCTCACCCTGAAGTACCCCATCGAGCA*CGGCATCCTGACCCTGAAGTACCCCATTGAGCATGGCATCGTCACCAACT	CDS(truncated)/exonic(no-known-CDS)
ACTB	AL359924.1	lncrna,cancer,m2,t3,reciprocal	73	12	4	32	BOWTIE+BLAT	7:5529176:-	1:237927049:+	ENSG00000075624	ENSG00000237250			AGCACCCCGTGCTGCTGACCGAGGCCCCCCTGAACCCCAAGGCCAACCGC*GGCATCGTCACCAACTGGGACGACATGGAGAAGATCTGGGACCACACCTT	CDS(truncated)/exonic(no-known-CDS)
ACTB	AL359924.1	lncrna,cancer,m2,t3,reciprocal	73	12	3	37	BOWTIE+BLAT	7:5529199:-	1:237927027:+	ENSG00000075624	ENSG00000237250			GAGCTGCGTGTGGCTCCCGAGGAGCACCCCGTGCTGCTGACCGAGGCCC*CCTGAAGTACCCCATTGAGCATGGCATCGTCACCAACTGGGACGACATGG	CDS(truncated)/exonic(no-known-CDS)
AL359924.1	ACTB	lncrna,cancer,m2,t3,reciprocal	73	12	4	44	BOWTIE+STAR	1:237927206:+	7:5528705:-	ENSG00000237250	ENSG00000075624			CCGAACCCCAAGGCCAACAGAGAGAAGATGACTCAGATCATGTTTGAGAC*CTTCAACACCCCAGCCATGTACGTTGCTATCCAGGCTGTGCTATCCCTGT	exonic(no-known-CDS)/CDS(truncated)
AL359924.1	ACTB	lncrna,cancer,m2,t3,reciprocal	73	12	2	32	BOWTIE+STAR	1:237927077:+	7:5529388:-	ENSG00000237250	ENSG00000075624			CTGAAGTACCCCATTGAGCATGGCATCGTCACCAACTGGGACGACATGGA*GGCATGGGTCAGAAGGATTCCTATGTGGGCGACGAGGCCCAGAGCAAGA	exonic(no-known-CDS)/CDS(truncated)
AL359924.1	ACTB	lncrna,cancer,m2,t3,reciprocal	73	12	2	26	BOWTIE+STAR	1:237927095:+	7:5529257:-	ENSG00000237250	ENSG00000075624			CATGGCATCGTCACCAACTGGGACGACATGGAGAAGATCTGGGACCACAC*CTTCTACAATGAGCTGCGTGTGGCTCCCGAGGAGCACCCCGTGCTGCTGA	exonic(no-known-CDS)/CDS(truncated)
MED8	ELOVL1	banned,known,adjacent,conjoing,healthy,cacg,bodymap2,hpa,1000genomes,t1,10K<gap<100K,readthrough,exon-exon	0	12	13	28	BOWTIE;BOWTIE+BLAT;BOWTIE+STAR	1:43385046:-	1:43365623:-	ENSG00000159479	ENSG00000066322	ENSE00001045879	ENSE00003536789	TAAAAACCAACATCAAGTCGGCTTCCATGCATCCCTACCAGCG*AGTCCTTAGCCAGGATGGAGGCTGTTGTGAACTTGTACCAAGA	CDS(truncated)/UTR
NUTM2B-AS1	ANXA11	lncrna,m9,t2,exon-exon	0	12	7	30	BOWTIE	10:79766271:-	10:80176155:-	ENSG00000225484	ENSG00000122359	ENSE00003094134	ENSE00001376996	GACCTTCCGGAGCTTCTCAGAAGACAGAGGGTTTTCTTTTGAG*GTGTGTGTCTGGGGAAGAGACTTACAGAAGTGGAGTTGCTGAG	exonic(no-known-CDS)/UTR
NUTM2B-AS1	ANXA11	lncrna,m9,t2,exon-exon	0	12	2	29	BOWTIE	10:79668386:-	10:80172869:-	ENSG00000225484	ENSG00000122359	ENSE00003013481	ENSE00003531093	AGTGCGATTTATGACTTGTAAGTTGTGCTATGGAGCTTGACAA*ATCTAACCATGAGCTACCCTGGCTATCCCCCGCCCCCAGGTGG	exonic(no-known-CDS)/UTR
ZNF160	ZNF468	m6,t2,100K<gap<200K	34	12	3	31	BOWTIE+STAR	19:53086054:-	19:52854052:-	ENSG00000170949	ENSG00000204604			TCTCCCGTGATCCAGTGACATGAACTTGGGAAGAGGCTGCACTGGGCATG*GTCCTGGGAAGGGCTCACACCCCGACATGGATGGACACGGGGTGAGGGTC	UTR/CDS(truncated)
ESCO1	AC009262.1	lncrna,t2,exon-exon	0	11	7	30	BOWTIE;BOWTIE+BLAT;BOWTIE+STAR	18:21560859:-	7:34297579:+	ENSG00000141446	ENSG00000236212	ENSE00000948587	ENSE00003877130	TCTGCTTTTCCACAACCAGTTTATAAGTGCTGTTAAATATGTG*TTTATATGCTGCCAAAGCACCACTGTCTACTAAGTTTTTGAGG	CDS(truncated)/exonic(no-known-CDS)
LINC01901	MIR924HG	adjacent,lncrna,m7,t1,10K<gap<100K,readthrough,exon-exon	0	11	8	29	BOWTIE;BOWTIE+BLAT;BOWTIE+STAR	18:39862144:-	18:39751360:-	ENSG00000267413	ENSG00000267374	ENSE00002804534	ENSE00002906007	CACATCGCTCCACTTACCTTGAGTGACAGCCTCCAAAGAAAAG*GGCACCGTTGAGCTGTTGCAACTGTTCTGCTGGAGCCTTATGT	exonic(no-known-CDS)/exonic(no-known-CDS)
SDHA	ERVK9-11	lncrna,tumor,m10	46	11	2	41	BOWTIE+STAR	5:246084:+	19:38938022:-	ENSG00000073578	ENSG00000269486			AGTGCCTCAGCTGATCGAAAAGCAAGTCCATAAAGCCCAAATAAATAGAA*TAGATCCAGAGAAGACTCTAGATTTGCTAATTTTTCCAACTCAGCATTCA	intronic/exonic(no-known-CDS)
SIDT2	TAGLN	banned,known,adjacent,conjoing,healthy,cacg,bodymap2,hpa,cancer,mitelman,1K<gap<10K,readthrough,exon-exon	0	11	4	25	BOWTIE;BOWTIE+BLAT;BOWTIE+STAR	11:117195915:+	11:117203002:+	ENSG00000149577	ENSG00000149591	ENSE00001678826	ENSE00000991541	CTGGCACTTCCTCTCCTCCATCGCCATGTTCGGGTCCTTCCTG*CTTTCCCCAGACATGGCCAACAAGGGTCCTTCCTATGGCATGA	CDS(truncated)/UTR
TIMM23B	BMS1P4-AGAP5	lncrna	63	11	5	37	BOWTIE+BLAT;BOWTIE+STAR	10:49973142:+	10:73699277:-	ENSG00000204152	ENSG00000242288			CAACTGGTGAAGTACTGAGAAGAAGCTACACAAAAGGCAGCAAAGTATTA*TTGCTCCTTCACATGTTGCCACTCTCTGTGCGGCCACCATGTAAGTCGGA	UTR/intronic
AC021087.5	ERVK9-11	lncrna,m9,reciprocal	0	10	8	41	BOWTIE+STAR	5:245760:+	19:38938215:-	ENSG00000286001	ENSG00000269486			TTGTGCTACAGAAAGTAGCCATACGTAGGGATCAATTGAAAACATTAAAT*GACTTTCAAAAATTACTAGGGGACATTAATTGGATACGACCTGCTCTAGG	intronic/exonic(no-known-CDS)
AC023509.1	PCBP1	lncrna,m6,reciprocal	0	10	1	48	BOWTIE+BLAT;BOWTIE+STAR	12:53461143:+	2:70088248:+	ENSG00000257379	ENSG00000169564			CACAATCCATCATTGAGTGTGTCAAACAGATCTGCGTGGTCATGTTGGAG*ACGCTCTCCCAGTCTCCGCAAGGGAGAGTCATGACCATTCCGTACCAGCC	exonic(no-known-CDS)/CDS(truncated)
AC023509.1	PCBP1	lncrna,m6,reciprocal	0	10	1	47	BOWTIE+STAR	12:53461083:+	2:70088188:+	ENSG00000257379	ENSG00000169564			AGGTGGCAGGGGATATGCTACCCAACTCAACTGAGCGGGCCATCACTATT*GCTGGCGTGCCGCAGTCTGTCACCGAGTGTGTCAAGCAGATTTGCCTGGT	exonic(no-known-CDS)/CDS(truncated)
AC037433.1	AC009654.1	adjacent,lncrna,t2,10K<gap<100K,readthrough,exon-exon	0	10	4	30	BOWTIE;BOWTIE+BLAT;BOWTIE+STAR	15:60223070:-	15:60074935:-	ENSG00000287915	ENSG00000259223	ENSE00003884070	ENSE00002569391	AAAGACTCAGTCTTACTATGGAATATCTTGTGCTGCTTTACAG*GCACCAGCTTAAGTCAGCTGAGTAGAAAATAACAGGTTTCAAC	exonic(no-known-CDS)/exonic(no-known-CDS)
ATP2C1	SNX13	t2,reciprocal	0	10	5	40	BOWTIE+BLAT;BOWTIE+STAR	3:131001620:+	7:17834182:-	ENSG00000017260	ENSG00000071189			TTGAGTGAAACTTTATAAAGCATATGGTCAGTTATTTAATTAAAAAGGCA*ATATGAATTGATGCTACGAGATGAAAGATTTTATCCTTCCTTCAGACAGA	UTR/CDS(truncated)
EP400	NCOR2	known,cell_lines,cancer,m3,reciprocal,short_repeats,sr1.58	0	10	10	27	BOWTIE+BLAT;BOWTIE+STAR	12:132062557:+	12:124402549:-	ENSG00000183495	ENSG00000196498			TCCAGCTTCTCAGGCAGCAGCAGCAGCAGCAGCAACAACAGCAGCAG*CAGCAGCAGCAGCAGCAGCAGCAGCAGCAGCAGCAGCCCATGCCCCGCAG	in-frame
ERVK9-11	AC021087.5	lncrna,m9,reciprocal	0	10	9	38	BOWTIE+STAR	19:38938046:-	5:246263:+	ENSG00000269486	ENSG00000286001			TAATTAACAAGAGAAGCTGAGGCAGAGCTGCGGCTAATCGAAAAGCAAGT*CCATAAAGCCCAAGTAAATAGAATCGATCCAGAGAAGACTCGAGCTGCAG	exonic(no-known-CDS)/intronic
ERVK9-11	AC021087.5	lncrna,m9,reciprocal	0	10	7	41	BOWTIE+STAR	19:38938043:-	5:246400:+	ENSG00000269486	ENSG00000286001			TTAACAAGAGAAGCTGAGGCAGAGCTGCGGCTAATCGAAAAGCAAGTCCA*TAAAGCCCAAATCAATAGAATCGATCCAGAGAAGACTCGAGCTGCGGCTG	exonic(no-known-CDS)/intronic
ERVK9-11	AC021087.5	lncrna,m9,reciprocal	0	10	3	24	BOWTIE+BLAT	19:38937708:-	5:246979:+	ENSG00000269486	ENSG00000286001			TTGGCAAACCAATTAAGCTGACTTTGTGGGTATTCTCGATAACCATTTTC*CTAAAATGAAACTGTTTCAATTTTTGAAATTAACTAATTGGATTCTCCCT	exonic(no-known-CDS)/intronic
NCOR2	EP400	known,cell_lines,cancer,m3,reciprocal,short_repeats,sr1.58	0	10	5	41	BOWTIE+BLAT;BOWTIE+STAR	12:124419957:-	12:132062540:+	ENSG00000196498	ENSG00000183495			ACTATAAGAGCCTGGTGAGACGGAGCTATCGGCGCCGCGGCAAGAGCCAG*CAGCAACAACAGCAGCAGCAGCAGCAGCAGCAGCAGCAGCAGCAGCAGCA	in-frame
PCBP1	AC023509.1	lncrna,m6,reciprocal	0	10	2	25	BOWTIE+STAR	2:70088152:+	12:53459343:+	ENSG00000169564	ENSG00000257379			CAAAGAGATCCGCGAGAGTACGGGGGCGCAGGTCCAGGTGGCGGGGGATA*TGCTAGTCAGTGTGGCTCTCTCATTGGAAAAGGTGGATGCAAGATCAAGG	CDS(truncated)/exonic(no-known-CDS)
SDHA	TMCC1-AS1	lncrna,tumor,m2,cortex,t1,exon-exon,reciprocal	1	10	23	30	BOWTIE	5:240476:+	3:129901707:+	ENSG00000073578	ENSG00000271270	ENSE00003509516	ENSE00003539201	TGGAAGCATAAGAACATCGGAACTGCGACTCAGCATGCAGAAG*TGCCACTGGGTTAGGGTCTCCACAACCGAGCTGGTCTCAGCAA	CDS(truncated)/exonic(no-known-CDS)
SDHA	TMCC1-AS1	lncrna,tumor,m2,cortex,t1,reciprocal	1	10	2	29	BOWTIE+STAR	5:244766:+	3:129902900:+	ENSG00000073578	ENSG00000271270			AAGTATATCAAAGTAGTTATATTTCCATTGTGAAGGGCCCAATGGACAAC*CTGGGACTATTCAACCAATTGTAACTTCTGTACCTATAAATTTATGGAGG	intronic/exonic(no-known-CDS)
SNX13	ATP2C1	t2,reciprocal	0	10	2	37	BOWTIE+STAR	7:17834203:-	3:130894221:+	ENSG00000071189	ENSG00000017260			AATTGTGTTTTGTAAAAATCACCACACACCTGTATTAATTGTTGAATATC*CCCGCCTCGCACCGCTGCCCCGCGAGCAGCTCCTCTTCTCCCGAGGCGCG	intronic/UTR
SNX13	ATP2C1	t2,exon-exon,reciprocal	0	10	2	29	BOWTIE	7:17834761:-	3:130996753:+	ENSG00000071189	ENSG00000017260	ENSE00003569501	ENSE00002060634	TGAAGATCCAACCCCTGAAATCTTTGATGACATTCAAAGAAAG*ATTTTGTGGATCAATATTATTATGGATGGACCCCCAGCTCAGA	in-frame
TMCC1-AS1	SDHA	lncrna,tumor,m2,cortex,t1,exon-exon,reciprocal	1	10	21	29	BOWTIE	3:129905853:+	5:251338:+	ENSG00000271270	ENSG00000073578	ENSE00003556200	ENSE00003524126	GACAGATCAAGAAGCTGTCACAGATGGCAGAAGAAAACCTAAG*GAATGGTCTGGAACACGGACCTGGTGGAGACCCTGGAGCTGCA	exonic(no-known-CDS)/CDS(truncated)
AC005993.1	LINC02562	lncrna,t11	0	9	20	41	BOWTIE+BLAT;BOWTIE+STAR	14:71848736:+	4:75084703:-	ENSG00000266869	ENSG00000260265			AGCCGGTCCGAAAAGCGCAATATTCGGGTGGGAGTGACCTGATTTTCCAG*TTGAGACAGGATCTCACTATGTTGCCTTGCATGGACTGGAACTCCTTGGC	exonic(no-known-CDS)/exonic(no-known-CDS)
AC005993.1	LINC02562	lncrna,t11,exon-exon	0	9	2	23	BOWTIE	14:71848736:+	4:75082357:-	ENSG00000266869	ENSG00000260265	ENSE00002516676	ENSE00002576268	CCGAAAAGCGCAATATTCGGGTGGGAGTGACCTGATTTTCCAG*GTGGAAAATGAAGCACAGAGAAGTTCAGTGATGGACCTCAGAT	exonic(no-known-CDS)/exonic(no-known-CDS)
AC026341.1	GAP43	adjacent,lncrna,t2,10K<gap<100K,readthrough	0	9	13	39	BOWTIE+BLAT;BOWTIE+STAR	3:115318507:+	3:115676013:+	ENSG00000242880	ENSG00000172020			CTTGGCTCCTCCCGACATTCGATGTTTCACCATCAAGTATGACATTAGCT*GTTGAAAAAAATGATGACGACCAAAAGATTGAACAAGATGGTATCAAACC	intronic/CDS(truncated)
AC026341.1	GAP43	adjacent,lncrna,t2,10K<gap<100K,readthrough	0	9	4	40	BOWTIE+BLAT;BOWTIE+STAR	3:115370176:+	3:115676013:+	ENSG00000242880	ENSG00000172020			AAGTTGAAGCGATTCTTCCACCTCAGCATCCTGAGCAGCTGGGACTACAG*GTTGAAAAAAATGATGACGACCAAAAGATTGAACAAGATGGTATCAAACC	exonic(no-known-CDS)/CDS(truncated)
AC026341.1	GAP43	adjacent,lncrna,t2,10K<gap<100K,readthrough	0	9	2	41	BOWTIE+BLAT;BOWTIE+STAR	3:115318124:+	3:115676013:+	ENSG00000242880	ENSG00000172020			CCCTGCTAGCAATCAGCGAGACTCCGTGGACGTAGGACCCTCCGAGCCAG*GTTGAAAAAAATGATGACGACCAAAAGATTGAACAAGATGGTATCAAACC	intronic/CDS(truncated)
AC026341.1	GAP43	adjacent,lncrna,t2,10K<gap<100K,readthrough	0	9	2	39	BOWTIE+BLAT;BOWTIE+STAR	3:115370697:+	3:115676013:+	ENSG00000242880	ENSG00000172020			CTTCCACCATGATTGTAAGTTTCCTGAGGCCTCTCCAGCCATGTGGAATG*GTTGAAAAAAATGATGACGACCAAAAGATTGAACAAGATGGTATCAAACC	intronic/CDS(truncated)
BCL11A	AC007100.1	lncrna,oncogene,cancer,t1,exon-exon	0	9	2	25	BOWTIE	2:60545971:-	2:59740221:-	ENSG00000119866	ENSG00000271955	ENSE00003690078	ENSE00003837647	ACGTCATCTAGAGGAATTTGCCCCAAACAGGAACACATAGCAG*GTCTGCATGCAGAAACCCTGCTAATTTCAAAGAGGATTTCCTT	CDS(truncated)/exonic(no-known-CDS)
DEAF1	SCT	adjacent,18cancers,t1,10K<gap<100K,readthrough	0	9	5	40	BOWTIE+BLAT;BOWTIE+STAR	11:644437:-	11:626989:-	ENSG00000177030	ENSG00000070031			AGGCCCCCCTGAGGACTCTGGGGGGACGTTGAGAAGAGGGGTGTGGGAAG*GGCCCGGCGACACTCAGACGGGACGTTCACCAGCGAGCTCAGCCGCCTGC	UTR/CDS(truncated)
DEAF1	SCT	adjacent,18cancers,t1,10K<gap<100K,readthrough	0	9	2	40	BOWTIE+BLAT;BOWTIE+STAR	11:644492:-	11:626989:-	ENSG00000177030	ENSG00000070031			CGGCCGCCCTGGGAGCTGGGGCCCCTCGCACTCCTGTGAGGCTTTTGCAG*GGCCCGGCGACACTCAGACGGGACGTTCACCAGCGAGCTCAGCCGCCTGC	UTR/CDS(truncated)
GMDS	RIC8B	t3,exon-exon	0	9	5	26	BOWTIE;BOWTIE+STAR	6:2245321:-	12:106783997:+	ENSG00000112699	ENSG00000111785	ENSE00001486507	ENSE00003519441	CAAGCCCAGGAACGTGGCGCTCATCACCGGTATCACAGGCCAG*CATAGGGCTACTTTCAAATTTGAATCAACAGATGAAGATAAAA	in-frame
OR7E122P	AC127526.5	pseudogene,lncrna,m7	0	9	2	30	BOWTIE+STAR	3:8683517:+	11:3476973:-	ENSG00000215160	ENSG00000287906			TTCCGCCCGGCATACAAGCTTATGGAGCAGCCCCCTTTGAAGATCTCCAG*GTGGACTTCACAGAGATGTCAAAGTGTAGAGGTAACAAGTATTTACTAGT	exonic(no-known-CDS)/exonic(no-known-CDS)
PTMA	APLP2	oncogene,non_cancer_tissues,cancer,m8,t2	0	9	1	48	BOWTIE+BLAT	2:231711955:+	11:130121752:+	ENSG00000187514	ENSG00000084234			AGCAGGAGGCTGACAATGAGGTAGACGAAGAAGAGGAAGAAGGTGGGGAG*GAAGATGAAGAGGAAGAGGAAGAGGAAGATGAAGAGGAAGACTATGATGT	in-frame
BMS1P4	AGAP5	banned,known,adjacent,lncrna,hpa,m2,gap<1K,readthrough,exon-exon	0	8	2	30	BOWTIE	10:73713204:-	10:73694804:-	ENSG00000271816	ENSG00000172650	ENSE00002439611	ENSE00003688909	TGAAGTACTGAGAGGAAGCTACACAAAAGGCAGCAAAGTATTA*CTTTGGAGTTTAACCCTTCTGCCAATCCAGAGGCAAGCACAAT	exonic(no-known-CDS)/CDS(truncated)
C6ORF47	BAG6	banned,known,adjacent,healthy,bodymap2,hpa,t1,1K<gap<10K,readthrough	0	8	5	35	BOWTIE+BLAT;BOWTIE+STAR	6:31660321:-	6:31651776:-	ENSG00000204439	ENSG00000204463			GATGGAGCACTGCCTCCCCAGTTTCTGGGACACCTTGGGGTGTGGCCTTG*AGACCTGTCGGCCATGGAGCCTAATGATAGTACCAGTACCGCTGTGGAGG	UTR/UTR
CBX3	AL160272.1	lncrna,t8,short_repeats,sr1.21	0	8	7	30	BOWTIE+STAR	7:26212578:+	9:117850620:+	ENSG00000122565	ENSG00000284977			AAAACTTGTGTTCTCATGAGCCTAAGGACCATTCTAGATTTATTACGTGT*TGTGTGTGTGTGTGTGTGTGTGTGTGTATCTTTAGGGGGTAGAATTGTTG	UTR/intronic
CBX3	AL160272.1	lncrna,t8,short_repeats,sr1.21	0	8	5	31	BOWTIE+STAR	7:26212576:+	9:117759552:+	ENSG00000122565	ENSG00000284977			TCAAAACTTGTGTTCTCATGAGCCTAAGGACCATTCTAGATTTATTACGT*GTTGTGTGTGTGTGTGTGTGTGTGTGTGTATAATTATGCCTGAATATGTT	UTR/exonic(no-known-CDS)
FTH1	HMGN2	m2,t1	0	8	2	39	BOWTIE+STAR	11:61967511:-	1:26472533:+	ENSG00000167996	ENSG00000198830			CCCACCCCGGCCGGCCGCCCATAGCCAGCCCTCCGTCACCTCTTCACCGC*ACCCCCGGACCGACCAAAGCCCGCGCGCCGCTGCATCCCGCGTCCAGCAC	UTR/UTR
MANBAL	SRC	banned,known,adjacent,oncogene,tcga,hpa,non_cancer_tissues,chimerdb3seq,cancer,tumor,m3,10K<gap<100K,readthrough,exon-exon	0	8	8	29	BOWTIE;BOWTIE+BLAT;BOWTIE+STAR	20:37301413:+	20:37365204:+	ENSG00000101363	ENSG00000197122	ENSE00001461016	ENSE00001460974	TGTGCTGGCCATCATCGTACCCATTCCCAAGTCCCACGAGGCG*AACAGAGAACAGAAGCTCAGAGAAGTGAAGCAACTTGCCCAGC	CDS(truncated)/UTR
PTMA	ATAD2	oncogene,cancer,short_repeats,sr1.96	0	8	2	43	BOWTIE+BLAT;BOWTIE+STAR	2:231712516:+	8:123369950:-	ENSG00000187514	ENSG00000156802			ATGAGGAAGCTGAGTCAGCTACGGGCAAGCGGGCAGCTGAAGATGATGAG*GATGACGATGATGATGATGATGATGATGATGAAGATGATGAAGATGAAGA	in-frame
PTMA	PELP1	oncogene,cancer,t1,short_repeats,sr1.93	0	8	2	44	BOWTIE+BLAT	2:231711977:+	17:4672148:-	ENSG00000187514	ENSG00000141456			CGAAGAAGAGGAAGAAGGTGGGGAGGAAGAGGAGGAGGAAGAAGAAG*AGGAGGATGAGGAGGAGGAAGAAGAACTGGAAGAGGTGGAAGACCTGGAG	in-frame
PTMA	PELP1	oncogene,cancer,t1	0	8	2	18	BOWTIE+STAR	2:231711984:+	17:4672186:-	ENSG00000187514	ENSG00000141456			GAAGAGGAAGAAGGTGGGGAGGAAGAGGAGGAGGAAGAAGAAGGTGATGG*TGAGGAAGAAGAAGGTGAGTTAGAGGAAGAAGAAGAAGAGGAGGATGAGG	intronic/CDS(truncated)
RASA3	C13ORF46	adjacent,cancer,t1,1K<gap<10K,readthrough	0	8	4	38	BOWTIE+BLAT;BOWTIE+STAR	13:113978302:-	13:113970222:-	ENSG00000185989	ENSG00000283199			GCTGCAGGTCCTCCAGAAAATCAAAGAAGGGAAGAAACTCTGAGTTTGAG*AGTCCGAAGATCAAGGGAAAGACCCAAGCAGTAACGCGGAAGATGCCAGC	UTR/CDS(truncated)
TP53	DERL2	cancer,tumor	0	8	2	38	BOWTIE+BLAT;BOWTIE+STAR	17:7676523:-	17:5486684:-	ENSG00000141510	ENSG00000072849			CTAGCGTCGAGCCCCCTCTGAGTCAGGAAACATTTTCAGACCTATGGAAA*CGGAGCGACCATGAGGGTGACGATTTGAAGCACACACAGGCTTCCCGCCA	CDS(truncated)/UTR
TWSG1	RALBP1	adjacent,tcga,18cancers,chimerdb3seq,m5,tcga-cancer,mitelman,t4,10K<gap<100K,readthrough,exon-exon	7	8	5	28	BOWTIE;BOWTIE+BLAT;BOWTIE+STAR	18:9396546:+	18:9512991:+	ENSG00000128791	ENSG00000017797	ENSE00003595246	ENSE00001541207	GTCCCCAGCAATAATGTTCACGCGCCTTATTCCAGTGACAAAG*GTGTAATGGATAGGTAACAGAGAAGACCTCGTCCCTTCCTAGT	CDS(truncated)/UTR
TWSG1	RALBP1	adjacent,tcga,18cancers,chimerdb3seq,m5,tcga-cancer,mitelman,t4,10K<gap<100K,readthrough	7	8	2	30	BOWTIE+BLAT;BOWTIE+STAR	18:9396546:+	18:9478302:+	ENSG00000128791	ENSG00000017797			TGTGTCTGTCCCCAGCAATAATGTTCACGCGCCTTATTCCAGTGACAAAG*CCTCTGAAGTAGGCAATTATTGGTGTGAACATACATTTTGAAAAACATCT	CDS(truncated)/intronic
UQCRC1	COL7A1	adjacent,cancer,tcga2,1K<gap<10K,readthrough	0	8	3	35	BOWTIE+BLAT;BOWTIE+STAR	3:48599115:-	3:48595160:-	ENSG00000010256	ENSG00000114270			CCGGATCCGTAGCGGCATGTTCTGGCTGCGCTTCTAGGCGGGAAGCCTAT*GATGACGCTGCGGCTTCTGGTGGCCGCGCTCTGCGCCGGGATCCTGGCAG	UTR/UTR
AC016745.1	AL158832.2	lncrna,m2,t1,exon-exon	0	7	4	29	BOWTIE	2:113328777:+	9:198769:-	ENSG00000234997	ENSG00000287480	ENSE00003871793	ENSE00003870192	TTGATGACTGAAGAAGAGGCATGAATATGACAAAAACAGGAAG*GCAGAAACCCACAATGATGATGAAATTAGAAAGGAAGACAAGA	exonic(no-known-CDS)/exonic(no-known-CDS)
CLSPN	PTMA	oncogene,cancer,t5,reciprocal,short_repeats,sr1.87	0	7	4	25	BOWTIE+BLAT	1:35751260:-	2:231711916:+	ENSG00000092853	ENSG00000187514			GAAGAACTAGAGGAAGAGGAGGAGAAAGAAGAGGAGGAGGAAGAAGAAGG*TGACAATGAGGTAGACGAAGAAGAGGAAGAAGGTGGGGAGGAAGAGGAGG	in-frame
CLSPN	PTMA	oncogene,cancer,t5,reciprocal,short_repeats,sr1.91	0	7	2	21	BOWTIE+BLAT	1:35751261:-	2:231711366:+	ENSG00000092853	ENSG00000187514			GGAAGAACTAGAGGAAGAGGAGGAGAAAGAAGAGGAGGAGGAAGAAGAAG*GAAGTTGTGGAAGAGGCAGAAAATGGAAGAGACGCCCCTGCTAACGGGAA	in-frame
CTCF	RBBP4	tumor,t7,exon-exon,reciprocal	23	7	3	28	BOWTIE	16:67635632:+	1:32668225:+	ENSG00000102974	ENSG00000162521	ENSE00003828158	ENSE00003619860	AGTGATTCTTCTGCCTCAGCCTCCCGAGTAGCTGGGATTACAG*AATTTGGAGGTTTTGGTTCAGTTAGTGGAAAAATTGAAATAGA	UTR/CDS(truncated)
CTCF	RBBP4	tumor,t7,reciprocal	23	7	2	34	BOWTIE+STAR	16:67627490:+	1:32682768:+	ENSG00000102974	ENSG00000162521			CGATTGCGCCACTGCGCTCCAGCCTGGGTGGCAGAGCGAGACTCTGTCTC*CAAAAAAAAAAGAAAGTTGTGAATTTGATGTAAGCTTAGGAAATGAATAA	UTR/UTR
CTCF	RBBP4	tumor,t7,exon-exon,reciprocal	23	7	2	28	BOWTIE	16:67568531:+	1:32668225:+	ENSG00000102974	ENSG00000162521	ENSE00003828740	ENSE00003619860	ACCAGTTCTCCTGCCTCAGCCTCCTGAGAAGCTGGGATTACAG*AATTTGGAGGTTTTGGTTCAGTTAGTGGAAAAATTGAAATAGA	UTR/CDS(truncated)
HNRNPA1	SRR	oncogene,m2,reciprocal	0	7	4	38	BOWTIE+STAR	12:54284867:+	17:2307904:+	ENSG00000135486	ENSG00000167720			CCATGCTGTTGATTGCTAAATGTAACAGTCTGATCGTGACGCTGAATAAA*TGTATAACAGGTTGTTTTAGTTTCTGTTCTGTGGAAAGTGTAAAGCATTC	UTR/intronic
HNRNPA1	SRR	oncogene,m2,reciprocal	0	7	4	25	BOWTIE+STAR	12:54284623:+	17:2307748:+	ENSG00000135486	ENSG00000167720			AGCCAGAGAAGTGACAGGGAAGCTACAGGTTACAACAGATTTGTGAACTC*AGCCAGCGAAGTGACAGGGAAGCTACAGGTTACAACAGATTTGTGAACTA	UTR/intronic
HNRNPA1	SRR	oncogene,m2,reciprocal	0	7	3	26	BOWTIE+BLAT	12:54282461:+	17:2315557:+	ENSG00000135486	ENSG00000167720			TGAATGGCCACAACTGTGAAGTTAGAAAAGCCCTGTCAAAGCAAGAGATG*AACCATGTGTGCTCAGTATTGCATCTCCTTTGCTGATGTTGAAAAAGCTC	CDS(truncated)/UTR
HNRNPA1	SRR	oncogene,m2,reciprocal	0	7	2	38	BOWTIE+STAR	12:54284800:+	17:2307976:+	ENSG00000135486	ENSG00000167720			TTCTGTTCTGTGGAAAGTGTAAAGCATTCCAACAAAGGGTTTTAATGTAG*TTTTTTTTTTGCACCCAAGCTGTTGATTGCTAAATGTAATAGTCTGA	UTR/intronic
KAT8	GIT2	short_repeats,sr1.00	0	7	3	37	BOWTIE+STAR	16:31121127:+	12:109954309:-	ENSG00000103510	ENSG00000139436			ATGGTTTTTGTGTGTGTGTGTGTGTGTGTGTGTGTGTGTTTTGTTTTTTG*TTTTTTTTTTTTGAGACGGAGTCTTGCTCTGTCGCCCAGGTTGGAGTGCA	intronic/UTR
KAT8	GIT2	short_repeats,sr1.00	0	7	2	27	BOWTIE+STAR	16:31121115:+	12:109985310:-	ENSG00000103510	ENSG00000139436			GTATTCAGCTAAATGGTTTTTGTGTGTGTGTGTGTGTGTGTGTGTGTGTG*GTTTTTTGTTTTTTGTTTTTTTTTCCTTGCCAGAGTTTTAAAAAATT	UTR/intronic
PTMA	CENPB	oncogene,cancer,m5,t2	0	7	2	47	BOWTIE+STAR	2:231711937:+	20:3784941:-	ENSG00000187514	ENSG00000125817			AGAATGAGGAAAATGGGGAGCAGGAGGCTGACAATGAGGTAGACGAAGAA*GAGGAAGAGGACGATGAGGAAGAGGATGATGAAGATGAAGACGACGATGA	in-frame
PTMA	CLSPN	oncogene,cancer,t5,reciprocal,short_repeats,sr1.93	0	7	5	23	BOWTIE+BLAT	2:231711988:+	1:35751282:-	ENSG00000187514	ENSG00000092853			AGGAAGAAGGTGGGGAGGAAGAGGAGGAGGAAGAAGAAGGTGATGGTGAG*GAAGAGGAGGAGGAAGAAGAAGGAAATCAGGAGGTTTCTGGCAATTACGT	intronic/CDS(truncated)
RBBP4	CTCF	tumor,t7,reciprocal,short_repeats,sr1.01,polyT	23	7	2	32	BOWTIE+STAR	1:32680346:+	16:67606745:+	ENSG00000162521	ENSG00000102974			GAGCTGTTTTCATGTTGTTTATTTCCTGTCTGTGAAATGGTGTTTTTTTT*TTTTGTTTTGGGTTTTTTTTTTTTTTTTTTTTGAGACATAGTTTCACTCT	UTR/intronic
SCAMP4	ZYG11B	cancer,m6,t6,short_repeats,sr1.71	1	7	2	22	BOWTIE+STAR	19:1906851:+	1:52824639:+	ENSG00000227500	ENSG00000162378			GATCGTGCCACTGCACTCCAGCCTGGGCGACAGAGTGAGACTCCGTCTCA*AAAAAAAAAAAAAGCATAATAATTTATTACATCCCAAATATATAAAAATT	UTR/UTR
SLCO1A2	SMYD3	cancer,m3,exon-exon	0	7	18	29	BOWTIE	12:21395270:-	1:245764149:-	ENSG00000084453	ENSG00000185420	ENSE00001752194	ENSE00003618210	TGGAAGAGCGCAGTATTCGGGTGGGAGTGACCCGATTTTCCAG*GATTTTTTTCCCAGGAAGCCATCCCGTCAGAGGGGTTCAAGTG	UTR/CDS(truncated)
SLCO1A2	SMYD3	cancer,m3,exon-exon	0	7	13	27	BOWTIE	12:21395270:-	1:245814415:-	ENSG00000084453	ENSG00000185420	ENSE00001752194	ENSE00001867271	TGGAAGAGCGCAGTATTCGGGTGGGAGTGACCCGATTTTCCAG*TTGAAGAAGACCAGGAAAGAATCTTCTTTTAAAAAACTGAGCT	UTR/UTR
SLCO1A2	SMYD3	cancer,m3	0	7	5	48	BOWTIE+STAR	12:21395355:-	1:245816879:-	ENSG00000084453	ENSG00000185420			CTGTGCTAGCAATCAGCGAGACTCCATGGGCGTAGGACCCTCCGAGCCAG*ATGCGGGATATAATCTCGTGGTGCGCCGTTTTTTAGGCCGGTCCGAAAAG	UTR/intronic
SRR	HNRNPA1	oncogene,m2,reciprocal	0	7	32	33	BOWTIE+STAR	17:2307873:+	12:54284699:+	ENSG00000167720	ENSG00000135486			AGCTGCTACAAAGAAGATATGTTTTAGACAAATACTCATGTGTATGGGCA*AAAAAACTCGAGGACTGTATTTGTGACTAATTGTATAACAGGTTATTTTA	intronic/UTR
SRR	HNRNPA1	oncogene,m2,reciprocal	0	7	12	28	BOWTIE+STAR	17:2308044:+	12:54284872:+	ENSG00000167720	ENSG00000135486			CTGTTGATTGCTAAATGTAATAGTCTGATCGTGACACTGAATAAATGTCT*TTTTTTTTAATGTGCTGTGTAAAGTTAGTCTACTCTTAAGCCATCTTGGT	intronic/UTR
SRR	HNRNPA1	oncogene,m2,reciprocal,short_repeats,sr1.57,polyT	0	7	4	39	BOWTIE+STAR	17:2307978:+	12:54284802:+	ENSG00000167720	ENSG00000135486			GTTCTGTGGAAAGTGTAAAGCATTCCAACAAAGGGTTTTAATGTATTTTT*TTTTTTTTTTTGCACCCCATGCTGTTGATTGCTAAATGTAACAGTCTGAT	intronic/UTR
SRR	HNRNPA1	oncogene,m2,reciprocal	0	7	3	40	BOWTIE+STAR	17:2307829:+	12:54284552:+	ENSG00000167720	ENSG00000135486			AACAGATTTGTGAACTAAGCCAAGCACAGTGGTGGCAGGGCCTAGCTGC*ACAAAGCTTAGCAGGAGAGGAGAGCCAGAGAAGTGACAGGGAAGCTACAG	intronic/UTR
SRR	HNRNPA1	oncogene,m2,reciprocal	0	7	2	28	BOWTIE+BLAT	17:2307890:+	12:54284612:+	ENSG00000167720	ENSG00000135486			TATGTTTTAGACAAATACTCATGTGTATGGGCAAAAAACTCGAAGACTGT*ATTTGTGAACTCAGCCAAGCACAGTGGTGGCAGGGCCTAGCTGCTACAAA	intronic/UTR
SRR	HNRNPA1	oncogene,m2,reciprocal	0	7	2	25	BOWTIE+BLAT	17:2307769:+	12:54283837:+	ENSG00000167720	ENSG00000135486			TAGGCAACAAAGCTTAGCATGAGAGGAGAGCCAGCGAAGTGACAGGGAAG*CTACAATGATTTTGGGAATTACAACAATCAGTCTTCAAATTTTGGACCCA	intronic/CDS(truncated)
ZNF317	OR7D2	adjacent,m6,t1,10K<gap<100K,readthrough,exon-exon	0	7	2	25	BOWTIE	19:9158908:+	19:9180698:+	ENSG00000130803	ENSG00000188000	ENSE00003686568	ENSE00003811779	GGAAGATATTTTTGGGAAGGAAACGCCCAGTGGTGTGACGATG*CTTTCCATGATGAGTACAAAGCCTTGGGGAATATCTGGATAAA	CDS(truncated)/UTR
ZNF567	PKHD1	cancer,m6,t6,exon-exon	0	7	11	30	BOWTIE	19:36703736:+	6:51887245:-	ENSG00000189042	ENSG00000170927	ENSE00002947787	ENSE00001183506	AGCAATCAGCGAGACTCCGTGGGCATAGGACCCTCCGAGCCAG*GGGAACAGAGTGTGTGGTGCTGGCTATGGCTACTTTTTCCATC	UTR/CDS(truncated)
AC093833.1	AC009236.1	adjacent,lncrna,1K<gap<10K,readthrough	0	6	6	40	BOWTIE+BLAT	2:45168935:+	2:45175142:+	ENSG00000231054	ENSG00000286519			AAATAAAAGTTTGTTCTAAGCCCGTGGCATTTCCGCGCGCAGATGGAAAG*CATCATTTGAGCTATTCCACTGAAGTCAAGCATGAAATCTATTTAGCT	intronic/exonic(no-known-CDS)
CIRBP	FAM174C	banned,known,adjacent,healthy,bodymap2,hpa,cancer,mitelman,t1,gap<1K,readthrough,exon-exon	0	6	5	29	BOWTIE;BOWTIE+BLAT;BOWTIE+STAR	19:1274440:+	19:1277183:+	ENSG00000099622	ENSG00000228300	ENSE00003589664	ENSE00003485837	ACAAGAGCTGGAGGCAGCCGCTTGCCCAGGAGGCTTGTCCCCT*GTTGAAGAAGCCTCAGCGGAGGCGATACGGCCTCCTCGCCAAC	UTR/CDS(truncated)
DTNA	CASC8	lncrna,m5,exon-exon	0	6	4	25	BOWTIE	18:34558135:+	8:127290060:-	ENSG00000134769	ENSG00000246228	ENSE00002806219	ENSE00001990165	CCGAGAAGCGCAATATTCTGGTGGGAGTGACCCGATTTTCCAG*GTTGCAAGAAAGCTCAAGTAGCCTATGGAGAGGATGCAAGGCT	UTR/exonic(no-known-CDS)
EWSR1	FUS	known,paralogs,oncogene,cgp,cancer,tumor,t1	6	6	2	34	BOWTIE+BLAT	22:29299716:+	16:31186801:+	ENSG00000182944	ENSG00000089280			GGTCCCGGTGGAATGTTCAGAGGTGGCCGTGGTGGAGACAGAGGTGGCTT*GCGGAAGTGACCGTGGTGGCTTCAATAAATTTGGTGGTAAGTGAACAGAG	CDS(truncated)/UTR
EWSR1	FUS	known,paralogs,oncogene,cgp,cancer,tumor,t1,exon-exon	6	6	2	19	BOWTIE	22:29298895:+	16:31190742:+	ENSG00000182944	ENSG00000089280	ENSE00003589287	ENSE00003494295	GAAACGTCCAGCACCGAGCTGGAGACTGGCAGTGTCCCAATCC*CACCTGTGAGAATATGAACTTCTCTTGGAGGAATGAATGCAAC	in-frame
KRR1	AC121761.1	adjacent,lncrna,m5,1K<gap<10K,readthrough,short_repeats,sr1.80	0	6	2	39	BOWTIE+STAR	12:75499814:-	12:75484890:-	ENSG00000111615	ENSG00000257497			AGAAATTGCACTTAAGATGGAGGCAGATGAAAAGAAAAAGAAGAAAAAAA*GCCTCTGAGCCCAAGCTAAGCCATCATATCTCCTGTGACCTGCACGTA	CDS(truncated)/exonic(no-known-CDS)
LIN52	HERC4	m4,cortex	0	6	2	28	BOWTIE+STAR	14:74200229:+	10:67931626:-	ENSG00000205659	ENSG00000148634			GCCGAGGCAGGTGGATCATAGGTCAAAAGATCGAGACCATCCTGGCCAAT*ATGGTGAAACCTCGTCTCTACTAAAAATACAAAAATTAATCGGGTGTGGT	UTR/intronic
LINC00654	AL121757.1	lncrna,m2	46	6	7	42	BOWTIE+STAR	20:5501745:-	20:5473753:+	ENSG00000205181	ENSG00000230563			TGGCTAACACTGGAGACGAAGACCAAGACACCACAGCCTTTCTCCAGTAC*CACTCAAATCAGCACAGGCAAGGACAAAGGCCTCAATCCACAACTGCTGA	exonic(no-known-CDS)/exonic(no-known-CDS)
LINC01445	AC021087.5	lncrna	0	6	2	38	BOWTIE+STAR	7:54449510:+	5:242807:+	ENSG00000231427	ENSG00000286001			CCCCATGGTGAGTAAGAAGGGGAGCTCGGAAGCATCAGGGTAACAATGGG*ACGTGTGGGCTCTGGTTCGTTCCACCTTGGAACCTTTTCATGCTAATAAT	exonic(no-known-CDS)/intronic
PDIA6	AC092687.3	adjacent,lncrna,t2,10K<gap<100K,readthrough	0	6	6	40	BOWTIE+BLAT;BOWTIE+STAR	2:10787281:-	2:10770055:-	ENSG00000143870	ENSG00000272275			GCTCTGCTAAAAGGCTCCTTCAGTGAGCAAGGCATCAACGAGTTTCTCAG*GAAGACAGCTGGCCCAGTGACCCTCAGAAGTGGATTGCAGAAGTGGGGGT	CDS(truncated)/exonic(no-known-CDS)
PDIA6	AC092687.3	adjacent,lncrna,t2,10K<gap<100K,readthrough	0	6	6	40	BOWTIE+BLAT;BOWTIE+STAR	2:10784934:-	2:10770055:-	ENSG00000143870	ENSG00000272275			CTTTCCCTACCATCGTTGAGAGAGAGCCTTGGGACGGCAGGGATGGCGAG*GAAGACAGCTGGCCCAGTGACCCTCAGAAGTGGATTGCAGAAGTGGGGGT	CDS(truncated)/exonic(no-known-CDS)
PRPF3	RPRD2	adjacent,18cancers,m3,1K<gap<10K,readthrough	0	6	2	40	BOWTIE+BLAT	1:150352899:+	1:150417596:+	ENSG00000117360	ENSG00000163125			GAGCTTTGGAGAGATGAAGTTTAAACAGTGTCCTACAGAGAACATGGCTC*CTGCATATCCCCACCGTTTGAATCTCTTTTACCTTGCCAATGATGTCATA	in-frame
PTMA	PTMS	oncogene,cell_lines,cancer,m5,t1,exon-exon,reciprocal	0	6	4	20	BOWTIE	2:231708751:+	12:6769603:+	ENSG00000187514	ENSG00000159335	ENSE00001901103	ENSE00003544822	GTCAGACGCAGCCGTAGACACCAGCTCCGAAATCACCACCAAG*GACCTGAAGGAGAAGAAGGAGAAGGTGGAGGAGAAGGCAAGCC	in-frame
PTMA	PTMS	oncogene,cell_lines,cancer,m5,t1,exon-exon,reciprocal	0	6	2	20	BOWTIE	2:231710676:+	12:6769603:+	ENSG00000187514	ENSG00000159335	ENSE00001790436	ENSE00003544822	GCCGCGCTGCCTTTTGGATCCCGGGCGGAGTCCCACCCCCGAG*GACCTGAAGGAGAAGAAGGAGAAGGTGGAGGAGAAGGCAAGCC	in-frame
PTMS	PTMA	oncogene,cell_lines,cancer,m5,t1,reciprocal,short_repeats,sr1.86	0	6	1	48	BOWTIE+STAR	12:6769999:+	2:231711921:+	ENSG00000159335	ENSG00000187514			AGAAGAAACTGCCGAGGATGGAGAGGAGGAAGATGAAGGGGAAGAAGAAG*ATGAGGTAGACGAAGAAGAGGAAGAAGGTGGGGAGGAAGAGGAGGAGGAA	in-frame
PXDC1	AL033523.1	adjacent,lncrna,m5,t1,1K<gap<10K,readthrough	0	6	2	35	BOWTIE+BLAT;BOWTIE+STAR	6:3727551:-	6:3720017:-	ENSG00000168994	ENSG00000228793			ATACCAAATGGAAGAGACCAGCAGCTGGGCGTGGACCCAACAGAGCATTT*TAAATCTTGTTGCTGCTCGCTTTTTGGGTCCACATTGCTTTTATGAGCTG	CDS(truncated)/exonic(no-known-CDS)
SIK2	CRLF2	oncogene,cancer,m2,cortex,short_repeats,sr1.83	112	6	4	32	BOWTIE+STAR	11:111728305:+	X:1238893:-	ENSG00000170145	ENSG00000205755			ATCTTTGATCATTTTGTTGCTTCTGGAATTTATTTAATTTTTTTTTTTTT*GAGACAGAGTCTCGCTCTGTCGCCCAGGCTGGAGTGCAATGACGTGATCT	UTR/intergenic
UBA2	WTIP	banned,known,adjacent,hpa,non_cancer_tissues,1000genomes,18cancers,m4,mitelman,t1,10K<gap<100K,readthrough,exon-exon	0	6	8	29	BOWTIE;BOWTIE+BLAT;BOWTIE+STAR	19:34467014:+	19:34490376:+	ENSG00000126261	ENSG00000142279	ENSE00003701944	ENSE00001160005	ACCAATGGCAGTGATGATGGAGCTCAGCCCTCCACCTCCACAG*GCATTTGCATCAAGTGTGGGCTTGGCATCTACGGAGCCCAGCA	in-frame
WWOX	IPO9	cancer,tumor,m4	26	6	2	19	BOWTIE+STAR	16:78314251:+	1:201882276:+	ENSG00000186153	ENSG00000198700			GGAGACCATCCTGGCTAACACAGTGAAACCCCGTCTCTACTAAAAATACA*AAAAAAATTAGCTGGGCATGGTGGCGCATGCCTATAATCCTAGCTACTCA	intronic/UTR
AC006206.2	PKHD1	lncrna,cancer,t5,exon-exon	0	5	11	30	BOWTIE	12:5290624:+	6:51887245:-	ENSG00000256417	ENSG00000170927	ENSE00002221481	ENSE00001183506	AGCAATCAGCGAGACTCCGTGGGCATAGGACCCTCCGAGCCAG*GGGAACAGAGTGTGTGGTGCTGGCTATGGCTACTTTTTCCATC	exonic(no-known-CDS)/CDS(truncated)
AC127526.2	AC079804.3	lncrna,m3,exon-exon	32	5	2	28	BOWTIE	11:3500466:-	7:6953249:-	ENSG00000255367	ENSG00000287860	ENSE00002193017	ENSE00003878727	CTTGTCACAATGACCTCCCCATCCCACTTCACTGCCATCCCAG*ATGATCGAGTGTGGATCAAGGACTGGAAAGTAGCCTCTTTGTG	exonic(no-known-CDS)/exonic(no-known-CDS)
AC136489.1	TFDP2	lncrna,m2	26	5	4	48	BOWTIE+STAR	X:45333509:+	3:141948281:-	ENSG00000229491	ENSG00000114126			GACCTCAGGTGATCTGCCCACCTCGGCCTCCCGAAGTGCTGGGATTACAG*GTGTGAGCCACCGCACCCGGCTCTATTTAGCTTTTTAAAAATTATTTCCT	exonic(no-known-CDS)/UTR
AL590666.1	CRABP2	adjacent,lncrna,cortex,1K<gap<10K,readthrough,exon-exon	0	5	4	29	BOWTIE	1:156712212:-	1:156705546:-	ENSG00000223356	ENSG00000143320	ENSE00001647498	ENSE00001446607	CAGAGACCATAAGTGCCCTCAAGCAACAAGAAAGGTGCACCCA*AACCTGACGACCCGGCGACGGCGACGTCTCTTTTGACTAAAAG	exonic(no-known-CDS)/UTR
CLN6	CALML4	banned,known,adjacent,conjoing,healthy,1000genomes,rt_circ_rna,mitelman,t1,gap<1K,readthrough,exon-exon	0	5	3	28	BOWTIE	15:68209637:-	15:68199681:-	ENSG00000128973	ENSG00000129007	ENSE00003576561	ENSE00003566718	GGCCTGCCCTGCTCCTGGTGGCACCCAGTGGCCTGTACTACTG*AGTACAAGGAATGCTTCTCCCTGTATGACAAGCAGCAGAGGGG	out-of-frame
CLN6	CALML4	banned,known,adjacent,conjoing,healthy,1000genomes,rt_circ_rna,mitelman,t1,gap<1K,readthrough,exon-exon	0	5	2	46	BOWTIE+BLAT;BOWTIE+STAR	15:68229502:-	15:68199681:-	ENSG00000128973	ENSG00000129007			GCGACGGGCGGCCCAGGCGCGCAGCTGGGCGCCTCCTTCCTGCAGGCCAG*AGTACAAGGAATGCTTCTCCCTGTATGACAAGCAGCAGAGGGGGAAGATA	in-frame
CLN6	CALML4	banned,known,adjacent,conjoing,healthy,1000genomes,rt_circ_rna,mitelman,t1,gap<1K,readthrough,exon-exon	0	5	2	24	BOWTIE	15:68218536:-	15:68194112:-	ENSG00000128973	ENSG00000129007	ENSE00003691279	ENSE00003484012	ACTGCAGAACTGGGTTCTGGACTTTGGGCGTCCCATTGCCATG*TGGATGATCTCTTCAGGGAAGCAGATATCGAACCCAATGGCAA	in-frame
F8	TMLHE-AS1	lncrna,m3,exon-exon	0	5	3	24	BOWTIE	X:154886134:-	X:155489292:+	ENSG00000185010	ENSG00000224533	ENSE00001515616	ENSE00001774189	CAAATCGAGGGTCTCGGGGATGCGGATCCAAGACCCTGGGAAG*TGTACTAAAGGGAGCACATTGTTGAGAAGGACCGGTTGCAAAT	CDS(truncated)/exonic(no-known-CDS)
F8	TMLHE-AS1	lncrna,m3,exon-exon	0	5	2	26	BOWTIE	X:154886134:-	X:155474539:+	ENSG00000185010	ENSG00000224533	ENSE00001515616	ENSE00001730773	CAAATCGAGGGTCTCGGGGATGCGGATCCAAGACCCTGGGAAG*GCTCAGAAGTGGAAAAATATGAAGATCCATTGCTGATGGGAAT	CDS(truncated)/exonic(no-known-CDS)
FBXO25	FAM157B	banned,known,pseudogene,bodymap2,hpa,m0,multi,exon-exon	0	5	6	26	BOWTIE;BOWTIE+BLAT;BOWTIE+STAR	8:435707:+	9:138243620:+	ENSG00000147364	ENSG00000233013	ENSE00003682552	ENSE00002337959	AAGTGCAATTCAAGATATCCGAAGGTTCAATTATGTGGTCAAA*ATGATGATTATTCCCCACCTTCTAAGAGACAAAGACCAACGAG	CDS(truncated)/exonic(no-known-CDS)
FRS3	AP003692.1	lncrna,m2	0	5	3	40	BOWTIE+STAR	6:41776448:-	8:94792433:-	ENSG00000137218	ENSG00000254307			CTGAGGTCAGGAGCTCGAGACCAGCCTGGCCAACATGGCGAAACCCCGTC*TCTACTAAAAATACAAAAATTAGCCGTGCTTGGTGGCAGGTGCCTGTAAT	UTR/intronic
GDAP1	MIR2052HG	adjacent,lncrna,100K<gap<200K,readthrough,exon-exon	0	5	6	30	BOWTIE;BOWTIE+BLAT;BOWTIE+STAR	8:74363053:+	8:74612853:+	ENSG00000104381	ENSG00000254349	ENSE00003501168	ENSE00003758440	CAGGTTGAAACTGAATTGCAAAGAAGAAATGAAGAAACCCCAG*TTCCCGAGAGATCCCATGATCCAGAGACAAAGGTGGCAGCTTT	CDS(truncated)/exonic(no-known-CDS)
MPND	AC007292.1	adjacent,lncrna,m4,1K<gap<10K,readthrough,exon-exon	0	5	3	29	BOWTIE	19:4359255:+	19:4364118:+	ENSG00000008382	ENSG00000267980	ENSE00000868749	ENSE00003212088	GGAACCCTGGAGCCAGGAGCACACCTACCTCGACAAGCTTAAG*GTTCTGGAGGGGGTCAATGAAGTTCTGCTTGACCTCGATGTCC	CDS(truncated)/exonic(no-known-CDS)
MTREX	PLPP1	ensembl_partially_overlapping,ucsc_partially_overlapping,refseq_partially_overlapping,gencode_partially_overlapping,prostate_cancer,gtex,t2,exon-exon	31	5	7	29	BOWTIE;BOWTIE+BLAT;BOWTIE+STAR	5:55422982:+	5:55441908:-	ENSG00000039123	ENSG00000067113	ENSE00003643169	ENSE00001345535	AAAGCCATTGGAAACACTGAGCTGGAAAATAAATTTGCAGAAG*GTTGTCCTTCTATTCAGGCCACTCTTCGTTTTCCATGTACTGC	out-of-frame
MTREX	PLPP1	ensembl_partially_overlapping,ucsc_partially_overlapping,refseq_partially_overlapping,gencode_partially_overlapping,prostate_cancer,gtex,t2	31	5	2	42	BOWTIE+BLAT;BOWTIE+STAR	5:55424788:+	5:55441908:-	ENSG00000039123	ENSG00000067113			AGATATTGTGTTTGCTGCCAGCCTCTACTTGTAGAGTCAGCTAAAGGAAT*GTTGTCCTTCTATTCAGGCCACTCTTCGTTTTCCATGTACTGCATGCTGT	UTR/CDS(truncated)
NPM1	PTMA	banned,known,oncogene,non_tumor_cells,non_cancer_tissues,chimerdb3seq,cancer,tumor,m2,t2,short_repeats,sr1.09	0	5	2	25	BOWTIE+BLAT	5:171386070:+	2:231712881:+	ENSG00000181163	ENSG00000187514			ATGACAGAGCGGGACTTCGGTTTCAAAAAAAAAAAAAATTAAAATAAAAA*AAAAAAAGGCCGCCGTGACCTATTCACCCTCCACTTCCCGTCTCAGAATC	intergenic/UTR
PRKAA1	TTC33	banned,known,adjacent,healthy,non_tumor_cells,hpa,1000genomes,rt_circ_rna,mitelman,t1,1K<gap<10K,readthrough,exon-exon	0	5	3	43	BOWTIE;BOWTIE+BLAT;BOWTIE+STAR	5:40764514:-	5:40747019:-	ENSG00000132356	ENSG00000113638	ENSE00000903754	ENSE00003619458	ATACCAAGTGGATAGTAGAACTTATCTACTGGATTTCCGTAGTATTGATG*AATGGCTTCCTTTGGGTGGAAGAGGAAAATTGGTGAGAAGGTCTCAAAGG	CDS(truncated)/UTR
RGS12	HGFAC	adjacent,t1,1K<gap<10K,readthrough,exon-exon	0	5	3	26	BOWTIE	4:3430955:+	4:3442732:+	ENSG00000159788	ENSG00000109758	ENSE00003600548	ENSE00000699356	CCGCCCTCCACCCCCCAGGAAGTGCCAGGACCTTCCAGACCAG*AACCGTACGGAGTCCCCAGAACCTAATGCCACAGCGACCCCTG	out-of-frame
SLC25A32	BAALC-AS1	lncrna,18cancers,10K<gap<100K	0	5	3	29	BOWTIE+STAR	8:103414785:-	8:103285902:-	ENSG00000164933	ENSG00000247081			TATCCAACCTTGCGCTGCATCCGCTCGACCTCGTGAAGATCCGCTTCGCC*GGGAGATGGAACCCTGAGCAGCCCATGTACATGGAAGATCTTTATTG	CDS(truncated)/exonic(no-known-CDS)
SLC25A32	BAALC-AS1	lncrna,18cancers,10K<gap<100K,exon-exon	0	5	2	28	BOWTIE+BLAT	8:103414784:-	8:103285902:-	ENSG00000164933	ENSG00000247081			ATCCAACCTTGCGCTGCATCCGCTCGACCTCGTGAAGATCCGCTTCGCCG*GGGAGATGGAACCCTGAGCAGCCCATGTACATGGAAGATCTTTATTGCAG	CDS(truncated)/exonic(no-known-CDS)
SLC29A1	HSP90AB1	banned,known,adjacent,healthy,tcga,bodymap2,hpa,18cancers,chimerdb3seq,cancer,m2,mitelman,t2,10K<gap<100K,readthrough,exon-exon	0	5	7	29	BOWTIE;BOWTIE+BLAT;BOWTIE+STAR	6:44232428:+	6:44248630:+	ENSG00000112759	ENSG00000096384	ENSE00001140400	ENSE00003758763	CTTTGACTGGTTGGGCCGGAGCCTCACAGCTGTATTCATGTGG*ATGCCTGAGGAAGTGCACCATGGAGAGGAGGAGGTGGAGACTT	in-frame
SLC43A2	AC139491.8	lncrna,t5	0	5	15	40	BOWTIE+BLAT	17:1585587:-	5:176167783:-	ENSG00000167703	ENSG00000287579			GTAGGAAGATCACTTGAGGCCAGGAGTTGGAGACCAGCCTGGGAAACATG*GCAAATAAAAACCGCAGTTTAAACTCTAAGTTTCAATCAGAAACTAACAG	UTR/exonic(no-known-CDS)
SNU13	AC078927.1	m2,t1,exon-exon	0	5	5	28	BOWTIE;BOWTIE+STAR	22:41680244:-	12:66129113:-	ENSG00000100138	ENSG00000228144	ENSE00003679975	ENSE00003558380	CAGTCATGTAACTATAAGCAGCTTCGGAAAGGAGCCAATGAGG*GTAAAACATGGCTAAAAGCTTACGGAGTAAGTGGAAAAGAAAG	CDS(truncated)/UTR
ZNF250	COMMD5	cacg,m4,10K<gap<100K	0	5	2	41	BOWTIE+BLAT;BOWTIE+STAR	8:144876537:-	8:144851395:-	ENSG00000196150	ENSG00000170619			GTGGGTTCTTGGTCTCACTGACGTCAAGAATGAAGCTGCGGACCCTCGTG*GCATCTGCATCTGGGACCGACCTCCTGGGCTGGCTGATCAAAGAGGAAGC	UTR/UTR
ZNF600	AC073210.3	lncrna,m3	0	5	6	28	BOWTIE+STAR	19:52751069:-	7:64949211:+	ENSG00000189190	ENSG00000286342			TTGTCATGGGCCAGATGCCAAGGAAGAGATTCCGGGAGGATCCTGAGGAC*CCCCCCAGTTGCAGCCATGTCAAGACTGATGCTGAGGAGGACCCCAACTG	UTR/exonic(no-known-CDS)
AC069133.1	LINC01289	adjacent,lncrna,cortex,10K<gap<100K,readthrough,exon-exon	0	4	2	30	BOWTIE;BOWTIE+BLAT	8:63751677:+	8:63784680:+	ENSG00000253762	ENSG00000253734	ENSE00002098583	ENSE00002124678	ATTATTTGTGCTCTTGAAACAGATGCCACCTGAGTTGTGACAG*AGATGGAAATCTAGAATTTCTTGCAGCTTGGCAGCATAGGAGC	exonic(no-known-CDS)/exonic(no-known-CDS)
ARNT	CRIM1	cancer,t4,short_repeats,sr1.42	0	4	8	33	BOWTIE+STAR	1:150811483:-	2:36550038:+	ENSG00000143437	ENSG00000150938			GAGCAGTCCCTCTGGAAAGAAACATGTGAGTAAGTGAGAGAGAGTGTGTG*TGTATGTGTGTGTGTGTGTGTGTGTGTGTGCGCGCGCACGCACGCCTTGA	UTR/UTR
BSDC1	FAM229A	banned,known,adjacent,hpa,non_cancer_tissues,gap<1K,readthrough	0	4	3	36	BOWTIE+BLAT;BOWTIE+STAR	1:32368447:-	1:32362486:-	ENSG00000160058	ENSG00000225828			CTGAAGAGGAGGTGCAGATGGCACTTTCCAAAGTGGATGCCTCCGGGGAG*ATGCTGTGTGACCCTTGGCCAAAATGGGCAGTGCCCCTACCTGCCCTCAC	CDS(truncated)/UTR
CATSPER2	PPIP5K1	banned,known,bodymap2,hpa,1000genomes,m0,multi,10K<gap<100K,exon-exon,reciprocal	25	4	3	26	BOWTIE	15:43664418:-	15:43564165:-	ENSG00000166762	ENSG00000168781	ENSE00003653606	ENSE00001774689	CATGGCAAAAAGCTACCACCTGCCAGTCTGAAGCACCGAGATG*AGCTCTTGTTTGTCCCGGCCGTAAAACGATTTTCTGTGTCGTT	UTR/CDS(truncated)
CHRNB4	AC011029.1	lncrna,cancer,t4,exon-exon	0	4	14	29	BOWTIE;BOWTIE+BLAT;BOWTIE+STAR	15:78720177:-	8:76306467:-	ENSG00000117971	ENSG00000287352	ENSE00002570710	ENSE00003875484	AGCCATCAGCGAGACTCCATGGGCGTAGGACCCTCCGAGCCAG*AGGCTGAGTAGTCTCAAGATCTGAAGACAGCAGAAACCTGGGA	UTR/exonic(no-known-CDS)
CHRNB4	AC011029.1	lncrna,cancer,t4	0	4	2	39	BOWTIE+STAR	15:78720179:-	8:76307299:-	ENSG00000117971	ENSG00000287352			CTGTGGTAGCCATCAGCGAGACTCCATGGGCGTAGGACCCTCCGAGCC*AGTTGGTATCAGTGCCCACTGTAGCCGGCAGCAGGCCTGCTGATCCA	UTR/intronic
CREB5	COPG2	exon-exon	0	4	3	25	BOWTIE	7:28507737:+	7:130564393:-	ENSG00000146592	ENSG00000158623	ENSE00003473727	ENSE00003737364	GCACGAGTTCAGGAAGGCTCAGGAAGAGGAGAGCAGCAAGCGG*CCATGAAAGTCCACTGTTTGATTTCATTGAGAGCTGCTTGCGA	out-of-frame
CTNNBIP1	CLSTN1	banned,known,conjoing,healthy,cacg,bodymap2,hpa,chimerdb3seq,mitelman,10K<gap<100K,exon-exon	0	4	6	29	BOWTIE;BOWTIE+BLAT;BOWTIE+STAR	1:9871187:-	1:9773394:-	ENSG00000178585	ENSG00000171603	ENSE00001267940	ENSE00001149488	AACAGCCAGCTCAGCCAGCTGCCTCCGCACTCCATCGACCAGG*TTAACAAGCACAAGCCCTGGCTGGAGCCCACCTACCACGGCAT	in-frame
DCAF7	DDX42	tcga,chimerdb3seq,tcga-cancer,tcga2,mitelman,t1,100K<gap<200K,exon-exon	0	4	5	26	BOWTIE;BOWTIE+BLAT;BOWTIE+STAR	17:63550815:+	17:63787034:+	ENSG00000136485	ENSG00000198231	ENSE00002214969	ENSE00003894032	TCGCTTGGCGCTGGGCAGCTTCGTGGAGGAGTACAACAACAAG*GTCAGTCATTGGCACCATGAACTGGAATAAAGGTGGTCCTGGC	CDS(truncated)/UTR
IL6ST	ZHX3	cancer,t4,reciprocal	0	4	16	32	BOWTIE+STAR	5:55940156:-	20:41183197:-	ENSG00000134352	ENSG00000174306			ATAAAGCATCTAAAAAATTGGCATGTTAAAAGGCTTAAATTGCTAATGTG*TATATATATATATACACACACACATATACAGTATAAATACTCATTTGA	UTR/UTR
LINC02321	TTC7B	adjacent,lncrna,m3,1K<gap<10K,readthrough,exon-exon	0	4	4	28	BOWTIE;BOWTIE+BLAT;BOWTIE+STAR	14:90821687:-	14:90786328:-	ENSG00000258884	ENSG00000165914	ENSE00003878489	ENSE00003477514	TGCAGGAAAACAAGCTCAGGGCTCCCACTGATTCTACATGATG*ATGACATGGCAGAGCTTCTCCTCGGGGAGTCGAAGCTGGAGCA	exonic(no-known-CDS)/CDS(truncated)
MIR4713HG	AC020891.2	adjacent,lncrna,t1,10K<gap<100K,readthrough,exon-exon	0	4	2	29	BOWTIE	15:51278050:+	15:51321609:+	ENSG00000259240	ENSG00000259306	ENSE00002552820	ENSE00002541029	CTGGGTCTGCTGGTCACTTCTAGTTTTTGGACTCTTGAAGATG*ATGATTTTTTAAGGTCCCACTTATGTCCCTCACTCATCTACAG	exonic(no-known-CDS)/exonic(no-known-CDS)
MIR4713HG	AC020891.2	adjacent,lncrna,t1,10K<gap<100K,readthrough,exon-exon	0	4	2	26	BOWTIE	15:51037681:+	15:51321609:+	ENSG00000259240	ENSG00000259306	ENSE00002575468	ENSE00002541029	TTGGCTCCTCCTGCTTCTTTCCTTGATATGATGTTCAAACCAG*ATGATTTTTTAAGGTCCCACTTATGTCCCTCACTCATCTACAG	exonic(no-known-CDS)/exonic(no-known-CDS)
MLXIPL	AC026401.3	lncrna,t3	0	4	5	39	BOWTIE+BLAT	7:73606429:-	16:15701253:+	ENSG00000009950	ENSG00000280206			ACTCCAGCCTGGGCAACAGAGTGAGACTCCGTCTCCAAAAAAAAAAAAAA*GGTGTCATAAACCTCTGAGACTGTAGCCTGCTTCTTAGCTTCTCATTGAG	UTR/exonic(no-known-CDS)
NUTM2A-AS1	ANXA11	lncrna,m2,t2,exon-exon	0	4	7	30	BOWTIE	10:87288442:-	10:80176155:-	ENSG00000223482	ENSG00000122359	ENSE00001774526	ENSE00001376996	GACCTTCCGGAGCTTCTCAGAAGACAGAGGGTTTTCTTTTGAG*GTGTGTGTCTGGGGAAGAGACTTACAGAAGTGGAGTTGCTGAG	exonic(no-known-CDS)/UTR
PKNOX1	TRHDE-AS1	lncrna,cancer,t4,short_repeats,sr1.83	0	4	7	27	BOWTIE+STAR	21:43030271:+	12:72271749:-	ENSG00000160199	ENSG00000236333			TAAAGCGCGTCTTTGCCGGTGCAGCGACTTCTTTCAAGTGTGTGTGTG*TGTGTGTGCGCGTGTGTGCGTGTGTGTATATACACAGGCTTCGGGTTTAG	UTR/exonic(no-known-CDS)
PLAT	RABGAP1	short_repeats,sr1.00	19	4	21	40	BOWTIE+STAR	8:42203988:-	9:123104000:+	ENSG00000104368	ENSG00000011454			TGTTTGTATGTGTGTGTGTGTGTGTGTGTGTGTGTGTGTGTGTGTATATA*TATATATATATATAAATATCTTTCCCAATATGCCCCGTTGACAGTGTTTA	intronic/UTR
PPIP5K1	CATSPER2	banned,known,bodymap2,hpa,1000genomes,m0,multi,10K<gap<100K,exon-exon,reciprocal	25	4	2	30	BOWTIE	15:43564867:-	15:43649879:-	ENSG00000168781	ENSG00000166762	ENSE00003788646	ENSE00001581568	CATGGCAAAAAGCTACCACCTGCCAGTCTGAAGCACCGAGATG*AGGTATCTGCCGGTACTGAGATGTAAGTGATCAGCTGAAGGGA	CDS(complete)/UTR
PPIP5K1	CATSPER2	banned,known,bodymap2,hpa,1000genomes,m0,multi,10K<gap<100K,exon-exon,reciprocal	25	4	2	25	BOWTIE	15:43571412:-	15:43668118:-	ENSG00000168781	ENSG00000166762	ENSE00003586891	ENSE00003522972	GAGATCACCCCTCATTCGTAACCGAAAAGCTGGTTCCATGGAG*GTACTTTCTGAGACTTCATCCTCGAGGCCTGGTGGCTACCGGC	CDS(truncated)/UTR
PPIP5K1	CATSPER2	banned,known,bodymap2,hpa,1000genomes,m0,multi,10K<gap<100K,exon-exon,reciprocal	25	4	2	20	BOWTIE	15:43564103:-	15:43648066:-	ENSG00000168781	ENSG00000166762	ENSE00001774689	ENSE00003592240	GTAAAACGATTTTCTGTGTCGTTTGCAAAGCATCCGACTAACG*CAGACATGGCCGCTTACCAACAAGAAGAGCAGATGCAGCTTCC	in-frame
PPM1K	TMEM150C	t4,short_repeats,sr1.01,polyA	0	4	3	26	BOWTIE+STAR	4:88261700:-	4:82483795:-	ENSG00000163644	ENSG00000249242			ACTCCAGCCTGGGCAGCAAGAGCGAAAAACTCCATCTCAAAAAAAAAAAA*AAAAAAAGAAAAACGTTTTTTAATTCAACCCAAAGTCTGAATTTCTTGAG	UTR/UTR
PTMA	CLSTN1	oncogene,cancer	0	4	2	37	BOWTIE+BLAT	2:231711949:+	1:9730672:-	ENSG00000187514	ENSG00000171603			ATGGGGAGCAGGAGGCTGACAATGAGGTAGACGAAGAAGAGGAAGAAGGT*GAGGAAGAGGAAGAGGAAGAGGAAAGCGAGGACGGCGAAGAAGAGGA	in-frame
PTP4A2	AL022098.1	lncrna,oncogene,t4,short_repeats,sr1.00	0	4	5	37	BOWTIE+STAR	1:31906774:-	6:11294007:+	ENSG00000184007	ENSG00000287920			TGACATACTCTGAATTTTGTTGTTTGGGGGGAGGGGGTGTGTGTGTGTGT*GTGTGTGTGTGTGTGTATGTGTGTATGTGTGTGTGTGTATCACATTTTCT	UTR/exonic(no-known-CDS)
RLN1	RLN2	banned,known,paralogs,adjacent,duplicates,cancer,mitelman,10K<gap<100K,readthrough,exon-exon,reciprocal,rt_circ_rna	8	4	2	22	BOWTIE	9:5339262:-	9:5300444:-	ENSG00000107018	ENSG00000107014	ENSE00001894366	ENSE00003571259	AACAGGAAGCTGCTTCACCCGAGAGTTCCTTGGTGCCCTTTCC*AAATTGTGCCATCCTTCATCAACAAAGATACAGAAACCATAAA	UTR/CDS(truncated)
RLN2	RLN1	banned,known,paralogs,adjacent,duplicates,cancer,mitelman,10K<gap<100K,exon-exon,reciprocal,rt_circ_rna	8	4	2	22	BOWTIE	9:5304096:-	9:5335597:-	ENSG00000107014	ENSG00000107018	ENSE00001628526	ENSE00003613370	AACAGGAAGCTGCTTCACCCGAGAGTTCCTTGGTGCCCTTTCC*AAATTGTACCATCCTTCATCAACAAAGATACAGAAACTATAAT	CDS(no-known-start-or-end)/CDS(truncated)
SERF1A	SMN1	banned,known,adjacent,bodymap2,hpa,m0,multi,1K<gap<10K,readthrough,exon-exon	0	4	2	29	BOWTIE	5:70901933:+	5:70938839:+	ENSG00000172058	ENSG00000172062	ENSE00003460559	ENSE00001688516	AGAGGAAAGAGGATAGCTTGACTGCCTCTCAGAGAAAGCAGAG*AGCGATGATTCTGACATTTGGGATGATACAGCACTGATAAAAG	out-of-frame
SERHL	SERHL2	adjacent,pseudogene,cacg,10K<gap<100K,readthrough	80	4	4	34	BOWTIE+STAR	22:42502657:+	22:42555974:+	ENSG00000172250	ENSG00000183569			GAAGGGGACATCATGGCCCAGATGCTGAGCCCCCAGCCACCCATATGG*CCCCCCCCCCCAACTGGTGGGAAGAAGCTTTAGGGTATGCAGCTGGGGAG	exonic(no-known-CDS)/UTR
TIMELESS	AC024884.1	adjacent,pseudogene,t2,1K<gap<10K,readthrough	0	4	2	30	BOWTIE+BLAT;BOWTIE+STAR	12:56417907:-	12:56414041:-	ENSG00000111602	ENSG00000274569			ATTGCTGGACAGCGACGAGGAACAGGAAGAAGATGAGGGCAGGAACAGAG*AGCCCTGGTTCTGCCAGACCTGGCTTCCAAAGTTCCTGCCTGGTGTCTTC	CDS(truncated)/exonic(no-known-CDS)
TIMELESS	AC024884.1	adjacent,pseudogene,t2,1K<gap<10K,readthrough	0	4	2	25	BOWTIE+BLAT;BOWTIE+STAR	12:56417697:-	12:56413773:-	ENSG00000111602	ENSG00000274569			ATACCAGATTGAGGATGATGAGGATGACTGAAGAGCTAAGAAGCCTAGGG*GTGTTAAGACGGGCTTCAATCAGACCCAGGAAAAGCCAGATGTGTCTTTC	UTR/exonic(no-known-CDS)
ZHX3	IL6ST	cancer,t4,reciprocal,short_repeats,sr1.93	0	4	12	27	BOWTIE+BLAT	20:41183177:-	5:55940138:-	ENSG00000174306	ENSG00000134352			GTGTTTATATACGTGCAGATTAATTTATATATATATATATACACACAC*ATATACACACACATATCATTGACTTTTCTTAAGACTTCAGAGTACTGGGT	UTR/UTR
ZNF852	ZNF445	adjacent,duplicates,t1,10K<gap<100K,readthrough,exon-exon	0	4	2	30	BOWTIE	3:44499894:-	3:44458364:-	ENSG00000178917	ENSG00000185219	ENSE00003839772	ENSE00001701424	AGTCGGAGTAAAAATCTTGTTCGACATCAGTTTCTGCACACTG*GTGGAGTCTCGCTCTTTCGCAAGGCTGGAGTGCAATGGCATGA	CDS(truncated)/UTR
AC017015.1	SET	pseudogene,oncogene,cancer,tumor,t4,reciprocal	0	3	18	34	BOWTIE+STAR	3:81613031:+	9:128693908:+	ENSG00000240404	ENSG00000119335			TAGAAGATACTGATGAAGTAGGGGATAAGGATGAAGGTGAAGAAGATGAA*GATGATGAAGAAGGAGAAGGAGAAGAAGATGATGATGATGATGAAGAGGA	exonic(no-known-CDS)/CDS(truncated)
AC017015.1	SET	pseudogene,oncogene,cancer,tumor,t4,reciprocal	0	3	7	28	BOWTIE+BLAT;BOWTIE+STAR	3:81613070:+	9:128693938:+	ENSG00000240404	ENSG00000119335			AAGAAGATGAAGATGATGAAGGGGAGGAAAGAGAGGAGGATGAAGGAGAA*GATGATGATGATGAAGAGGAGGAAGGATTAGAAGATATTGACGAAGAAGG	exonic(no-known-CDS)/CDS(truncated)
AC017015.1	SET	pseudogene,oncogene,cancer,tumor,t4,reciprocal	0	3	5	33	BOWTIE+BLAT	3:81613031:+	9:128693941:+	ENSG00000240404	ENSG00000119335			TAGAAGATACTGATGAAGTAGGGGATAAGGATGAAGGTGAAGAAGATGAA*GATGATGATGAAGAGGAGGAAGGATTAGAAGATATTGACGAAGAAGGGGA	exonic(no-known-CDS)/CDS(truncated)
AC017015.1	SET	pseudogene,oncogene,cancer,tumor,t4,reciprocal	0	3	2	38	BOWTIE+STAR	3:81612928:+	9:128693762:+	ENSG00000240404	ENSG00000119335			AAACCATTACAGTACTACTTGGTTCCTGATATGGATGATGAAGAAGGAAA*AGGTCATCAAAGATGATATTTGGCCAAACCCATTACAGTACTACTTGGTG	exonic(no-known-CDS)/CDS(truncated)
AC017015.1	SET	pseudogene,oncogene,cancer,tumor,t4,reciprocal	0	3	2	25	BOWTIE+STAR	3:81613066:+	9:128693982:+	ENSG00000240404	ENSG00000119335			GGTGAAGAAGATGAAGATGATGAAGGGGAGGAAAGAGAGGAGGATGAAGG*AGAAGGGGATGAGGATGAAGGTGAAGAAGATGAAGATGATGATGAAGGGG	exonic(no-known-CDS)/CDS(truncated)
AC017015.1	SET	pseudogene,oncogene,cancer,tumor,t4,reciprocal	0	3	2	24	BOWTIE+BLAT	3:81612998:+	9:128693917:+	ENSG00000240404	ENSG00000119335			ATGATGACGATGATGACGCAAAGGAGGAAGGATTAGAAGATACTGATGAA*GAAGGAGAAGGAGAAGAAGATGATGATGATGATGAAGAGGAGGAAGGATT	exonic(no-known-CDS)/CDS(truncated)
AC020915.2	ZNF544	ensembl_partially_overlapping,lncrna,ucsc_fully_overlapping,ucsc_same_strand_overlapping,gencode_partially_overlapping,exon-exon	22	3	3	24	BOWTIE;BOWTIE+BLAT;BOWTIE+STAR	19:58278523:-	19:58243965:+	ENSG00000268516	ENSG00000198131	ENSE00003179673	ENSE00003488886	TGCCTAAAACGCACACGCATCAAAGTCACAGGACGAGTTAGAG*ACTGGTCTTCTGAGGACCTCTGCCCTCTACACAGCGGCCTCTT	exonic(no-known-CDS)/UTR
AC021087.5	AHRR	adjacent,gencode_partially_overlapping,gencode_same_strand_overlapping,1K<gap<10K,readthrough	0	3	2	40	BOWTIE+BLAT;BOWTIE+STAR	5:314596:+	5:343893:+	ENSG00000286001	ENSG00000063438			GGAAAGAGCCAAAATGTCACAGTTCCTATCTGTGAGGGAATGGAGCACAG*GCCGAGGACGATGATCCCGCCGGGGGAGTGCACGTACGCGGGCCGGAAGC	UTR/UTR
AC024558.2	C3ORF22	adjacent,t2,10K<gap<100K,readthrough,exon-exon	0	3	2	24	BOWTIE	3:126607651:-	3:126553430:-	ENSG00000288436	ENSG00000180697	ENSE00003495495	ENSE00001219000	GGGACTGCTTCCTTGACGCCTTAGCTTGGAGCCCCGTTATGAG*CCATGGCTGAGAGGTGTGCCTCAGCTTAACCCACTCAGTGATG	UTR/UTR
AC097654.1	PTMA	lncrna,oncogene,cancer,t3,reciprocal,short_repeats,sr1.85	0	3	3	32	BOWTIE+STAR	4:32005803:-	2:231711901:+	ENSG00000286212	ENSG00000187514			AAAAAGAAGAAGGAAGAAGAGGAAGAAGAAGAGGAAGAAGAGGAAGAAGG*TGGGGAGCAGGAGGCTGACAATGAGGTAGACGAAGAAGAGGAAGAAGGTG	exonic(no-known-CDS)/CDS(truncated)
AC097654.1	PTMA	lncrna,oncogene,cancer,t3,reciprocal,short_repeats,sr1.84	0	3	2	19	BOWTIE+BLAT	4:32005804:-	2:231711357:+	ENSG00000286212	ENSG00000187514			GAAAAAGAAGAAGGAAGAAGAGGAAGAAGAAGAGGAAGAAGAGGAAGAAG*GAGAAGAAGGAAGTTGTGGAAGAGGCAGAAAATGGAAGAGACGCCCCTGC	exonic(no-known-CDS)/CDS(truncated)
AC097654.1	PTMA	lncrna,oncogene,cancer,t3,reciprocal,short_repeats,sr1.93	0	3	2	19	BOWTIE+STAR	4:32005874:-	2:231711904:+	ENSG00000286212	ENSG00000187514			AAGAAAAGAAGAGAAGATGAAGGAGAAGAGGAGGAAGAGGAAGAGGAAGA*GGAGCAGGAGGCTGACAATGAGGTAGACGAAGAAGAGGAAGAAGGTGGGG	exonic(no-known-CDS)/CDS(truncated)
AC127502.3	FAN1	pseudogene,m2,t2,exon-exon	0	3	4	30	BOWTIE	15:30508557:+	15:30904512:+	ENSG00000283345	ENSG00000198690	ENSE00003797681	ENSE00000881038	AAATTGCTGAAGAAGCAGCAGAAGAACTAAGCATTTCTGAAAT*GAAGAAGAAATTGTCGAGACGAATAACATGAGGTCATATAGAA	exonic(no-known-CDS)/UTR
AC135983.3	FAN1	pseudogene,m2,t2,exon-exon	0	3	4	30	BOWTIE	15:32499161:-	15:30904512:+	ENSG00000254912	ENSG00000198690	ENSE00002182170	ENSE00000881038	AAATTGCTGAAGAAGCAGCAGAAGAACTAAGCATTTCTGAAAT*GAAGAAGAAATTGTCGAGACGAATAACATGAGGTCATATAGAA	exonic(no-known-CDS)/UTR
AC141586.1	AC093525.7	pseudogene,lncrna,m2,t1	0	3	3	36	BOWTIE+BLAT;BOWTIE+STAR	16:2614068:+	16:2564846:-	ENSG00000215154	ENSG00000269937			CTACCTGAGACACGGCAAGCTGGTGATTAACAAAGACCTCGCGGAGGAAG*ATGCAGTCTCGCTCTGTCGCCAGGCTGGAGTGCAGTGGCGCTACCTCGGC	exonic(no-known-CDS)/exonic(no-known-CDS)
ACCS	EXT2	banned,known,adjacent,healthy,cacg,hpa,cancer,tumor,mitelman,t3,10K<gap<100K,readthrough	0	3	2	25	BOWTIE+BLAT;BOWTIE+STAR	11:44083788:+	11:44107683:+	ENSG00000110455	ENSG00000151348			GCAGAAGACCCCCGTCCCTCTCAGAGCCAGGAGCCAAGTGACCAACGCAG*GAGTGTGAGGAAGAGGCTGTCTGTGTCATTATGTGTGCGTCGGTCAAGTA	out-of-frame
ACYP2	SPTBN1	tcga,gtex,chimerdb3seq,tcga-normal,mitelman,t1,100K<gap<200K,exon-exon	0	3	4	26	BOWTIE;BOWTIE+BLAT;BOWTIE+STAR	2:54138748:+	2:54599092:+	ENSG00000170634	ENSG00000115306	ENSE00003695915	ENSE00001622258	TGACAGGCCAAGTGCAGGGGCCAGAAGACAAAGTCAATTCCAT*ATGAGCGTGAAGCCGTGCAGAAGAAGACCTTCACCAAGTGGGT	in-frame
AK1	CERS4	m2,short_repeats,sr0.00,polyA	0	3	2	27	BOWTIE+STAR	9:127867027:-	19:8260951:+	ENSG00000106992	ENSG00000090661			ATTGCGCCACTGCACTCCAGCCTGGGTGACAGAGCAAGACTCCGTCTCAA*AAAAAAAAAAAAAAAAAAAAAAAAAAACAAGAACCACAGCTGAGTTTGAG	UTR/intronic
AL035587.2	DMAC2L	lncrna,t3,short_repeats,sr1.74	0	3	4	27	BOWTIE+STAR	6:42928468:-	14:50327338:+	ENSG00000287825	ENSG00000125375			GAGCCCAGGAGTTGGAGACCAGCCTGGGCAACAGATTGAGACCCTGTCTC*AAAAAAAAAAAAAGTGAAAAATAGATAAAACAGGTCTTCATTGTTACC	exonic(no-known-CDS)/UTR
ARMC10	OSR1	m2,t3,reciprocal,short_repeats,sr1.00	0	3	5	41	BOWTIE+STAR	7:103099569:+	2:19354430:-	ENSG00000170632	ENSG00000143867			TATCTATGAAATATGGTGGTTTTTTAAAACACAAAAATTATAGAATATGG*GATCCCGTGTGTGTGTGTGTGTGTGTGTGTGTGTGTGTGTGAGATTCAGG	UTR/UTR
ASL	CRCP	banned,known,adjacent,conjoing,cacg,duplicates,hpa,cancer,m2,mitelman,10K<gap<100K,readthrough,exon-exon	0	3	4	29	BOWTIE	7:66088921:+	7:66127704:+	ENSG00000126522	ENSG00000241258	ENSE00003461706	ENSE00003535356	GCACCAAGGAATTCAGCTTCGTGCAGCTCTCAGATGCCTACAG*GAAGGATGCCAATTCTGCGCTTCTCAGTAACTACGAGATGGAG	in-frame
BPTF	LRRC37A2	banned,known,hpa,m0,multi,exon-exon	0	3	5	28	BOWTIE	17:67826337:+	17:46517362:+	ENSG00000171634	ENSG00000238083	ENSE00002689718	ENSE00002373231	GAAAGCAGCTTCAGGAGCCATAGTACCTACAGCAGCACTCCAG*AAATTTCCAAGGAAACTATATTTCTTACATTGATGGAAATGTA	out-of-frame
BPTF	LRRC37A2	banned,known,hpa,m0,multi,exon-exon	0	3	4	28	BOWTIE;BOWTIE+BLAT;BOWTIE+STAR	17:67826337:+	17:46511511:+	ENSG00000171634	ENSG00000238083	ENSE00002689718	ENSE00002680088	GAAAGCAGCTTCAGGAGCCATAGTACCTACAGCAGCACTCCAG*GCTGAAGTGCAATGTTGTGATCTCGGCTCACTGCAACCTCTGC	CDS(truncated)/UTR
C19MC	SMIM14	t3	0	3	6	23	BOWTIE+STAR	19:53776871:+	4:39548937:-	ENSG09000000001	ENSG00000163683			CTCCTGACCTAGTGATTCACCTGCCTCGGCCTCCCAAGGTGCTGGGATTG*CAGATGTGAGCCACCGTGCCTGGCCAGAAAATCTGGATTCTTATTCCTAG	---/UTR
CBX3	OR7D4	t3,short_repeats,sr1.21	0	3	3	23	BOWTIE+STAR	7:26212574:+	19:9210721:-	ENSG00000122565	ENSG00000174667			AGTCAAAACTTGTGTTCTCATGAGCCTAAGGACCATTCTAGATTTATTAC*GTGTTGTGTGTGTTGTGTGTGTGTGTGTGTGTGTGAGATCACCTAGTAAA	UTR/UTR
CCDC32	CBX3	banned,known,healthy,tcga,hpa,gtex,gliomas,chimerdb3pub,chimerdb3seq,tcga-normal,mitelman,t1,oesophagus,exon-exon	0	3	4	30	BOWTIE	15:40561981:-	7:26201745:+	ENSG00000128891	ENSG00000122565	ENSE00002548857	ENSE00001524790	TATTTAGCATCTCTAGCCATTTTATTTTAAAAATATTTCCTGA*CTTCGGATGTGGCTTGAGCTGTAGGCGCGGAGGGCCGGAGACG	UTR/UTR
CD164L2	FCN3	adjacent,1K<gap<10K,readthrough,exon-exon	0	3	4	29	BOWTIE;BOWTIE+STAR	1:27380051:-	1:27374451:-	ENSG00000174950	ENSG00000142748	ENSE00001462199	ENSE00000956155	TGCTGCACTTCCTCAAGGCCAAGGACAGCACCTACCAGACGCT*GACCCAGGGAACTGGAAGCCAGCAAAGTTGTCCTCCTGCCCAG	out-of-frame
CHD7	AC113143.3	adjacent,lncrna,1K<gap<10K,readthrough,exon-exon	0	3	4	29	BOWTIE	8:60862652:+	8:60884998:+	ENSG00000171316	ENSG00000287975	ENSE00003527360	ENSE00003873006	ATTTGCAGTTGCTCCAGACTGGACTGATATAGTTAAGCAGTCT*GACATACTGCAGAGATGTGATGGTCCAGCAGAAGCGCAGCCTT	CDS(truncated)/exonic(no-known-CDS)
CYP4X1	CYP4Z2P	banned,known,pseudogene,m0,multi,mitelman,t2	0	3	2	24	BOWTIE+BLAT;BOWTIE+STAR	1:47049504:+	1:46900350:-	ENSG00000186377	ENSG00000154198			TCTGATCAGAGACACCCCTATGCCTACTTACCATTCTCAGCTGGATCAAG*GTAATCAGGTTGTACCAGAGGAGGAGATGGACGATCAGAGCCATGCACCT	CDS(truncated)/exonic(no-known-CDS)
DEDD	MARCKS	t3,short_repeats,sr1.84,polyT	0	3	4	20	BOWTIE+STAR	1:161123638:-	6:113861090:+	ENSG00000158796	ENSG00000277443			CCTAGGTCCTGTATTTGCTCTCACATGTCTTGTCTTTTTTTTTTTTTTTT*AAAGAAAAGTTATTACCATGTATTTTGTGAGGCAGGTTTACAACACTACA	intronic/UTR
DLX5	DLX6-AS1	adjacent,lncrna,oncogene,chimerdb3seq,t1,1K<gap<10K,readthrough,exon-exon	0	3	2	31	BOWTIE;BOWTIE+BLAT;BOWTIE+STAR	7:97022185:-	7:96979591:-	ENSG00000105880	ENSG00000231764	ENSE00001953555	ENSE00001739625	TGCCGGAACGCGCCGAGCTGGCCGCCTCGCTGGGATTGACACAAACACAG*ACAGAGTCTTGCTCTATTGCCCAGGCTGCAACTGGTGTGATCTCGGCTCA	CDS(truncated)/exonic(no-known-CDS)
E2F2	AC090282.1	lncrna,cancer,t1,exon-exon	0	3	5	29	BOWTIE;BOWTIE+BLAT;BOWTIE+STAR	1:23516335:-	17:3163889:-	ENSG00000007968	ENSG00000261848	ENSE00000758555	ENSE00002655814	AGCAGCACCGACCCTAGCATCATGGAGCCCACAGCATCCTCAG*TCTTTTTCTGGAGGAAGAGCAATCAAGTTTGTGGCCACAGAGA	CDS(truncated)/exonic(no-known-CDS)
EDA2R	SBK1	t4,short_repeats,sr1.42	0	3	7	25	BOWTIE+STAR	X:66597651:-	16:28321219:+	ENSG00000131080	ENSG00000188322			CTTTTAGCTCCTCCACACTGTCTCCCTCCTCAACACACACACACACACAT*ACACACACACACACACACACGCCAGGAGCAAGGGAGCTTTCGGGCCACAC	UTR/UTR
EIF4G2	LRATD1	cancer	0	3	2	37	BOWTIE+BLAT	11:10802324:-	2:14649945:+	ENSG00000110321	ENSG00000162981			GGGACCGTTCATGCCACCCAGGATGAAAATGGATAGGGACCCACTTGGAG*GACACAGTGAGAAGGCACCATCTATAAGCCAGAAAGCAGTCCCTCACCAG	CDS(truncated)/UTR
EMC1	SP3	t3	0	3	3	30	BOWTIE+STAR	1:19216978:-	2:173901975:-	ENSG00000127463	ENSG00000172845			AATTTTGGGGCCCCATGGTGTTTCACGTAAAAAGATTTGGCTGGGCGTGA*TGGCTCATGCCTGTGGTCCCAGCACTTTGGGAAGCTGAGTCGAGCGGATT	UTR/UTR
F8	BX571846.1	lncrna,cortex,t1,exon-exon	0	3	4	28	BOWTIE	X:154886134:-	X:155468286:+	ENSG00000185010	ENSG00000225393	ENSE00001515616	ENSE00001633639	CAAATCGAGGGTCTCGGGGATGCGGATCCAAGACCCTGGGAAG*CACGGTGTCTTGGAAAATGGAAAGAATTGGGAGCCTTCCTACC	CDS(truncated)/exonic(no-known-CDS)
F8	BX571846.1	lncrna,cortex,t1	0	3	2	40	BOWTIE+BLAT;BOWTIE+STAR	X:154886134:-	X:155474539:+	ENSG00000185010	ENSG00000225393			GCGTATGCAAATCGAGGGTCTCGGGGATGCGGATCCAAGACCCTGGGAAG*GCTCAGAAGTGGAAAAATATGAAGATCCATTGCTGATGGGAATCCTGCCC	CDS(truncated)/intronic
FKBP8	PTMA	oncogene,non_cancer_tissues,cancer,m2	0	3	6	29	BOWTIE+BLAT	19:18541847:-	2:231711360:+	ENSG00000105701	ENSG00000187514			ACTGGATGGGGTTGAGGATGCAGAGGGTGAGGAGGAAGAGGAGGAGG*AAGAAGGAAGTTGTGGAAGAGGCAGAAAATGGAAGAGACGCCCCTGCTAA	in-frame
FKBP8	PTMA	oncogene,non_cancer_tissues,cancer,m2	0	3	2	25	BOWTIE+BLAT	19:18541848:-	2:231711896:+	ENSG00000105701	ENSG00000187514			AGGTACTGGATGGGGTTGAGGATGCAGAGGGTGAGGAGGAAGAGGAGGAG*GAAAATGGGGAGCAGGAGGCTGACAATGAGGTAGACGAAGAAGAGGAAGA	in-frame
GNAS	USF2	oncogene,cancer,tumor	0	3	2	45	BOWTIE+STAR	20:58909761:+	19:35279013:+	ENSG00000087460	ENSG00000105698			CAGCAGCAGCTACAACATGGTCATCCGGGAGGACAACCAGACCAACCGCC*TGCAGGAGACCTTCAAAGAGGCCGAGCGGCTGCAGATGGACAACGAGCTC	in-frame
HACL1	COLQ	banned,known,adjacent,healthy,cacg,hpa,1000genomes,chimerdb3seq,mitelman,10K<gap<100K,readthrough,exon-exon	0	3	2	25	BOWTIE	3:15563358:-	3:15489637:-	ENSG00000131373	ENSG00000206561	ENSE00003693947	ENSE00001498676	TATCAACATCATGATTGAGCCACAAGCCACACGGAAGGCCCAG*CCCTTCCCAGCCTGGATCAGAAGAAGCGTGGTGGCCACAAAGC	out-of-frame
HMGB2	AC097534.1	adjacent,lncrna,1K<gap<10K,readthrough	0	3	3	36	BOWTIE+BLAT;BOWTIE+STAR	4:173332050:-	4:173326720:-	ENSG00000164104	ENSG00000248774			AGGATGAAGATGAAGAATAAATGGCTATCCTTTAATGATGCGTGTGGAAT*GTCAGAAACCCTTCTTGCCCTGATTGGAAACTCAACTTACCCTGCAGCAA	UTR/exonic(no-known-CDS)
HMGB3	NCL	t1,short_repeats,sr1.84	0	3	2	35	BOWTIE+BLAT;BOWTIE+STAR	X:150987895:+	2:231460566:-	ENSG00000029993	ENSG00000115053			AAGGTGGAAGAGGAAGATGAAGAAGAGGAGGAGGAAGAAGAGGAGGAGGA*AGAGCCTGTCAAAGAAGCACCTGGAAAACGAAAGAAGGAAATGGCCAAAC	CDS(truncated)/intronic
HMGB3	NCL	t1	0	3	2	20	BOWTIE+BLAT	X:150987878:+	2:231460774:-	ENSG00000029993	ENSG00000115053			AAGTTGCCCGGAAAAAGGTGGAAGAGGAAGATGAAGAAGAGGAGGAG*GAAGATGAAGAAGAGGATGATGAGGACGAGGATGACGACGACGACGAAGA	in-frame
HSP90AA1	ZNF554	cancer,m2,t1,short_repeats,sr1.33,polyA	0	3	2	19	BOWTIE+STAR	14:102126542:-	19:2835472:+	ENSG00000080824	ENSG00000172006			GGTTGCGCCACTGCACTCCAGCCTGGGAACAGAGCGAGACTCCGTCTCAA*AAAAAAAAAAAAAAAATTATAGAGTTGGGGTCTTGCTACATTGCCAAGAC	intronic/UTR
HSP90AA1	ZNF554	cancer,m2,t1,short_repeats,sr1.57,polyA	0	3	2	19	BOWTIE+STAR	14:102113727:-	19:2835472:+	ENSG00000080824	ENSG00000172006			TCATGCCACTGTACTCCAGCCTGGGCGACAGAGCGAGACTCCGTCTCAA*AAAAAAAAAAAAAAAATTATAGAGTTGGGGTCTTGCTACATTGCCAAGAC	intronic/UTR
ISG20L2	RFWD3	t3,short_repeats,sr0.84	0	3	6	31	BOWTIE+STAR	1:156724956:-	16:74621698:-	ENSG00000143319	ENSG00000168411			CACTCCAGCCTGGGCAACAGAGCAAGACTCCATCTCAAAAAAAAAAAACA*AAACAAAAAAAAACCCTGATGCCATTCCCAGTCCCCGTTGTAGGACATCA	UTR/UTR
LINC00511	SOX9-AS1	adjacent,lncrna,t2,10K<gap<100K,readthrough	0	3	2	31	BOWTIE+BLAT;BOWTIE+STAR	17:72291420:-	17:72221870:-	ENSG00000227036	ENSG00000234899			GAAGGATGGAGCTGATTAGAAAATTGTAGGATTGCTGAGCACTGTGAGAG*TGGATGCAGAGATTCTGAAACTGGGCAGAGGTTCCAGAAGACAAGTC	exonic(no-known-CDS)/exonic(no-known-CDS)
LINC02506	TPH2	lncrna	32	3	15	39	BOWTIE+STAR	4:31997632:+	12:72186441:+	ENSG00000251129	ENSG00000139287			AGAGCTGTAGCACTCACTGCGAAGGTCCGCAGCTTCACTCTTGAGCCAGA*GAGACCACGAACCCACCAGAAGGAAGAAACTCCAAACACATCTGAACATC	exonic(no-known-CDS)/UTR
MET	INTU	oncogene,cancer,tumor,m2,exon-exon	0	3	9	29	BOWTIE	7:116724249:+	4:127656636:+	ENSG00000105976	ENSG00000164066	ENSE00001872615	ENSE00001081039	CCGAAAAGCGCAATATTCGGGTGGGAGTGACCCGATTTTCCAG*GTGATGTCCTTGTTGCTGTGAATGATGTCGATGTTACTACTGA	UTR/CDS(truncated)
NCL	UBTF	gtex,t1,reciprocal	0	3	3	32	BOWTIE+STAR	2:231461592:-	17:44207570:-	ENSG00000115053	ENSG00000108312			AACCAGCAGCGATGAAAGCAGCAGCTGCTGCCCCTGCCTCAGAGGATGAG*GAGGATGACGAGGACGAGGATGAAGAAGAGGAAGATGATGAGAATGGGGA	in-frame
NCL	UBTF	gtex,t1,reciprocal	0	3	2	28	BOWTIE+STAR	2:231461550:-	17:44207588:-	ENSG00000115053	ENSG00000108312			AGGATGAGGACGATGAGGATGACGAAGATGATGAGGATGACGATGACGAT*GAGGATGATGAAGAGGATGAGGATGACGAGGACGAGGATGAAGAAGAGGA	in-frame
NCL	UBTF	gtex,t1,reciprocal	0	3	2	23	BOWTIE+STAR	2:231461658:-	17:44207570:-	ENSG00000115053	ENSG00000108312			AGGATGATGACAGTGAGGAGGATGAGGAGGATGACGAGGACGAGGATGAG*GAGGATGACGAGGACGAGGATGAAGAAGAGGAAGATGATGAGAATGGGGA	in-frame
NCL	UBTF	gtex,t1,reciprocal	0	3	1	49	BOWTIE+BLAT;BOWTIE+STAR	2:231461658:-	17:44207325:-	ENSG00000115053	ENSG00000108312			AGGATGATGACAGTGAGGAGGATGAGGAGGATGACGAGGACGAGGATGAG*GATGAGGATGAAGATAATGAGTCCGAGGGCAGCAGCTCCAGCTCCTCCTC	in-frame
OSR1	ARMC10	m2,t3,reciprocal,short_repeats,sr1.00,long_repeats,lr1.28	0	3	3	33	BOWTIE+STAR	2:19354393:-	7:103099576:+	ENSG00000143867	ENSG00000170632			TGGGTGCAATGTGATCCCGTGTGTGTGTGTGTGTGTGTGTGTGTGTGTGT*GTGTGTGTGTGTGTGTGTTTGAATGAAAAATGCTTATGTATTGACAGAAC	UTR/UTR
PDIA4	PTMA	oncogene,cancer,t1,reciprocal	0	3	1	50	BOWTIE+BLAT	7:149021083:-	2:231712448:+	ENSG00000155660	ENSG00000187514			AAAATGCCATTGAGGATGAAGAGGAGGAGGAGGAGGAAGATGATGATGAG*GAAGAGGATGGAGATGAAGATGAGGAAGCTGAGTCAGCTACGGGCAAGCG	in-frame
PHACTR4	CLEC1A	t3,short_repeats,sr1.35	0	3	7	29	BOWTIE+STAR	1:28499486:+	12:10111430:-	ENSG00000204138	ENSG00000150048			CCTTGAAGTTTTTTGTTTGGTTTTGATTTGTTTTGTTTTGTTTTGTTTTG*TTTTGTTTTGTTTTGTTTTTGGAGATGGGATCTCGCTCTGTTGTCCAGGC	UTR/UTR
PMF1	BGLAP	banned,known,adjacent,conjoing,hpa,1K<gap<10K,readthrough,exon-exon	0	3	3	27	BOWTIE	1:156236483:+	1:156242553:+	ENSG00000160783	ENSG00000242252	ENSE00003545659	ENSE00003590844	GGAGCTGCAGCTACAGGTCCAGGCCCAGCAGCAGGCCTGGCAG*GTGCGAAGCCCAGCGGTGCAGAGTCCAGCAAAGGTGCAGCCTT	out-of-frame
PRRC2A	ARID1A	cancer	0	3	1	47	BOWTIE+BLAT;BOWTIE+STAR	6:31628059:+	1:26775107:+	ENSG00000204469	ENSG00000117713			TGCTGCCCCTTCTACCCCAGCTCCACCACCTGCAGTCCCTAAAGAACTCC*CTGCCCCTGTGCAGCCCCCCATGATTCGGCGGGATATCACCTTCCCACCT	in-frame
PSME4	GPR75	adjacent,rt_circ_rna,t1,1K<gap<10K,readthrough,exon-exon	0	3	2	27	BOWTIE;BOWTIE+BLAT;BOWTIE+STAR	2:53866085:-	2:53854865:-	ENSG00000068878	ENSG00000119737	ENSE00003649465	ENSE00001519289	CTCACCGATCTTCTTGTGTCACCATGCTATTATGCATAGAAAG*GCTTATCTGTCTTGGGCCTCTTTTGTCACATATTGCTCATCTG	UTR/UTR
PTMA	AC097654.1	lncrna,oncogene,cancer,t3,reciprocal,short_repeats,sr1.91	0	3	4	17	BOWTIE+BLAT	2:231711967:+	4:32005819:-	ENSG00000187514	ENSG00000286212			ACAATGAGGTAGACGAAGAAGAGGAAGAAGGTGGGGAGGAAGAGGAGGAG*GAAGAAGAGGAAGAAGGAGAAGAAGGAGAAGGAGAAGAAGCAGCAGCCAA	CDS(truncated)/exonic(no-known-CDS)
PTMA	LAS1L	oncogene,cancer,t1	0	3	2	22	BOWTIE+STAR	2:231711985:+	X:65518146:-	ENSG00000187514	ENSG00000001497			AAGAGGAAGAAGGTGGGGAGGAAGAGGAGGAGGAAGAAGAAGGTGATGGT*GAGGAAGAGGAGGATGAAGATGATGAAGATGATGAAGAGGAAGACAGAAT	intronic/CDS(truncated)
PTMA	PDIA4	oncogene,cancer,t1,reciprocal	0	3	2	49	BOWTIE+BLAT	2:231711958:+	7:149021109:-	ENSG00000187514	ENSG00000155660			AGGCTGACAATGAGGTAGACGAAGAAGAGGAAGAAGGTGGGGAGGAA*GAGGAGGAGGAGGAAGATGATGATGAGGAAGAAGACGACTTGGAAGTTAA	in-frame
PTMA	SEC63	oncogene,cancer,t1,short_repeats,sr1.99	0	3	5	31	BOWTIE+BLAT	2:231711984:+	6:107871737:-	ENSG00000187514	ENSG00000025796			GAAGAGGAAGAAGGTGGGGAGGAAGAGGAGGAGGAAGAAGAAGGTGATGG*GGAAGAAGAGGAGGAAGAAGAAGATGATGACTAAGCAGTACTCTGAAT	intronic/CDS(truncated)
PTMA	SETD1A	oncogene,cancer,t1,reciprocal,short_repeats,sr1.93	0	3	5	20	BOWTIE+BLAT	2:231711979:+	16:30979891:+	ENSG00000187514	ENSG00000099381			ACGAAGAAGAGGAAGAAGGTGGGGAGGAAGAGGAGGAGGAAGAAGAAGGT*GGGGAGGAAGAGGAGGAGGAGTCCTCTGACAGCAGCAGCAGCAGCGATGG	in-frame
PTMA	SETD1A	oncogene,cancer,t1,reciprocal,short_repeats,sr1.95	0	3	2	28	BOWTIE+STAR	2:231711949:+	16:30979879:+	ENSG00000187514	ENSG00000099381			ATGGGGAGCAGGAGGCTGACAATGAGGTAGACGAAGAAGAGGAAGAAGGT*GGGGAGGAAGAGGGGGAGGAAGAGGAGGAGGAGTCCTCTGACAGCAGCAG	in-frame
RAB10	HADHB	rt_circ_rna,t1,100K<gap<200K,exon-exon	0	3	2	25	BOWTIE	2:26034735:+	2:26278614:+	ENSG00000084733	ENSG00000138029	ENSE00001136869	ENSE00003660287	TTTTCGGATGATGCCTTCAATACTACCTTTATTTCCACCATAG*GTGTTGGCTTGATTGCTTCTGGCCAGTGTGATGTGATCGTGGC	in-frame
RABAC1	ERFL	adjacent,10K<gap<100K,readthrough,exon-exon	0	3	2	24	BOWTIE	19:41958286:-	19:41909471:-	ENSG00000105404	ENSG00000268041	ENSE00003503818	ENSE00003021310	ATTCTCTATCTGCGCACCTTGGAGTCCAAGCTTGTGCTCTTTG*TTACTACTACAACAAGCGGATTCTCCACAAGACCAAAGGGAAG	in-frame
RBM6	EWSR1	oncogene,cancer,tumor,m2	1	3	2	18	BOWTIE+STAR	3:50066321:+	22:29299751:+	ENSG00000004534	ENSG00000182944			TTGGGTGAATATGGAGGAGACAGTGACTATGAGGAGGAAGAAGAGGAGGA*GGTGGAGGAAGACGAGGTGGCCCTGGGGGGCCCCCTGGACCTTTGATGGA	out-of-frame
SET	AC017015.1	pseudogene,oncogene,cancer,tumor,t4,reciprocal,short_repeats,sr1.93	0	3	4	22	BOWTIE+STAR	9:128694021:+	3:81613011:+	ENSG00000119335	ENSG00000240404			ATATTGACGAAGAAGGGGATGAGGATGAAGGTGAAGAAGATGAAGATGAT*GATGAAGGTGAAGAAGATGAAGATGATGAAGGGGAGGAAAGAGAGGAGGA	CDS(truncated)/exonic(no-known-CDS)
SET	AC017015.1	pseudogene,oncogene,cancer,tumor,t4,reciprocal	0	3	2	39	BOWTIE+STAR	9:128694009:+	3:81612915:+	ENSG00000119335	ENSG00000240404			AAGGATTAGAAGATATTGACGAAGAAGGGGATGAGGATGAAGGTGAAGAA*GATGAAGAAGGAAAAGGAGAAAAAGATGATGATGATGATGACGATGATGA	CDS(truncated)/exonic(no-known-CDS)
SETD1A	PTMA	oncogene,cancer,t1,reciprocal,short_repeats,sr1.73	0	3	4	20	BOWTIE+BLAT	16:30979908:+	2:231711358:+	ENSG00000099381	ENSG00000187514			GAGGAGGGCGAAGAGGAGGGGGAGGAAGAGGGGGAGGAAGAGGAGGAG*AGAAGAAGGAAGTTGTGGAAGAGGCAGAAAATGGAAGAGACGCCCCTGCT	in-frame
SFPQ	ASCL1	oncogene,cancer	0	3	1	49	BOWTIE+BLAT;BOWTIE+STAR	1:35192657:-	12:102958812:+	ENSG00000116560	ENSG00000139352			CCGGCCCCGCTCCCGGAGTAGGCAGCGCACCACCAGCCTCCAGCTCGGCC*TCGCCCACCATCTCCCCCAACTACTCCAACGACTTGAACTCCATGGCCGG	in-frame
SLC22A20P	HORMAD1	banned,known,pseudogene,hpa,m0,multi,exon-exon	0	3	5	28	BOWTIE	11:65239480:+	1:150719538:-	ENSG00000197847	ENSG00000143452	ENSE00002175592	ENSE00003622633	GAAGTGAGGAGCCTCTCCGCCCGGCAGCCACCCCATCTGGGAA*GTTGAATTAAAGAAAATACTTTATCAGAAGAAGATGGCCACTG	exonic(no-known-CDS)/UTR
SLC24A3	DTD1	exon-exon	0	3	2	27	BOWTIE	20:19665889:+	20:18744100:+	ENSG00000185052	ENSG00000125821	ENSE00001308601	ENSE00001162838	TGATCGCGCTCATCGTGTTTATTTATGATGAAAAAGTTTCCTG*CTGTCAAAGCTCGAAAAACAGCAGCAGAGGAAAGAAAAGACCA	out-of-frame
SLC24A3	DTD1	exon-exon	0	3	2	19	BOWTIE	20:19281087:+	20:18744100:+	ENSG00000185052	ENSG00000125821	ENSE00001300255	ENSE00001162838	GAAGATGCCGGACTCCGGAACAGCAAGAACTGCACCGAACCAG*CTGTCAAAGCTCGAAAAACAGCAGCAGAGGAAAGAAAAGACCA	out-of-frame
SLC36A1	AC011337.1	adjacent,lncrna,cortex,t1,10K<gap<100K,readthrough	0	3	4	40	BOWTIE+BLAT	5:151479489:+	5:151512290:+	ENSG00000123643	ENSG00000271795			GAGTTAGTGGTGGACCTGTTTGTGCGCACAGTGCTGGTCTGCCTGACAT*GCCAGCAGATCTAGAGCCTCTTCGTTGACCACGACAGCATCCAGGCAGCC	CDS(truncated)/exonic(no-known-CDS)
SSH2	LIMD1	cancer,tumor,cortex	5	3	2	29	BOWTIE+STAR	17:29713265:-	3:45680401:+	ENSG00000141298	ENSG00000144791			TGCCCAGGCTGGAGTGCAGTGGCGCGATCTCGGCTCACTGCAGCCTCCGC*CTACTGGGCTCAAGTGATCCTCCCACCTCAGCCTCCCGAGTAGCCGGGAC	intronic/UTR
STX16	NPEPL1	banned,known,adjacent,conjoing,healthy,hpa,1K<gap<10K,readthrough,short_repeats,sr2.00	0	3	3	37	BOWTIE+BLAT;BOWTIE+STAR	20:58673711:+	20:58691405:+	ENSG00000124222	ENSG00000215440			TTGAACAGTCCTGTATCAAAACTGAAGATGGTTTGAAACAGCTTCACAAG*TGCCTGCTCTGTGCCAGGAACTGGAGGAAAAAAAAACAACAAAAAGTCAA	CDS(truncated)/intronic
STX16	NPEPL1	banned,known,adjacent,conjoing,healthy,hpa,1K<gap<10K,readthrough,exon-exon	0	3	3	28	BOWTIE;BOWTIE+BLAT;BOWTIE+STAR	20:58673711:+	20:58691724:+	ENSG00000124222	ENSG00000215440	ENSE00003492144	ENSE00003690918	GTCCTGTATCAAAACTGAAGATGGTTTGAAACAGCTTCACAAG*GCTGGTTATGAAGAAGAAACTCAAAATAACAGGAGTGGCTTAT	CDS(truncated)/UTR
SUMO1	AC079354.2	lncrna,ucsc_fully_overlapping,10K<gap<100K,exon-exon,short_repeats,sr0.00,long_repeats,lr0.32,polyT	0	3	2	19	BOWTIE	2:202207246:-	2:202179391:-	ENSG00000116030	ENSG00000231903	ENSE00001958149	ENSE00001785281	TATCAGGAACAAACGGGGGGTCATTCAACAGTTTAGATATTCT*TTTTTTTTTTTTTTTTTTTTTTTTTTTTTTTTTTTTTTTTTTT	UTR/exonic(no-known-CDS)
TEFM	CRLF3	cortex,10K<gap<100K,exon-exon	0	3	2	40	BOWTIE;BOWTIE+BLAT;BOWTIE+STAR	17:30900413:-	17:30804108:-	ENSG00000172171	ENSG00000176390	ENSE00002708945	ENSE00001285559	GTTGGAGTTTAATGAGAGGAATATACTCATCATCAGTCTATTTAGAAGAG*ATCAAAGAAAGTGCATCACAGACAAGGGATGTTCTCAAACAGCATTTTAA	in-frame
UBTF	NCL	gtex,t1,reciprocal	0	3	7	26	BOWTIE+BLAT	17:44207548:-	2:231461717:-	ENSG00000108312	ENSG00000115053			GAGTCCGAGGAGGATGATGAAGAGGATGAGGATGACGAGGACGAGGATGA*GATGAAGAGGAGGATGATGACAGTGAGGAGGATGAGGAGGATGACGAGGA	out-of-frame
VIM-AS1	TRDMT1	adjacent,lncrna,10K<gap<100K,readthrough	0	3	2	36	BOWTIE+STAR	10:17215091:-	10:17201808:-	ENSG00000229124	ENSG00000107614			TCTGGGAGTACGTGGGGCCCAGCAATTTGTGTTTTTACAAGACTTACCAG*ACCCTTGCCAATCCCCAGGCCGCGAGGCCCTCTGAAGCCCTGAGCCTGGA	exonic(no-known-CDS)/UTR
WWOX	VAT1L	cell_lines,cancer,tumor,tcga-cancer,cortex,mitelman,t2,100K<gap<200K,exon-exon	0	3	3	26	BOWTIE;BOWTIE+STAR	16:78164289:+	16:77862748:+	ENSG00000186153	ENSG00000171724	ENSE00003581910	ENSE00003471666	GGCAAGGGCGAGTGAAGCAGTGTCACGCATTTTAGAAGAATGG*GGTCAAGCTGTGGCTCAGCTGTGTTCCACTGTCCCCAACGTGA	in-frame
Z83844.3	LGALS1	adjacent,1K<gap<10K,readthrough	0	3	3	38	BOWTIE+BLAT;BOWTIE+STAR	22:37665685:+	22:37676986:+	ENSG00000285304	ENSG00000100097			TCGAGTGCATCACGGAGAACTTCAGCATCGACCCCGCACGCACGCTTATG*GGTCTGGTCGCCAGCAACCTGAATCTCAAACCTGGAGAGTGCCTTCGAGT	in-frame
ZNF208	ZNF429	duplicates,t3,exon-exon	19	3	7	27	BOWTIE	19:22010792:-	19:21518575:+	ENSG00000160321	ENSG00000197013	ENSE00003686880	ENSE00003129783	ATCCACAACTAAGTCGCCAGGACCCCCTGGAAGCCTAGAAATG*ATGGAGTCTTGCTCTGTCGCCCAGGCTGGAGTGCATGGCACCA	CDS(truncated)/UTR
ZNF671	ZNF584	t3	0	3	3	19	BOWTIE+STAR	19:57720577:-	19:58417401:+	ENSG00000083814	ENSG00000171574			CCTTCACTCAAAGACCCAACCTCATCAGGCACTGGAAAGTCCACACTGGG*GAAAGGCCCTATGAGTGTACAGAATGTGGGAAGTTCTTTAAATACAATAA	in-frame
ZNF71	SMIM17	adjacent,18cancers,cortex,10K<gap<100K,readthrough,exon-exon	0	3	2	28	BOWTIE	19:56613938:+	19:56645568:+	ENSG00000197951	ENSG00000268182	ENSE00003022213	ENSE00003126152	AGGGATGTCATGCTGGAGAACTACAGGAACCTGGTCTCACTGG*TCCTCAGGTTCTGAATCTTGTGCCTGGAGAACCAGAGAGGACC	CDS(truncated)/UTR
AC006525.1	ERCC8	lncrna,cancer,exon-exon	0	2	2	29	BOWTIE	5:130677595:-	5:60928959:-	ENSG00000287390	ENSG00000049167	ENSE00003867833	ENSE00003677455	TTGAGATTGTCATGACAATGTGTCTCCTCCCCTTTCCTTTCTG*AGTTTTGGGACTGGAATTAAATAAAGACAGAGATGTTGAAAGA	exonic(no-known-CDS)/CDS(truncated)
AC007780.1	LRRC69	lncrna,t2,exon-exon	0	2	7	26	BOWTIE	17:68413795:+	8:91200613:+	ENSG00000267009	ENSG00000214954	ENSE00002959767	ENSE00003555923	AGCAATCAGCGAGACTCCGTGGGCGTAGGACCCTCCGAGCCAG*GAAATAACATCAAGATTTGTAATGAATCAGCTAGCAGAAAATA	exonic(no-known-CDS)/CDS(truncated)
AC035140.1	AC063979.2	adjacent,lncrna,10K<gap<100K,readthrough,exon-exon	0	2	2	28	BOWTIE	5:72816153:-	5:72762924:-	ENSG00000249085	ENSG00000251613	ENSE00002047949	ENSE00003871888	AACACTGTTCCAGCGTCGCTGGTAAAAAGCAGAAATGGCTTCG*ATGTTTCTGGATGAGATTAGCATTCAAATTCGTGGACTCATTA	exonic(no-known-CDS)/exonic(no-known-CDS)
AL445072.1	LRRC69	lncrna,t2,exon-exon	0	2	7	26	BOWTIE	X:126109804:+	8:91200613:+	ENSG00000237208	ENSG00000214954	ENSE00001758963	ENSE00003555923	AGCAATCAGCGAGACTCCGTGGGCGTAGGACCCTCCGAGCCAG*GAAATAACATCAAGATTTGTAATGAATCAGCTAGCAGAAAATA	exonic(no-known-CDS)/CDS(truncated)
AP002784.1	BIRC2	lncrna,oncogene,cancer,exon-exon	0	2	2	30	BOWTIE	11:94238277:+	11:102377496:+	ENSG00000250519	ENSG00000110330	ENSE00002468464	ENSE00003590111	CTGAAAAGCGCAATATTCGGGTGGGAGTGACCCGATTTTCCAG*ATGATTTGTCATTAATTCGGAAGAACAGAATGGCTCTCTTTCA	exonic(no-known-CDS)/CDS(truncated)
ASRGL1	RCC2	chimerdb3seq,cancer,exon-exon	0	2	3	25	BOWTIE	11:62357144:+	1:17438522:-	ENSG00000162174	ENSG00000179051	ENSE00003658475	ENSE00001467103	AAGAGAAGCATGAAAAAGGTGCTCAGAAAACAGATTGTCAAAA*CCGCGACCATGCCCAGGAAGAAGGCGGCGGCGGCGGCCTGGGA	CDS(truncated)/UTR
BTN2A2	BTN2A3P	pseudogene,t1,10K<gap<100K,exon-exon,reciprocal	18	2	2	26	BOWTIE	6:26390707:+	6:26428759:+	ENSG00000124508	ENSG00000124549	ENSE00001038731	ENSE00001991412	CAAGAGGAAAAAGAAATTGCACAGCAACTTCAAGAAGAATTGC*GATGGAGAAGAACATTCTTACATGCTGCCAATGTTGTCCTGGA	CDS(truncated)/exonic(no-known-CDS)
BTN2A3P	BTN2A2	pseudogene,t1,10K<gap<100K,exon-exon,reciprocal	18	2	2	29	BOWTIE	6:26422197:+	6:26385015:+	ENSG00000124549	ENSG00000124508	ENSE00001474778	ENSE00001989573	GCCTCCCTCCTCCTCCTCCTCAGCCTGTGTGCACTGGTCTCAG*CCCAGTTTACTGTCGTGGGGCCAGCTAATCCCATCCTGGCCAT	exonic(no-known-CDS)/CDS(truncated)
CCDC57	ACTG1	exon-exon	0	2	2	25	BOWTIE	17:82127692:-	17:81512360:-	ENSG00000176155	ENSG00000184009	ENSE00002249897	ENSE00003635001	TCCAGCCCTTCTGGTGTCACCTCCCAGGGTGACTCAACTCCAG*GTCGCAATGGAAGAAGAGATCGCCGCGCTGGTCATTGACAATG	CDS(truncated)/UTR
CHRNB4	ADGRV1	cancer,t2,exon-exon	21	2	8	27	BOWTIE	15:78720177:-	5:90965415:+	ENSG00000117971	ENSG00000164199	ENSE00002570710	ENSE00002480473	AGCCATCAGCGAGACTCCATGGGCGTAGGACCCTCCGAGCCAG*ATTCTGTTTCTGGCGTCTGCATACGCAAGTCCCCAACTCGCTG	UTR/CDS(truncated)
CPSF7	AP003108.2	ensembl_partially_overlapping,ucsc_partially_overlapping,gencode_partially_overlapping,exon-exon	32	2	2	25	BOWTIE	11:61429182:-	11:61437625:+	ENSG00000149532	ENSG00000256591	ENSE00003509692	ENSE00003514891	AGTGGACTTGATTGATATATATGCTGACGAGGAGTTCAACCAG*ATGCTTGCTCTGTCAAGGCACAGCCTATTGTCTCCTTTGCTCA	in-frame
CTTNBP2	TES	exon-exon	0	2	2	28	BOWTIE	7:117777511:-	7:116234534:+	ENSG00000077063	ENSG00000135269	ENSE00003522965	ENSE00003760171	AGGCTGGACTGCTGCCCACATTGCTGCTTCCAAAGGTTTTAAG*ATGGGCTTAGGTCACGAGCAAGGATTTGGAGCCCCTTGTTTAA	in-frame
DLEU1	MIPEP	lncrna,cancer,tumor,exon-exon	0	2	2	27	BOWTIE	13:50186070:+	13:23836349:-	ENSG00000176124	ENSG00000027001	ENSE00001896690	ENSE00000678997	CCGAAAAGCGCAGTATTCGGGTGGGAGTGACCCGATTTTCCAG*GGACCAGGTGCCCTACTGATTTTGCTGAGGTTCCTTCTATTCT	exonic(no-known-CDS)/CDS(truncated)
DNPH1	AL133375.1	adjacent,lncrna,oncogene,1K<gap<10K,readthrough,exon-exon	0	2	2	23	BOWTIE	6:43226327:-	6:43213909:-	ENSG00000112667	ENSG00000245261	ENSE00000751969	ENSE00001991505	CTCATCCATGAGCAGGACCTGGAGTGGCTGCAGCAGGCGGACG*ACAAACCAGCTGATCAATGTGGAGGCCCTTTTCCCCATGGGCT	CDS(truncated)/exonic(no-known-CDS)
EEF2	NMRK2	exon-exon	0	2	4	29	BOWTIE	19:3984136:-	19:3942083:+	ENSG00000167658	ENSG00000077009	ENSE00003544486	ENSE00003123626	CCCGGAAGGACGAGCAGGAGCGTTGCATCACCATCAAGTCAAC*TCTACCTGGACGGCATGAAGTCCCGAGAGGAGCTCTTCCGTGA	in-frame
EHMT1	HNRNPK	cancer,exon-exon	0	2	2	26	BOWTIE	9:137782397:+	9:83978452:-	ENSG00000181090	ENSG00000165119	ENSE00003500210	ENSE00001272310	GGCAGAGGCTGGACACGTGGACATCTGCCACATGCTGGTTCAG*GCTACTGCAGCACTGGGGTGTCAGTTGTTGGTCCGACCCAGAA	CDS(truncated)/UTR
FAM160A1	AL031315.1	t2,exon-exon	0	2	2	25	BOWTIE	4:151482648:+	6:169433402:-	ENSG00000164142	ENSG00000285733	ENSE00001409305	ENSE00003837604	CAAATACAACCCAGCAGTAGGTTATTGAAGACAGCAGCCCCAG*GGACATGGATGAAGCTGGAAACCATCATTCTCAGCAAACTAAC	UTR/CDS(truncated)
FBXO42	VPS18	t2,exon-exon	0	2	2	29	BOWTIE	1:16352255:-	15:40898658:+	ENSG00000037637	ENSG00000104142	ENSE00001467567	ENSE00002563686	CGCCAGCGGAGCGAACCCGAGAGCGTGGAGCGGGCTGGGCCAG*AGATGGGATTTCGCCATGTTGCCCAGTCTGGTCTCAAACTCCT	UTR/CDS(truncated)
FGFR2	COL14A1	known,oncogene,cell_lines,cancer,tumor,exon-exon	0	2	3	25	BOWTIE	10:121483698:-	8:120289608:+	ENSG00000066468	ENSG00000187955	ENSE00003790431	ENSE00000702903	GGTAGAAGACTTGGATCGAATTCTCACTCTCACAACCAATGAG*CTACACATTGTTGTCAGTGAGACTTTGGTCAAAGTGGTTATTG	in-frame
FOXA2	LINC00261	adjacent,lncrna,non_cancer_tissues,18cancers,1K<gap<10K,readthrough,exon-exon	0	2	3	27	BOWTIE	20:22584192:-	20:22567885:-	ENSG00000125798	ENSG00000259974	ENSE00001472820	ENSE00002626220	GCACGAGCCGTCCGACTGGAGCAGCTACTATGCAGAGCCCGAG*GAATCCCTGGATAAAGACCAGCTCAACCATCGCTGAGAAAACA	CDS(truncated)/exonic(no-known-CDS)
GPR158	MCU	exon-exon	0	2	2	28	BOWTIE	10:25221157:+	10:72884266:+	ENSG00000151025	ENSG00000156026	ENSE00001332803	ENSE00003651652	CTGGTTTTCAGGAACTCATAAATGCCACCTCAACAATTCAGAG*GAATATGTTTATCCAGAAGCCAGAGACAGACAATACTTACTAT	in-frame
HBS1L	ALDH8A1	adjacent,10K<gap<100K,readthrough,exon-exon	0	2	4	28	BOWTIE	6:134966329:-	6:134943966:-	ENSG00000112339	ENSG00000118514	ENSE00003574523	ENSE00000798807	ACGTTACGGTGGTTCTACAATAGCTGCTGGTGTTGTCACTGAG*ATCGAAGCCGCGGTCAAGGCCGCCAGAGAAGCCTTTCCCAGCT	in-frame
HSF1	REXO5	t2,exon-exon	0	2	2	27	BOWTIE	8:144291874:+	16:20808788:+	ENSG00000185122	ENSG00000005189	ENSE00003749397	ENSE00002622029	CGTGAGCGACCCGGACACCGACGCGCTCATCTGCTGGAGCCCG*AGACGGGGTTTTGCCATGTTGCCCAGGCTGGTCTTGAACTCCT	CDS(truncated)/UTR
L3MBTL4	SYTL3	exon-exon	0	2	3	29	BOWTIE	18:6311554:-	6:158682925:+	ENSG00000154655	ENSG00000164674	ENSE00001277344	ENSE00003739746	TAATATGGATTCCAAAGAGCGTTTGGATCAGGACGGACGCTTG*GAATGTCAAAATAAAAACTGGAGAATGGTTCTATGAGGAACGA	out-of-frame
LAMP3	MCCC1	adjacent,chimerdb3pub,tcga2,1K<gap<10K,readthrough,exon-exon	0	2	3	26	BOWTIE	3:183135717:-	3:183094605:-	ENSG00000078081	ENSG00000078070	ENSE00001236375	ENSE00003645658	CAACTTCAAGCCTTTGATTTTGAAGATGACCACTTTGGAAATG*GACATGGGTGTGGAGGCAAAGAACCATGAAGTACACAACAGCC	out-of-frame
LARP1	CNOT8	18cancers,chimerdb3seq,10K<gap<100K,exon-exon	0	2	2	23	BOWTIE	5:154811640:+	5:154865192:+	ENSG00000155506	ENSG00000155508	ENSE00001127188	ENSE00003505608	ATACCTCGGCAAATTCCGACGTCTTGAAGACTTCCGAGTAGAT*GACACAGAATTTCCAGGTGTTGTGGTGCGACCAATTGGTGAAT	in-frame
LCAL1	LINC02234	lncrna,t2,exon-exon	0	2	9	28	BOWTIE	6:79312368:-	5:97899638:+	ENSG00000286042	ENSG00000248202	ENSE00003849434	ENSE00002074478	CCATACAGACTGTGTGGAACAACGCTGGTGAAATACCCAAACC*GCTTTGATATCAGGATGATGCTGGCCTCATAAAATGAGTTTGG	exonic(no-known-CDS)/exonic(no-known-CDS)
LINC00381	GABRA3	lncrna,t2,exon-exon	0	2	17	29	BOWTIE	13:74426418:+	X:152224845:-	ENSG00000226240	ENSG00000011677	ENSE00001755927	ENSE00000979805	TGAGCGACGCAGAAGATGGGTGATTTCTGCATTTCCATCTGAG*GTTAACAATTCATGCTGAGTGTCCCATGCATTTGGAAGATTTT	exonic(no-known-CDS)/CDS(truncated)
LINC00893	IDS	banned,known,adjacent,lncrna,hpa,t1,1K<gap<10K,readthrough,exon-exon	0	2	2	30	BOWTIE	X:149529367:-	X:149504293:-	ENSG00000241769	ENSG00000010404	ENSE00003706530	ENSE00000677390	CTCCAGCAGAAGAAAGGGAAGGAACACGCTGCATTACTGCGTG*ATGCTCTGAACGTTCTTCTCATCATCGTGGATGACCTGCGCCC	exonic(no-known-CDS)/CDS(truncated)
LINC02616	AL136537.1	adjacent,lncrna,t1,10K<gap<100K,readthrough,exon-exon	0	2	4	27	BOWTIE	4:37001895:+	4:37078470:+	ENSG00000261761	ENSG00000247810	ENSE00002594668	ENSE00003844917	AGGAAGACACGTACCCGTGAAGATAGAGAAAGAGGCCATCCAG*AGCGTGGAAAGAGAGAAAGTCCACTTTAAGCGATGGAAAATCA	exonic(no-known-CDS)/exonic(no-known-CDS)
LINC02616	AL136537.1	adjacent,lncrna,t1,10K<gap<100K,readthrough,exon-exon	0	2	3	29	BOWTIE	4:37001895:+	4:37078580:+	ENSG00000261761	ENSG00000247810	ENSE00002594668	ENSE00002026146	AGGAAGACACGTACCCGTGAAGATAGAGAAAGAGGCCATCCAG*AAGGAGCCAACAGAGTGAGATGAAGGGGACAACTTCAGATACT	exonic(no-known-CDS)/exonic(no-known-CDS)
LMCD1	CMTM7	cancer,exon-exon	0	2	2	28	BOWTIE	3:8501980:+	3:32452392:+	ENSG00000071282	ENSG00000153551	ENSE00001864301	ENSE00001011368	GATGGCAAAGGTGGCTAAGGACCTCAACCCAGGAGTTAAAAAG*ATCTTTGGTTTCATGGCCACCTTCCTCTGCATGGCAAGCATAT	in-frame
MAGIX	PLP2	adjacent,18cancers,1K<gap<10K,readthrough,exon-exon	0	2	2	28	BOWTIE	X:49165361:+	X:49173129:+	ENSG00000269313	ENSG00000102007	ENSE00003118143	ENSE00000670269	CCTGGCAAGCCTCGAGGGGTGGGAGAGCCCCGAAAAGGAGTTG*ATATTATGCCTGGTGATCCTGATCTGCTTCAGTGCCTCCACAC	out-of-frame
MELTF	RPSAP69	adjacent,pseudogene,ribosomal,1K<gap<10K,readthrough,exon-exon	0	2	2	25	BOWTIE	3:197003901:-	3:196984195:-	ENSG00000163975	ENSG00000233487	ENSE00001080204	ENSE00001786761	GCGGCGCTGGAAGGGATGTCGTCTCAGCAGTGCTCGGGCGCAG*TGTGTTTTAGAACCCTGTGAAATGCACCACTGAAGAGAAGGCT	CDS(truncated)/exonic(no-known-CDS)
MUC20-OT1	PRKCSH	lncrna,cancer,exon-exon	0	2	3	28	BOWTIE	3:195693495:+	19:11450646:+	ENSG00000242086	ENSG00000130175	ENSE00003772062	ENSE00002872154	AGAGATTCTCCTGCCTCAGCCTTCCGAGTAGCTGGGATTACAG*AACCTCAAGAAGGCATGAAGCCAGCCCCTGCAGTGCCGTCCAC	exonic(no-known-CDS)/UTR
MYL6	CALM3	exon-exon	0	2	2	19	BOWTIE	12:56158711:+	19:46608197:+	ENSG00000092841	ENSG00000160014	ENSE00003511540	ENSE00003656618	TGAGCAGTCAAGATGTGTGACTTCACCGAAGACCAGACCGCAG*AGTTCAAGGAGGCCTTCTCCCTCTTTGACAAGGATGGAGATGG	in-frame
NGF	AL049825.1	adjacent,lncrna,t1,1K<gap<10K,readthrough,exon-exon	0	2	2	24	BOWTIE	1:115338204:-	1:115276634:-	ENSG00000134259	ENSG00000285698	ENSE00001020911	ENSE00003837594	AGAGAGCGCTGGGAGCCGGAGGGGAGCGCAGCG*AAGTGAACTCCATGGCTTCATTCCATTAAGGAAATCAAGAAGG	UTR/exonic(no-known-CDS)
PCGF2	TBL2	t2,exon-exon	0	2	3	29	BOWTIE	17:38738353:-	7:73572035:-	ENSG00000277258	ENSG00000106638	ENSE00003891028	ENSE00001800497	CAAGTTTCTCCGCAACAAGATGGATGTGCCCAGCAAGTACAAG*GTTGGAGTGCAATGGCAGGATCTTGGCTCACCACAACCTCCGT	CDS(truncated)/UTR
PHGDH	STMN1	oncogene,exon-exon	0	2	2	27	BOWTIE	1:119712160:+	1:25904738:-	ENSG00000092621	ENSG00000117632	ENSE00003812999	ENSE00003588498	AAAGCAGAACCTTAGCAAAGAGGAGCTGATAGCGGAGCTGCAG*GACTTTCCTTATCCCAGTTGATTGTGCAGAATACACTGCCTGT	CDS(truncated)/UTR
PMS2	POLR2J3	banned,known,hpa,cancer,tumor,m0,multi,exon-exon	3	2	2	29	BOWTIE	7:6002453:-	7:102567083:-	ENSG00000122512	ENSG00000285437	ENSE00003715574	ENSE00002088042	ACTACCTGTGCGCCATAAGGAATTTCAAAGGAATATTAAGAAG*ACGTGCCTGCTTCCCCTTCGCCTTCTGCCGTGATTGTCAGTTT	in-frame
PRKG2	LRRC69	t2,exon-exon	0	2	7	26	BOWTIE	4:81154102:-	8:91200613:+	ENSG00000138669	ENSG00000214954	ENSE00002493387	ENSE00003555923	AGCAATCAGCAAGACTCCGTGGGCGTAGGACCCTCCGAGCCAG*GAAATAACATCAAGATTTGTAATGAATCAGCTAGCAGAAAATA	UTR/CDS(truncated)
RAD51AP1	DYRK4	banned,known,adjacent,hpa,18cancers,t1,1K<gap<10K,readthrough,exon-exon	0	2	2	26	BOWTIE	12:4553089:+	12:4567955:+	ENSG00000111247	ENSG00000010219	ENSE00002215312	ENSE00003682578	GAGAAAAAGTAAAGTTAAAGAAATTAAAAAGAAAGAAGTGAAG*GACTCAAATGGATGCTAAAAAGCCAAGGAAATGTGATTTGACT	out-of-frame
SFXN5	RBBP4	exon-exon	0	2	3	28	BOWTIE	2:73042488:-	1:32668225:+	ENSG00000144040	ENSG00000162521	ENSE00002512563	ENSE00003619860	AGCGATTTTCCTGCCTCAGCCTCCTGAGTAGCTGGGATTACAG*AATTTGGAGGTTTTGGTTCAGTTAGTGGAAAAATTGAAATAGA	UTR/CDS(truncated)
SLC35E2A	CDK11B	banned,known,conjoing,healthy,hpa,cancer,m0,multi,mitelman,10K<gap<100K,exon-exon	0	2	2	27	BOWTIE	1:1734690:-	1:1657498:-	ENSG00000215790	ENSG00000248333	ENSE00003545640	ENSE00002722827	CGGCGTACGCCCTCATGGGGAAAATCTCCCCGGTGACTTTCAG*TGTTTTAACTCAAATGGGTGATGAAAAGGACTCTTGGAAAGTG	CDS(truncated)/UTR
SMARCC2	PCBP2	t2,exon-exon	0	2	2	25	BOWTIE	12:56186599:-	12:53471638:+	ENSG00000139613	ENSG00000197111	ENSE00002349041	ENSE00003493178	GTGGTGGCTCACGCCTGTAATCTCAGCACTTTGGGAGGCCGAG*TTGATTGGCTGCATAATCGGGCGTCAAGGCGCCAAAATCAATG	UTR/CDS(truncated)
SPATC1L	PCBP3	exon-exon	0	2	2	27	BOWTIE	21:46184356:-	21:45896208:+	ENSG00000160284	ENSG00000183570	ENSE00001309448	ENSE00003745442	TGCTGATAAAACAAGACCCTCGGAGCCAAGAAACAACACTGAG*GTGACGCCTTCTGGGCCCCATCTGTCCTTCCTCACAGCACCCT	UTR/CDS(truncated)
SSX2IP	LINC01555	lncrna,1K<gap<10K,exon-exon	0	2	2	25	BOWTIE	1:84655832:-	1:84631746:-	ENSG00000117155	ENSG00000180869	ENSE00003585572	ENSE00001231168	GAGACGAAGCTTTACAGAAGCCGCTATTCGCCTGGGATTGGAG*AAACAGCTCTTCTGGCATGATGGTGACCTGCCATGGAAAATGC	CDS(truncated)/exonic(no-known-CDS)
TAS2R14	PRR4	ucsc_fully_overlapping,ucsc_partially_overlapping,ucsc_same_strand_overlapping,10K<gap<100K,exon-exon	0	2	2	29	BOWTIE	12:11171422:-	12:10848407:-	ENSG00000212127	ENSG00000111215	ENSE00002262614	ENSE00003825551	GAGCAGGGTGCGGGAGAGCCCCTTGCAGAAGACGCCGTACGAG*ATGTGAACTATGAAGACTTTACTTTCACCATACCAGATGTAGA	UTR/CDS(truncated)
TCTN3	USP36	exon-exon	0	2	2	25	BOWTIE	10:95692920:-	17:78835501:-	ENSG00000119977	ENSG00000055483	ENSE00003572752	ENSE00002248591	GATTCTAATGGAATCAGGCAGTTTTGTGTCCATGTGAACAACT*GCAGTGAGCACACGTATGAGAGCTGTGGTGACGGAGTCCCAGC	in-frame
TXNL4A	ATP9B	exon-exon	0	2	2	24	BOWTIE	18:80033851:-	18:79336628:+	ENSG00000141759	ENSG00000166377	ENSE00002736218	ENSE00003659967	GAGCGAAGCGAGCGGCGTGTAAGCGGGGTGAAGACAACGCCAG*TGCGGAAACATGGCTCGCGAAGGACTGCGGACCCTCGTGGTTG	UTR/CDS(truncated)
Z94721.1	RNASET2	adjacent,lncrna,cancer,t1,10K<gap<100K,readthrough,exon-exon	0	2	2	27	BOWTIE	6:166998918:-	6:166952548:-	ENSG00000227598	ENSG00000026297	ENSE00001795365	ENSE00003666098	CGACGTAGTTAAAGCCCACTAGCCTAAAGCCGGGCGGACTGCG*TGACAACCATGAGTGGAAAAAACTAATTATGGTTCAGCACTGG	exonic(no-known-CDS)/CDS(truncated)
ZC3H18	IREB2	exon-exon	0	2	3	26	BOWTIE	16:88631339:+	15:78439795:+	ENSG00000158545	ENSG00000136381	ENSE00002603156	ENSE00003652918	TAGGCCGTGCCCCGACCGGACTGGACGCATTTTTATACATAGG*GATACGCCTTTGAGTACCTTATTGAAACATTAAATGACAGTTC	UTR/CDS(truncated)
[truncated: 10 more rows]

[truncated: 14 more sheets: DU145_FusionCatcher, LNCAP_FusionCatcher, MDAPCA2B_FusionCatcher, PC3_FusionCatcher, PRECLH_FusionCatcher, 22RV1_FusionCatcher, VCAP_JAFFA, NCIH-660_JAFFA, DU145_JAFFA, LNCAP_JAFFA, MDAPCA2B_JAFFA, PC3_JAFFA, PRECLH_JAFFA, 22RV1_JAFFA]
