# Supplementary material for: Fusion Genes in Prostate Cancer: A Comparison in Men of African and European Descent
Source: Biology (Basel). 2022 Apr 20;11(5):625. doi: 10.3390/biology11050625 (PMC9137560; doi:10.3390/biology11050625)
Supplement: Supplementary file 1 [file biology-11-00625-s001.zip › Supplemental_Tables_Final/Morgan_Table_S6.xlsx]

## Sheet: explanation
Table S6
Racial differences in predicted fusion genes in in African American and European American men.
Unique fusions in EA patients, unique fusions in AA patients, shared fusion genes in EA and AA.

## Sheet: AA_vs_EA
Table S6
Unique Fusions in AA	Unique Fusions in EA	Shared Fusions in AA and EA
AA	EA	AA|EA
AC244154.1:YWHAEP7	AC123912.1:ZNF493	AL391840.3:SH3BGRL2
AC108010.1:METTL2B	AL671762.1:SPTBN1	PFKFB3:LINC02649
AL353138.1:PTCHD4	AC108865.1:AC110772.2	AZGP1:GJC3
IGH-@:MYH11	PRKCH:AL355916.1	SLC45A3:ELK4
IGH-@:MYLK	AHSA1:DLG3	COQ8B:NUMBL
IGH-@:EEF1A1	ZNF266:INTS10	NPEPPS:TBC1D3
IGL-@:FLNA	STEAP2:WSB2	SIDT2:TAGLN
IGH-@:DES	TRIP6:ARID1B	KLK4:KLKP1
IGL-@:FTH1	HSPB1:HSPA1B	ACAD8:GLB1L3
BEST1:IGL@	ANKRD44:ADAMTS4	AP000534.2:AC073869.9
MYH11:THBS1	DNAJA4:AC090607.1	RLN1:RLN2
AC114498.2:THBS1	AC026461.1:MT2A	RLN2:RLN1
THBS1:ITGA5	ADAMTS4:B4GALT3	CTBS:GNG5
RF00004:ACTG1	DUSP1:AC022217.1	RAB6C-AS1:AC073869.5
IGH-@:KLK3	ETS2:SAMHD1	SMG1:NPIPB5
IGH-@:EEF1A1P5	HMGN1:CPED1	BAIAP2L2:SLC16A8
IGH-@:NEAT1	MT2A:AC026461.1	APOL4:LINC01232
IGH-@:MTATP6P1	AC074051.4:NPM1	NAIP:OCLN
IGH-@:RPL3	DHDH:BAX	SLC35E2A:CDK11B
IGL-@:MYH11	NPM1:AC074051.4	AHSA2P:ZNF382
AC107029.2:LCOL8A1	NPM1:MYH11	CIRBP:FAM174C
LINC00623:SEC22B2	POM121C:RBAK	MED8:ELOVL1
DNM2:IGH@	PPP1R13L:ERCC2	ZNF382:AHSA2P
RPL10:KLK3	RBAK:POM121C	BMS1P4:AGAP5
SYNPO2:TM2D3	TRIM52-AS1:AC008443.3	LINC01297:C12ORF45
AC139491.5:FAM153A	VWA1:ATAD3C	LINC02099:ACPP
AGAP13P:AGAP5	AC156455.1:MLXIP	GSTM2:GMDS-DT
AGAP5:AGAP13P	AL031777.3:ZNF566	HACL1:COLQ
FAM153A:AC139491.5	AL391056.1:GMPR	IGK@:SMIM14
MAPT-AS1:DCAKD	FAM71F2:LINC00621	NUMBL:MAML2
COX10-AS1:COX10	FOXP2:CREM	PCAT4:LINC02126
MYH11:KLK3	GOLT1A:KISS1	PPM1F:ARPIN
CHRDL1:MIR100HG	NTRK1:PEAR1	SERF1A:SMN1
EEF1A1:MYH11	RPP14:PXK	CFAP300:YAP1
NSD2:ANKRD10-IT1	TRPM7:USP8	DUS4L:BCAP29
ACPP:LINC02099	UAP1:DDR2	LINC00893:IDS
GATD1:WWOX	KANSL1:ARL17B	MFGE8:HAPLN3
TNFRSF14-AS1:AL139246.2	KANSL1:ARL17A	PPARA:RDH11
AC004543.1:TMEM196	AC139491.7:FAM153CP	RDH11:PPARA
ACPP:KLK3	FAM153CP:AC139491.7	COL4A4:RHBDD1
ANXA8:LINC00842	LINC00937:AC107918.4	CTNNBIP1:CLSTN1
ATN1:MAML2	CYP2D6:AC254562.2	FBXO25:FAM157B
KLK2:EEF1A1	LINC00265:AC012441.2	MTG1:SCART1
PTGES2:SLC25A25-AS1	SLC6A10P:SLC6A8	PPIP5K1:CATSPER2
RAMP1:CSRNP1	ZNF549:KLHL6	PPP1R1B:STARD3
SORBS1:GLG1	AC006210.2:RDX	D2HGDH:GAL3ST2
VMAC:AC091152.4	AL162595.2:LINC02814	SLC49A3:ATP5ME
ZNF600:ZNF813	AC009275.1:SMURF2	TAGLN:MYH11
ACTG2:KLK3	CCND3:B2M	AC127526.2:AC107918.4
ATXN10:BX324167.2	CD38:AIMP1	AC211429.1:RBAK
CDIP1:NMRAL1	MRS2:THOC2	RBAK:AC211429.1
DDX6:APBB2	SAR1B:MSMB	MYH11:ATN1
FBLN1:FOSB	PRKAG2:RHEB	ACCS:EXT2
FUBP1:EWSR1	ACADL:OR9H1P	AL022344.1:AP000525.1
HEXD:ACPP	POLR2J3:AC004980.3	PCBP1-AS1:MYH11
IKZF3:WSB1	SS18:AC010168.2	ZNF562:ZNF812P
IL3RA:SWAP70	GOLGA2P3Y:AC243562.2	ZNF812P:ZNF562
KAT6A:CD2AP	ACPP:RPS19	ANXA2:MYH11
KLK3:TBC1D9B	AP006621.3:BORCS7	LINC01923:NDUFV1
OR2A25:PLEKHH3	ARSD:CPEB1-AS1	NSF:LRRC37A3
PRSS42P:PRSS45P	CHST11:SLC19A1	OR7E122P:AC127526.5
RNF207:CEP41	AC009950.1:SP140	TAGLN:NBL1
SCNN1A:TNFRSF1A	AC134504.1:PRSS46P	THAP11:ATXN3
SLC45A3:ACPP	ACP2:MCM7	C6ORF47:BAG6
SYTL1:ACPP	CRYL1:AC022137.3	TRIM3:HPX
TRA@:RDH11	NCOA4:CDH11	MSMB:NCOA4
ZNF346:FGFR4	ANK3:CCDC6	TTC12:ANKK1
AC004080.3:HOXA11-AS	PVT1:FGFR2	CCDC32:CBX3
AC004706.1:MED31	LINC02469:SCIN	ADAMTS4:FGFR4
AP001099.1:AP005264.3	AC108519.1:AC145124.1	ADAMTS4:ANKRD44
AQR:TSC22D1	AC145124.1:AC108519.1	ADGRE2:ADGRE5
BEX4:BEX3	BX664615.1:LERFS	ADGRE5:ADGRE2
BMT2:BET1	LERFS:BX664615.1	IL3RA:CSF2RA
CACNA1C:NRIR	AC012414.7:AP000527.1	AC073320.1:LRRFIP1
CATSPER2:PPIP5K1	KLK3:AC010327.4	PFKP:PITRM1-AS1
CCAR1:ITGA8	METTL2A:AC010655.4	SERPINB9:RIPK1
CD302:ERBB2	AP000534.2:AC073869.7	AC145098.2:DBN1
COL4A4:CTNNA1	FAM86DP:FAM86HP	COL7A1:ACTG1
COL6A2:SLC25A28	FAM86HP:FAM86DP	HSPE1:MOB4
CSTL1:MYH11	SLC6A20:AL133367.1	ZNF208:ZNF429
CTBP1-DT:AHI1	ACADL:IGH@	GKAP1:KIF27
CTCF:MYH11	ACADL:IGK@	LPP:BCL6
DTNBP1:BCO2	AC135050.6:ERGIC1	PBXIP1:PMVK
ELN:IFT46	DUX4:LINC02193	KLK3:ACPP
EML2:ADAM10	ERGIC1:AC135050.6	KLK2:ACPP
FOXA2:LINC00261	FRS3:AP003692.1	AP000527.1:DUXAP8
FP475955.3:AC012414.7	LINC02193:DUX4	SNTB2:VPS4A
HDAC9:LINC01184	PRKG2:LRRC69	DUSP3:MYH11
HPSE2:PKIG	AC007780.1:LRRC69	LINC02765:LBR
JMJD7-PLA2G4B:MYH11	AL445072.1:LRRC69	PRKAA1:TTC33
LINC02595:HMGB1	AL807752.4:AL807752.2	AC092490.2:RIMKLB
LINC02614:AC105916.1	CATSPER2:STRC	MYH11:PCBP1-AS1
LONP2:ATF7IP	CCDC57:ZNF561-AS1	PMS2:POLR2J3
LRP4-AS1:LINC00882	CYP4F26P:AC140481.3	ZNF852:ZNF445
LSM14B:SS18L1	DA750114:GK5	NPTXR:DNAL4
MAGIX:PLP2	GK5:DA750114	SHROOM2:WWC3
MALAT1:PNPLA8	KRT8:ACPP	BCL3:KLK3
ME2:RNLS	PCAT1:BCL7C	AC129492.6:AC129492.1
MRVI1:AF165147.1	PIK3R1:KYNU	AL135925.1:LINC00863
NDUFB3:CFLAR	SCIN:AC011591.1	NEAT1:EEF1A1
NUDCD3:SLC38A6	UTRN:KLK2	KLK2:SRRM2
P2RX1:RABGAP1	BBX:TIMM17A	ENTPD5:FAM161B
PGM5-AS1:MXI1	FBXL13:AC105052.5	SLC29A1:HSP90AB1
PIBF1:PSPC1	ITGA9:CTDSPL	CBX3:CCDC32
PIGF:BLMH	KLK3:BET1L	GPAA1:AC013268.5
PRSS42P:PRSS46P	LIX1-AS1:LINC01340	C19ORF47:AKT2
RDH11:VTI1B	MALAT1:GRK2	CSF2RA:IL3RA
RPL23:PSMB5	MCM9:CEP85L	JAK3:INSL3
RPRD1A:CCDC102B	MED15:ACPP	MORF4L2-AS1:TMEM31
RPS16:CCDC137	NIPBL:SLTM	CAVIN1:STAT3
SEC31A:MRPL1	NUP88:PITPNC1	TMEM91:BCKDHA
SERP1:AF165147.1	TMEM220:AL606468.1	AL121790.1:TTC6
SERPINB6:PRKCSH	ZNF700:ZNF763	PPP1R16A:GPT
SLC4A7:HMGN3	IGSF3:GGT1	CTSC:RAB38
SPACA6:PPP2R1A	GUSBP11:AL022324.4	SLC2A11:MIF
TCP11L1:CSTF3	RIPPLY3:FBLIM1	AL589182.1:DUXAP8
TIA1:NDUFS1	AL512662.2:SFTPD-AS1	KLK3:BCL3
TMEFF2:SERINC2	SLC25A37:ZNF341	SPON2:ACPP
TSPAN31:OGFOD2	TMPO:ZFP36L1	LINC02469:AC011591.1
UBA2:WTIP	ACPP:SMG1	AC010327.4:KLK3
WIPI1:BPTF	AL731769.2:KLHL6	AL356652.1:LDLRAP1
ZRANB3:THSD7B	ARSA:AC245884.4	MALAT1:KLK2
COMMD3:BMI1	KLHL6:AL731769.2	DPH1:MAD2L1BP
NCOR2:UBC	MYH11:BRAF	ZNF71:SMIM17
FLNA:KLK3	POM121L9P:AC008132.1	GPX7:SHISAL2A
MYH11:EEF1A1	SMG1:ACPP	LMBRD2:MYADM
MYH11:TAGLN	ADCY3:PTRHD1	TBCEL:TECTA
ACTG2:MYH11	COL16A1:RANBP3	MALAT1:ACAD9
MYH11:ACTG2	GCDH:MYH11	RP11-444D3.1:SOX5
KLK2:MYH11	RABGAP1:SUCO	RP11-123O10.4:GRIP1
KLK3:TAGLN	USP6:CCT8	RP11-466L17.1:RP11-90C4.1
TAGLN:KLK3	MANBAL:SRC	RP11-680G10.1:GSE1
FLNA:EEF1A1	YWHAQ:ADAM17	RP11-384F7.2:LSAMP
ACTA2:MYH11	KLHL12:AC007731.1	DNAJC25-GNG10:UGCG
CSRP1:MYH11	TRA@:TTLL3	TPM2:ACTG1
MYH11:CSRP1	VWA1:ATAD3B	RP11-96H19.1:RP11-446N19.1
MYH11:MYLK	ABO:AC009107.2	CTDSP2:C9orf3
DES:EEF1A1	MRPS33:TMPO	RP11-141M1.3:STARD13
EEF1A1:DES	TMPO:MRPS33	CYP4B1:CYP4X1
KLK3:ACTG2	CELP:CEL	CTDSP1:C9orf3
FLNA:ACPP	COL4A5:ALG13	HNRNPH1:CSNK1E
ACTA2-AS1:MYH11	EMC1-AS1:MED14	CPSF6:C9orf3
PCSK7:KLK3	GFPT1:RRP7BP	TM2D1:SRSF1
ACTG2:EEF1A1	IKZF1:SDHAF3	PCAT18:KCTD1
MYH11:EEF2	PALM2-AKAP2:UBAP2	RP4-777O23.3:AVL9
ACPP:ACTA2	PHF12:RCC2	SDCCAG8:AKT3
ACTA2:ACPP	TMEM198B:ZNF726	VTI1A:RP11-57H14.3
ACTA2:KLK3	SLC14A1:BANK1	FBXL8:SLC44A4
KLK3:DES	CADM1:MYH11	TGFB1:HNRNPUL1
TAGLN:EEF1A1	MYH11:CADM1	IGLV1-40:IGLL5
TLN1:MYH11	AC005993.1:LINC02562	IGKV2-30:IGKC
KLK3:TPM2	AC016747.1:SLC17A5	RP11-446H18.5:LINC00882
MYH11:NEAT1	FAM98C:KIAA0319L	CMTM8:CMTM7
MYH11:TNS1	GTF2IRD2:SLC14A1	CTD-2337A12.1:CAST
TNS1:MYH11	SLC14A1:GTF2IRD2	RP11-634B7.4:TRIM58
MYH11:FLNC	TCEANC2:GATD1	RNF152:RP11-879F14.2
MYH11:TPT1	AC008132.1:AP000356.2	MRPL33:BRE
AHNAK:KLK3	AC243562.2:GOLGA2P3Y	LINC01088:ANTXR2
CSRP1:EEF1A1	BACH1:BHLHE40	SETD8:NOC4L
KLK3:MYL9	CD38:BANK1	SCARB1:UBC
MYH11:CD74	DDB1:ETF1	IGKV3-15:IGKC
MYL9:KLK3	GREB1:ZNF284	JAZF1:TAX1BP1
ACTB:TPM1	RPL27:IFI35	PROSC:CHMP1A
MYH11:B2M	UPK3B:PMS2	NAIP:GTF2H2
MYH11:VCL	CYB561D2:CYB561D2	MAGI2-IT1:MAGI2
RPL5:MYH11	MYO19:GGNBP2	MINOS1:CAPZB
TPM2:EEF1A1	SCAMP3:FTSJ1	IGLV8-61:IGLL5
ACPP:NDE1	AKT3:ZBTB20	PCDH7:RP11-617I14.1
AL139353.1:BBS5	XPNPEP1:AC243627.1	FARS2:RP3-380B8.4
BEST1:MYH11	BAG3:ATXN7L1	KDM4C:UHRF2
CAVIN1:MYH11	BAG3:SLC7A2	SUMF2:GBAS
LTBP4:MYH11	ATE1:ADSS	LOC100288069:LOC728323
MALL:TRA@	FAM53B:FBXW4	SLC35E2B:CDK11A
MYH11:CAVIN1	CTBP2:HERC4	SLC35E2:CDK11A
NDE1:KLK3	PIP4K2A:LATS2	RERE:MYO1A
TRA@:MALL	PARD3:PIAS1	PIK3CD:PAPOLA
ACTN1:MYH11	CSGALNACT2:IDE	PRAMEF19:CCNL1
DES:ACPP	PARG:MTMR10	CROCCP2:NBPF1
GGA1:TPM1	PRKCQ:SETD2	HSPG2:RHBDF1
KLK3:CNN1	DDX21:ELN	SRRM1:CDHR2
KLK3:COL6A3	RP11-574K11.31:AHCTF1	MAN1C1:SEL1L3
LMOD1:MYH11	AP3M1:HNRNPH3	SNHG12:SNORA61
MYH11:LMOD1	TAF3:ZNF100	SNORA61:SNHG12
MYH11:RPL19	TNKS2:WDR11	IQCC:DCDC2B
PSAP:KLK3	SORBS1:BAG3	ZMYM6NB:LOC653160
RHOB:KLK3	ARHGAP19-SLIT1:RNPC3	ZMYM6:ZMYM6NB
TRG@:MYH11	AMPD2:GPX4	THRAP3:BCLAF1
TUBB8P12:TUBB7P	GSTM2:OBSL1	ERI3-IT1:ERI3
AC036108.2:KLK3	DDX10:KCTD21	ERI3:ERI3-IT1
AC036108.2:MYH11	PPP2R1B:MFAP1	MKNK1:HLA-DRB5
CSRP1:DES	CRYAB:HSP90AB1	GPX7:FAM159A
DES:CSRP1	RP11-166D19.1:PICALM	CPT2:MEA1
DES:VCL	TEAD1:RASD2	WLS:DIRAS3
FLNA:DPYSL3	GTF2H1:TAGLN	SLC35A3:HIAT1
KLK3:NEAT1	PHGDH:PALLD	LOC100132057:LINC00623
LTBP4:KLK3	CAPRIN1:HECTD4	LINC01138:LOC388692
NEFH:MYH11	RHOG:SKIL	LINC00623:LOC388692
SYNM:KLK3	LRRC4C:ARID5A	NOTCH2NL:NBPF1
ACPP:SPARCL1	SRGAP2B:ATP6V0A1	NOTCH2NL:NBPF25P
ACTG1:MYH11	FOLH1:DGUOK	NOTCH2NL:NBPF15
ACTN4:MYH11	TPM3:HLA-DPA1	PRKAB2:YIPF2
AF001548.1:KLK3	PRCC:PRMT3	LOC103091866:LOC388692
COL6A2:ACTG2	CTNND1:RSPH10B	HIST2H3D:HIST2H2BA
CSRP1:TAGLN	CTNND1:RSPH10B2	HIST2H3D:HIST2H2BF
EEF2:KLK3	CTNND1:PLEKHA1	VPS45:PLEKHO1
EIF4G2:FLNA	PEA15:LY6G5C	S100A1:CHTOP
FLNA:TPT1	ADAMTS4:COL4A2	SLC39A1:CRTC2
GSN:TAGLN	TMEM138:UBA3	CLK2:CLK2P
MYH11:AL807752.7	ATF6:ENG	SMG5:PAQR6
MYH11:CD81	MALAT1:RBBP7	PEX19:DCAF8
MYH11:DDX17	MALAT1:SMEK1	TSTD1:F11R
MYH11:PLEC	MALAT1:NPEPPS	NOS1AP:C1orf226
MYH11:SMTN	POU2F1:PRKCA	FMO4:TOP1P1
NCAPD3:MYH11	NME7:ZBTB1	LOC100506023:TNFSF4
RPL13A:FLNA	RELT:MTFR2	GAS5:SNORD79
SYNM:TAGLN	CACYBP:ARID4B	GAS5:SNORD76
TAGLN:CSRP1	SERPINH1:VAPA	LOC730102:SEC16B
TPT1:EEF1A1	UVRAG:COX8A	FLVCR1-AS1:SPATA45
UBC:MYH11	RAB30-AS1:CELF1	ENAH:EVL
AC002398.2:MYH11	EDEM3:TRIP12	LINC01347:LINC00999
AC093484.3:MYH11	TPR:IVNS1ABP	HNRNPU:HNRNPU-AS1
ACPP:COL6A3	TRIM66:DST	HNRNPU:PPM1B
ACTA2:AHNAK	CAPZB:HSPB8	DHTKD1:SEC61A2
ACTA2-AS1:EEF1A1	MAML2:NNMT	VIM:SYCP1
ALDOA:TAGLN	TRAF3IP3:HNRNPH1	SVIL:SLC52A3
CHD3:MYH11	RPLP0:TYW5	SVILP1:SLC52A3
CLU:KLK3	CLIP1:ZNF706	BMS1P5:AGAP4
CNN1:EEF1A1	LOH12CR1:RP11-793H13.10	BMS1P6:AGAP4
COL6A1:MYH11	UBC:XRCC6BP1	BMS1P6:AGAP9
CSRP1:KLK2	UBC:KIF5C	BMS1P6:CTGLF12P
DES:TPM1	DDX47:SERPINB8	BMS1P6:AGAP5
EEF1A1:PKD1	CACNA1C:SH3PXD2A	BMS1P6:AGAP7
GSN:MYH11	TAF1A:EPRS	MSMB:MEP1A
HNRNPK:MYH11	ENAH:LIMS2	SLC25A16:DNA2
HSPA1A:MYH11	ACBD3:DNAJB4	TYSND1:AIFM2
KLK3:ACTG1	CCDC91:MTFR1L	CDH23:GGT1
KLK3:AL807752.7	TMTC1:CAPRIN2	DUSP13:BZRAP1
KLK3:TIMP2	TTC13:SUGP2	NUTM2A-AS1:SYT15
KLK3:TIMP3	ARID4B:TPM2	NDUFB8:SEC31B
LMOD1:KLK3	NID1:SACS	BET1L:FAM157B
MYH11:DPYSL3	MTR:PHYKPL	IFITM3:NMT2
MYH11:PSAP	KIF21A:SRGAP1	CTSD:IFITM10
PCSK7:EEF1A1	YAF2:CBX5	LMO2:ACVR2A
PSAP:MYH11	YAF2:BRE	LDLRAD3:MOB2
TAGLN:AC093512.2	LMBR1L:SMPD4	LDLRAD3:PRR5L
TAGLN:MYLK	ATF1:SLC39A14	SDHAF2:PPP1R32
TIMP3:KLK3	PCBP2:SMEK1	SNORD22:SNHG1
UBC:ACPP	BAZ2A:IFNGR1	NUDT22:DNAJC4
AC036108.2:FLNA	STAT6:CTD-2207O23.3	POLA2:CDC42EP2
AC053503.4:FLNA	CPSF6:ASH1L	SSSCA1:FAM89B
ACPP:COL6A2	NAP1L1:HDHD2	MAP3K11:KCNK7
ACPP:LAMB2	SLC6A15:ERC1	ZNF705E:FAM66C
ACTA2-AS1:KLK3	CARKD:RAPGEF3	LOC100133315:ZNF705E
ACTB:HSP90AB1	LATS2:RBSN	LOC100133315:ZNF705B
ACTG2:CAVIN1	MICU2:UBC	FOLH1B:SRGAP1
ACTN1:ACTG2	USP12:SPG20	C11orf70:YAP1
ADIRF-AS1:FLNA	HSPH1:APOL2	YAP1:ANPEP
AF001548.2:EEF1A1	DGKH:EPHA3	SDHD:TEX12
C1R:MYH11	ZMYM4:USP48	PCSK7:LOC100652768
CNN1:FLNA	AGO3:PLEKHH2	FXYD2:DSCAML1
EIF4G2:KLK3	MACF1:PTPN12	TIRAP:TNK2
EMILIN1:MYH11	MBNL2:HSPH1	FKBP4:ITFG2
FLNA:AC036108.2	DIO3OS:SMTN	CD9:LYN
FLNA:LDB3	PPP2R5C:UBE2J2	CD27:TAPBPL
FTH1:MYH11	PNP:ELMSAN1	CHD4:NOP2
GBP2:KLK3	MIPOL1:ANGEL2	CHD4:LOC101928782
HSPG2:MYH11	NIN:NCOR1	C1R:PRH1
KLK2:ACTA2	C14orf166:DYNLRB1	C1R:MASP1
KLK3:CALD1	SAMD4A:PSMA3-AS1	FAM66C:LINC00965
KLK3:GSN	ZFP36L1:KLF9	YAF2:RYBP
KLK3:HSP90AA1	DCAF5:SUSD6	PRPF40B:NR1H2
KLK3:SRRM2	MED6:KTN1	KRT8:IL17F
LDB3:FLNA	RBM25:TMX1	PRR13:PCBP2
LTBP4:TAGLN	YLPM1:MARC2	ATP5G2:MIR381HG
MYH11:SNX33	YLPM1:RALGAPB	PA2G4:YME1L1
MYH11:TGOLN2	CCNK:MNAT1	CNPY2:CS
MYL9:CLU	FAF1:HP1BP3	R3HDM2:STAC3
NFASC:AKNA	RP11-191G24.1:NRD1	METTL21B:TSFM
RPL3:KLK3	NRD1:NEAT1	PWP1:LOC101929162
RPL37A:MYH11	SNURF:NEBL	SRSF9:HSPA14
SERINC5:WWOX	ECHDC2:PLA2G4C	MLXIP:YDJC
SNX22:MYH11	ECHDC2:PIP5KL1	MIR8072:SBNO1
SORD:MYH11	UBR1:NEAT1	ZNF664:IL18R1
STX16:NPEPL1	TMEM62:TTC39C	EP400:EP400NL
SYNM:EEF2	COPS2:EFTUD1	IFT88:DNAJA4
TMBIM6:ACTA2	ATP8B4:MBD2	SUGT1:NOL6
UPF1:MYH11	FAM214A:LINC01578	DUXAP10:NBEA
ZNF208:ZNF737	ALDH1A2:B2M	DUXAP10:C2orf27A
ZNF737:ZNF208	RAB11A:RAP1A	POTEM:CXADRP3
ABHD2:MYH11	MAP2K5:CCZ1B	CDH24:MAN2A2
AC036108.2:DES	PIAS1:SEC11A	ACIN1:ASPM
AC053503.4:MYH11	ETFA:IL6ST	NEDD8-MDP1:CHMP4A
AC064802.1:LRRK1	DNAJA4:PRKAA1	DHRS1:RABGGTA
AC091230.1:KLK3	MYH11:UBAP2L	RIPK3:ADCY4
ACPP:C1S	NOMO1:MRPL9	DTD2:HEATR5A
ACPP:RPS6	NMRAL1:SVIL	PRKCH:FLJ22447
ACPP:TNS1	LCMT1:GGA2	RBM25:CCDC25
ACTA2:MYL9	ALDOA:NEAT1	PTGR2:ZNF410
ACTB:NDRG2	YPEL3:CORO1A	ANGEL1:LOC100506603
ACTG2:TIMP2	KIFC3:RASIP1	NUDT14:JAG2
ADGRA2:ACPP	PDE4B:ANO10	WHAMMP3:WHAMM
AL162741.1:C8ORF33	DNAJC11:RAB11FIP3	GOLGA8I:GOLGA8O
B2M:CSRP1	USP10:CCDC80	GOLGA8I:GOLGA8N
C1S:ACPP	CRISPLD2:LRRK1	HERC2:HERC2P7
CD9:MYH11	MVD:NEAT1	GOLGA8A:NINL
CLIC4:EEF1A1	CBFA2T3:ACSF3	GOLGA8A:GOLGA6L9
CSRP1:TPM2	SPG7:GTF2IRD2B	GOLGA8B:NINL
CTNND1:MYH11	ARL17A:SFSWAP	GOLGA8B:GOLGA6L9
CYP46A1:EML1	UBB:ANKLE2	C15orf57:CBX3
DST:ACPP	UBB:MBNL1	JMJD7-PLA2G4B:LOC493754
DYNC1H1:MYH11	TOM1L2:DRG2	PPIP5K1:CATSPER2P1
EEF1A1:BCL2L2	GOSR1:RP11-410L14.2	HMGN2P46:MAP3K14-AS1
EEF1A1:PRELP	GOSR1:NF1	HMGN2P46:C6orf123
EEF1A1:TIMP3	GPATCH8:PITPNC1	DTWD1:NMNAT3
FBLIM1:KLK3	CDC27:RP11-108K14.8	PLEKHO2:ANKDD1A
FLNA:CLU	RABGGTB:BTF3	PDCD7:UBAP1L
FLNA:VEGFA	DHX40:SRSF4	MAP2K5:SKOR1
FN1:MYH11	VMP1:ATP1B3	CLN6:CALML4
HSPB6:ACTG2	VMP1:UGCG	LMAN1L:CD1E
KANK2:MYH11	KIAA0753:GPR161	LMAN1L:CPLX3
KLK2:CD74	PRKCA:POMZP3	UBE2Q2:GOLGA8R
KLK2:TPT1	PRKCA:YTHDF1	UBE2Q2:GOLGA8O
KLK3:DDB1	XAF1:ANKRD36	UBE2Q2:GOLGA8N
KLK3:HK1	NEXN:SNRPF	UBE2Q2L:CSPG4
KLK3:RPS19	ASPSCR1:ABI3BP	UBE2Q2P1:GOLGA6L10
KLK3:UBC	PER3:MEF2D	UBE2Q2P1:GOLGA6L9
LENG8:EEF2	MAPRE2:ZMYND11	UBE2Q2P1:GOLGA6L17P
LRRK1:AC064802.1	FHOD3:MXI1	UBE2Q2P1:GOLGA6L4
MAN2C1:KLK3	RERE:CCDC57	UBE2Q2P1:GOLGA6L5P
MEG3:MYH11	PIAS2:SMAD2	UBE2Q2P1:CSPG4
MYH11:AC091230.1	ZNF532:MRPL39	WASH3P:ZGLP1
MYH11:HSPA8	MTCL1:AFG3L2	LUC7L:LUC7L2
MYH11:NFIC	MTCL1:TIPARP	LOC100134368:NME4
MYH11:NUCB1	PRDX2:PTMS	NME4:DECR2
MYH11:PLPP3	DNAJB1:SCAPER	PKD1:NPIPA2
MYH11:PPP1R12B	DNAJB1:OLFM1	PKD1:NPIPA1
MYH11:TMEM8B	TECR:NDUFB7	PKD1:NPIPA5
MYH11:TNRC18	GNG7:MXI1	PKD1:NPIPA7
MYH9:ACPP	TMED5:TMOD1	NPIPA2:PKD1P1
MYH9:KLK3	ZNF599:CCDC80	NPIPA2:PDXDC2P
MYL9:ACTA2	PSMD8:DDX39B	NPIPA1:PKD1P1
MYLK:KLK2	MAP4K1:RPS2	NPIPA1:PDXDC2P
NAPA:KLK3	ZFP36:RP11-1012A1.4	NPIPA5:PDXDC2P
NFIC:MYH11	ZFP36:MAPK1	NPIPA5:PKD1P1
RBPMS:MYH11	ZFP36:NFKB1	NPIPA7:PDXDC2P
STEAP2:MYH11	ZFP36:HIVEP1	XYLT1:RBM42
SVIL:CALD1	SERTAD1:PICALM	TMC5:CCP110
SYNM:ACTB	CTB-179K24.3:NUP205	NPIPB3:PDXDC2P
SYNPO2:KLK3	PRR12:PXN	SMG1P3:NPIPB5
TPT1:ACTG2	PTOV1:TRIM28	RRN3P3:CDR2
UBXN1:ACTB	KLK2:SNRPB	SMG1P1:NPIPB5
AC011603.2:MYH11	ZNF432:BCAR1	NPIPB5:PDXDC2P
AC053503.4:KLK3	PTPRS:REXO1	NPIPB6:PDXDC2P
AC093484.3:COL6A2	ZNF578:ZNF880	EIF3C:NPIPB5
ACPP:PCYOX1	ZNF611:GRAMD1A	EIF3C:NPIPB6
ACPP:SF3B2	SAFB2:ELL	EIF3C:NPIPB9
ACPP:SYNPO2	CTD-3138B18.5:PHF13	NPIPB9:PDXDC2P
ACTB:FADS2	PTBP2:DPYD	BOLA2:SMG1
ACTB:SERPINB6	ZNF559:RP11-2B6.3	BOLA2:SMG1P3
ACTB:ZCCHC24	SLX4IP:MED27	BOLA2:SMG1P1
ACTG2:ERGIC1	SDCBP2-AS1:EPC2	BOLA2:SMG1P2
ACTG2:PSAP	TASP1:PNPLA8	BOLA2:SMG1P5
AHNAK:DES	SIRPB2:PDCD11	LOC613038:COL7A1
ANXA11:KLK3	PHF20:PAPD4	SLC7A5P1:SMG1P3
ARNT:AC024230.1	PRNP:DFFB	SLC7A5P1:SMG1P1
ATP2B4:FLNA	PTPN1:DSTN	SLC7A5P1:SMG1P5
BRD4:MYH11	PTPN1:EIF2S2	LOC613037:PDXDC2P
C2ORF27A:AP000526.1	PTPN1:YWHAH	ZNF771:MAFK
CD74:ACTA2	CDS2:C17orf67	LOC100862671:PHKG2
CHD3:KLK3	RPL31:MT-ND2	FBXL19:ORAI3
CLU:ACPP	MIR4435-1HG:ACTN1	VKORC1:PRSS53
COBL:NUMA1	NRIP1:POLR3GL	HSF4:NOL3
COL1A2:ACPP	MIR99AHG:NRIP1	HYDIN:NBPF11
CRISPLD2:MYH11	BACH1:ADPRHL2	HYDIN:NBPF12
CTSB:ACPP	URB1:TMEM168	GCSH:C16orf46
CTTN:MYH11	SON:GABRE	MLYCD:OSGIN1
CYB5R3:ACPP	RAB3GAP1:TPM1	SLC7A5:SMG1P3
DDB1:MYH11	HLCS:DYRK1A	SLC7A5:SMG1P1
DES:AHNAK	TTC3:FGD3	NLRP1:LOC728392
DES:CALD1	BRWD1:SAMSN1	SENP3-EIF4A1:SNORA67
DES:CPE	TRAPPC10:MARK3	EIF4A1:SNORA67
DES:UBC	ZEB2:XRN2	CD68:MPDU1
DGCR2:MYH11	UBE2G2:MACF1	ADPRM:ADAM20P1
DLGAP4:KLK3	COL6A1:DEF8	LRRC75A-AS1:SNORD65
DPYSL3:KLK2	MBD5:EPC2	EPN2-IT1:EPN2
EEF1A1:DDX17	EPC2:EFEMP1	CCDC144CP:USP32P1
EEF1A1:PODN	EPC2:VAMP7	LOC440434:TBC1D3H
EIF4B:ACPP	STAM2:BBS9	LOC440434:TBC1D3P1-DHX40P1
EPM2AIP1:TCTN2	COBLL1:STON1-GTF2A1L	LOC440434:TBC1D3P5
ERGIC1:MYH11	DYNC1I2:MBD5	LOC440434:TBC1D3C
FLNA:CDC42BPB	ITGAV:FAM120A	MLLT6:CISD3
FLNA:GSN	COL5A2:HSPD1	NKIRAS2:TNFAIP2
FLNA:SON	SF3B1:GATA2-AS1	PLEKHM1:LOC146880
FLNB:MYH11	HSPD1:FUBP1	LRRC37A:LRRC37A4P
GNAI2:KLK3	HSPE1:PCNX	LRRC37A2:LRRC37A4P
GPX3:MYH11	PARD3B:GIGYF2	NPEPPS:TBC1D3H
GSN:CSRP1	DES:CEP57	NPEPPS:TBC1D3P5
GTPBP1:ZKSCAN4	TTC28:DGKG	NPEPPS:TBC1D3C
HELLPAR:ACADSB	XBP1:TACC3	TLK2:FAM157A
HNRNPA2B1:FLNA	SMTN:ACTG1	TLK2:FAM157B
HSPB1:MYH11	PIK3IP1:SMAD7	TLK2:LOC729218
KLK2:AZGP1	DGKD:CCDC138	TLK2:LOC100288069
KLK3:AC002398.2	MCM5:TSPAN14	TLK2:LINC01347
KLK3:C7	APOBEC3D:ZNF706	PLEKHM1P:LOC146880
KLK3:GRN	TAB1:COL5A1	LRRC37A3:LRRC37A4P
KLK3:ITM2B	TNRC6B:TPM4	CACNG4:CACNG1
KLK3:MGP	PASK:SYNRG	BPTF:LRRC37A2
KLK3:MLXIP	HDLBP:SLC25A26	BPTF:LRRC37A3
KLK3:SH3D19	PHF5A:BRD2	P4HB:SNTB2
KLK3:SLC25A6	STK25:GNAS	METRNL:C2CD2L
KLK4:TAGLN	ADCY3:MICAL2	FLJ43681:FAM41C
LENG8:KLK2	IFT172:PDGFA	RPL17-C18orf32:SNORD58C
LMNA:MYH11	CRIM1:YWHAQ	CXXC1:OXA1L
LTBP4:DES	ATL2:EPAS1	ELAC1:SMAD4
MAP7D1:MYH11	HNRNPLL:CCDC171	CIRBP:C19orf24
MEF2D:MYH11	SLC8A1:BICC1	CACTIN:STUB1
MLLT6:FLNA	SLC8A1:YIPF4	DUS3L:PRR22
MME:FLNA	SOCS5:EIF5B	MED26:SLC35E1
MYH11:AOC3	CHAC2:PPAP2A	SIN3B:ADNP2
MYH11:AP2M1	RAB1A:IWS1	NDUFA13:YJEFN3
MYH11:CNDP2	WDR92:CUL1	GRAMD1A:SCN1B
MYH11:CTTN	AAK1:CCDC53	ZNF790-AS1:HKR1
MYH11:FADS2	EXOC6B:DOK5	RYR1:NPRL3
MYH11:GRK2	LOXL3:RP11-545G3.1	LTBP4:HMCN2
MYH11:HNRNPH1	TGOLN2:APP	ADCK4:NUMBL
MYH11:MTREX	MAT2A:EEF1D	MIR8085:BCL3
MYH11:NELL2	IGKV4-1:IGKC	SNRNP70:RERE
MYH11:PINK1	TMEM131:HMGB1	PPFIA3:HLA-DRB5
MYH11:TNKS2	RPL24:PDLIM1	PPFIA3:HLA-DRB1
MYH11:UBB	PLCXD2:MIR205HG	NR1H2:MINK1
MYLK:PARP10	CD200:ARPC2	SNORD88C:C19orf48
NBL1:KLK3	KPNA1:COL4A2	KLK3:PRKCI
NDE1:CD81	CCDC14:GTPBP10	CLDND2:ETFB
NDE1:TAGLN	STAG1:KBTBD2	ZNF841:ZNF432
NDRG1:TNS1	PLSCR1:PLOD2	ZNF880:ZNF347
NQO2:ACPP	MBNL1:RASGRF2	ZNF551:ZNF776
NUCB1:KLK3	LXN:LRCH3	ZNF417:ZNF814
NUMA1:MRVI1	VPS8:PHLDB2	CENPBD1P1:RPL23AP53
PALLD:FLNA	SENP2:ATP1B3	CENPBD1P1:IL9R
PCSK7:LRRFIP1	ATP13A3:TCF7L2	SRD5A2:MYO5B
PCSK7:RSU1	TFRC:SPG11	KIAA1841:C2orf74
PCSK7:SRSF6	RAB5A:DYNC1LI2	CCT4:UHRF2
PCSK7:SYNPO2	RARB:ZCWPW2	VAX2:ATP6V1B1
PDPR:ZNF780B	STT3B:ANKRD17	DCTN1:SLC4A5
PSME2:AC093700.1	GLB1:CTDSPL	VAMP8:VAMP5
PTN:MYH11	CSRNP1:MYH11	ANKRD39:ANKRD23
RNF144A:ACTA2	KIF9:LRRFIP2	WASH2P:ZGLP1
SARAF:MYH11	ITPR1:C9orf3	FAR2P1:RAB6C-AS1
SCARB2:KLK3	RBM5:GSPT1	MZT2B:CDC42BPB
SERINC1:FLNA	MAPKAPK3:TPM1	FAR2P2:FAR2
SMOX:MYH11	VPRBP:ZPR1	FAR2P2:TNRC18
SMTN:EEF2	ARHGEF3:COPS6	LOC440910:RAB6C-AS1
STARD4-AS1:MYH11	LMCD1:HSD11B1	MZT2A:CDC42BPB
SULF1:BSG	LMCD1:TRAPPC10	ANKRD30BL:RCAN2
SYNPO2:ACPP	RP11-159G9.5:MBNL1	HOXD11:HOXD10
TBL1X:MYH11	EPHA3:LMOD1	HOXD4:HOXD3
TMEM127:KLK3	WDR1:NR4A2	PPIL3:CLK1
TPT1:ACTB	NFKB1:YME1L1	CFLAR-AS1:SPARCL1
TSPAN14:MYH11	UBE2D3:HNRNPC	PARD3B:ZNF598
UBC:KLK2	UBE2D3:SLC9B1	IDH1:TMEM33
VAT1:KLK3	RP11-384K6.6:PDLIM7	ACADL:KANSL1L
ZFP36L2:MYH11	USP53:IL1R1	SGPP2:RXRA
ZNF137P:ZNF83	KIAA1109:ANXA5	PSMD1:FBXO16
AASS:MYH11	ELMOD2:UHRF1BP1L	CAPN10:GPR35
ABCD4:AL162458.1	FBXW7:NAB1	LOC728323:LOC100288069
AC002398.2:ACTG2	FAM193A:PPP2CB	LOC728323:LINC01347
AC006064.6:DES	NOP14:CENPT	FRG1B:FRG1
AC009630.1:CCNG2	RNU6-32P:C11orf54	NEURL2:SPATA25
AC011479.4:HNRNPK	RPL9:UGDH	FAM217B:CDH26
AC015712.2:MYLK	LIMCH1:PIAS1	ZGPAT:LIME1
AC025165.2:FLNA	SLC30A9:URI1	BACH1:GRIK1-AS2
AC067930.5:MYH11	FRYL:NCK1	C21orf59:TCP10L
AC068580.4:DES	IGFBP7:AUH	SPATC1L:FTCD
AC068888.1:PDLIM7	MYL5:MXI1	BMS1P20:IGLL5
AC091230.1:FLNA	RUFY3:RYR2	BMS1P20:IGLL3P
AC113554.1:SPTAN1	RUFY3:SLC39A6	MIR650:IGLL5
AC145207.2:PMPCB	SCARB2:HSPD1	LOC101929374:MAD1L1
ACPP:KIDINS220	CNOT6L:TMEM165	GUSBP11:IGLL3P
ACPP:NNT	RASGEF1B:BMP2K	GUSBP11:ASL
ACPP:PSAP	ADH5:UTP18	TBC1D10A:GATSL3
ACPP:SLC45A3	SLC2A9:HNRNPC	LARGE:TNK2
ACTA2:CPE	MCCC2:PARP8	MCM5:MYO15B
ACTA2:SQSTM1	C5orf56:PCDHA1	ADSL:SGSM3
ACTA2-AS1:COL4A1	TCF7:FAM13B	NHP2L1:LLPH
ACTA2-AS1:NEAT1	FAM13B:EFNA5	SMDT1:NDUFA6-AS1
ACTA2-AS1:TPM1	EGR1:ARHGEF10L	PACSIN2:ARFGAP3
ACTG1:AZGP1	ETF1:TCERG1	SULT4A1:C1R
ACTG2:ST6GAL1	HSPA9:TNS1	HDAC10:LINC00358
AEBP1:KLK3	ANKHD1:DPYSL3	MAPK12:HDAC10
AEBP1:TNS1	ARHGAP26:WDR11	ADM2:MIOX
AF001548.1:MIDN	ARHGAP26:MAPK1	SHANK3:ACR
AF001548.2:CCNI	LARS:RP11-449H3.3	RPL23AP82:FAM41C
AF001548.2:TIMP3	MIR143HG:IFI16	ZNF662:KRBOX1
AF165147.1:LINC01695	MIR143HG:CMIP	KRBOX1:FAM198A
AFF4:MYH11	CD74:EPB41L3	ZNF660:ZNF197
AFG3L2:MYH11	DCTN4:RP11-856M7.6	PRSS45:PRSS46
AL080276.2:MYLK	CTD-2270F17.1:HGD	PRSS42:PRSS46
AL109827.1:RPL7L1	RANBP17:EVA1C	COL7A1:UCN2
AL138963.4:FLNA	BOD1:PDLIM1	NCKIPSD:ASTN2
AL157935.2:FLNA	PHYKPL:ANXA5	GLYCTK:DNAH1
AL358334.2:AL589765.4	TBC1D9B:DDX5	GNL3:SNORD19B
AMFR:MYH11	MAPK9:GPC6	TMEM110-MUSTN1:ITIH4
ANGPTL2:FLNA	NADK2:LPHN2	MASP1:C1R
AP002990.1:CALD1	OSMR:ANXA4	MAEA:AP1G2
APLP2:FLNA	ICE1:ADNP	MTHFD2L:SLMAP
APLP2:FLNC	ADCY2:MED10	AREG:SEMA3B
APLP2:UBC	ABCF1:RBM17	ARHGEF38:ARHGEF38-IT1
APOL2:MYH11	PSMB9:SP110	LOC729218:LINC00999
ATN1:POU3F2	HLA-DPA1:TPM3	KIAA1109:HAL
ATP2B4:MIR100HG	PTPRK:PCDH7	TRIM61:FARSB
ATP8B1:ACPP	PTPRK:HSP90AA1	CPE:SMG1P1
B2M:PAH	ZBTB24:RGS10	PDCD6:LOC728613
BAP1:MYH11	AKAP7:PLEKHG1	PDCD6:SDHAP3
BDKRB2:ACTG2	PDE7B:SLC2A12	SLC12A7:SLC12A5
BHLHE40:KLHL42	RANBP9:GLS	LOC728613:SDHAP3
BHLHE40:MYH11	MYCT1:TFE3	SERF1A:SMN2
C1S:TPM2	SNX9:PTTG1IP	SMA4:NAIP
C22ORF23:TAGLN	KIF13A:CSNK2A2	NAIP:LOC647859
CALD1:CLK1	LRRC16A:DUSP5	CTC-338M12.4:TRIM52-AS1
CAST:HNRNPA2B1	OARD1:SPDYA	LINC00266-3:LOC100132287
CCDC152:FLNA	HSP90AB1:PRRX1	LINC00266-3:LOC100133331
CD2BP2:ZMIZ1	HSP90AB1:ZFAND6	LINC00266-3:LINC01002
CD74:TRIO	HSP90AB1:RHOT1	TBC1D7:LOC100130357
CHMP4B:MYLK	HSP90AB1:ZNF577	GUSBP2:NAIP
CLCN3:EEF1A1	HSP90AB1:RANGAP1	HLA-F:HLA-H
CLN6:APLP2	HSP90AB1:FMOD	HLA-F:HLA-B
CLSTN1:MYH11	FARS2:OCIAD1	LOC554223:HLA-F
CNN1:ACTG2	PHF3:GNAS	LOC554223:HLA-H
COL4A1:ACTG2	COL12A1:UTY	HLA-G:HLA-H
COL4A2:CHP1	ORC3:AC009495.3	HLA-H:HLA-F
COL6A2:AC093512.2	LYRM2:CAP2	HLA-H:HLA-G
CPE:MYH11	SERPINE1:LIPG	HLA-H:HLA-J
CSAD:MYH11	SERPINE1:CEP85L	HLA-A:HLA-F
CST3:MYL9	CUX1:TANK	HLA-A:HLA-H
CTSB:ACTG2	NAMPT:HMG20B	HLA-A:HLA-C
CUX1:DSTN	ZFAND2A:OSTM1	HLA-A:HLA-B
DDX5:ACTG2	RP11-3B12.2:CDYL2	HLA-E:HLA-H
DDX5:TPM1	RBM28:MALSU1	HLA-E:HLA-B
DES:AC006064.6	NRF1:FAM129B	HLA-C:HLA-H
DES:MICAL1	CALD1:ZNF81	HLA-B:HLA-A
DES:SLC45A3	C7orf55-LUC7L2:PDSS1	HLA-B:HLA-F
DKK3:PCSK7	C7orf55-LUC7L2:HMOX1	MICB:HLA-F-AS1
DPP4:FLNA	SSPO:SH3BP2	VARS:WDR13
DUSP1:RBM17	KMT2C:OPTN	STK19:C4A
DYRK1A:MYH11	AC009403.2:TRIM16	LOC100507547:PRRT1
E2F4:DES	DNAJB6:LAPTM4A	HLA-DRB5:HLA-DRB1
ECH1:DES	HNRNPA2B1:SULF1	HLA-DRB6:HLA-DRB5
ECHDC2:C7	EGFR:SYTL2	HLA-DRB6:HLA-DRB1
EEF1A1:MLEC	RNF216:UBC	HLA-DRB1:HLA-DRB5
EEF1A1:RBM6	RNF216:APBB2	HLA-DRB1:HLA-DRB6
EEF1A1:SMARCD1	USP42:GNL3	HLA-DRB1:HLA-DPB1
EEF1A1:TUBB6	LIMK1:NR4A1	HLA-DRB1:HLA-DQB2
EEF1A1:VWA1	WBSCR16:DCAF12	HLA-DQA1:HLA-DQA2
EIF1:NDRG1	HSPB1:GNAQ	HLA-DQB1:HLA-DRB6
EIF3D:KLK2	YWHAG:KLHL7	HLA-DQB1:HLA-DRB1
ERGIC3:KLK3	PTPN12:CNN3	HLA-DQB1:HLA-DQB2
EVC:CALR	RNF19A:RBPMS	HLA-DQB1:HLA-DPB1
EZR:MYH11	SLC25A32:SMG6	HLA-DQA2:HLA-DQA1
F3:RBBP7	SAMD12:C9orf3	HLA-DQA2:SLC6A19
FARP1:TPM2	PVT1:RBFOX2	HLA-DPB2:HLA-DPB1
FBLN1:ACTA2	FAM49B:PPP3CB	HMGA1:BTNL8
FBLN1:DCN	ASAP1:MYO9A	PPIL1:MAL
FKBP4:ACPP	PTK2:NAMPT	SLC25A27:TDRD6
FLNA:AC091230.1	EXTL3:SLC13A3	PNISR:COQ3
FLNA:DKK3	GPR124:COL6A2	MRPL18:APH1B
FLNA:DUSP1	PPAPDC1B:PABPC1	MAFK:RPEL1
FLNA:ELOB	FGFR1:MSN	RBAK:PMS2CL
FLNA:FNBP1	FGFR1:UBC	RNF216:AHCYL1
FLNA:ITGB1	IKBKB:HGSNAT	NPY:LINC01304
FLNA:KDELR1	HOOK3:FOS	HOXA6:HOXA5
FLNA:KMT2E	HGSNAT:TNC	INMT-FAM188B:AQP1
FLNA:PDGFRB	SPIDR:HMGCLL1	LINC00265:LOC729737
FLNA:PDIA3	SPIDR:LARP6	RASA4CP:POLR2J4
FLNA:UPF1	TDRP:EFR3A	RASA4CP:POLR2J3
FLNA:ZCCHC24	PDE7A:AQR	PMS2P5:CCDC146
FLNC:CKB	SULF1:RP11-463D19.2	PMS2L2:CCDC146
FMNL3:DES	NCOA2:COL6A3	CLDN3:MTERFD2
FOS:KLK3	DECR1:TMEM71	TRIM74:NSUN5P2
FOXP4:FLNA	STK3:PAFAH1B1	TRIM74:NSUN5P1
FTH1:USP11	ZNF189:BAZ1A	STYXL1:TMEM120A
FTL:KLK2	LPAR1:NR4A3	UPK3B:POLR2J4
GCLC:KLK2	TTLL11:ARHGEF10	UPK3B:POLR2J3
GCNT1:TECR	HSPA5:MIR99AHG	UPK3B:POLR2J2
GIGYF1:MYH11	ANGPTL2:TSTD2	UPK3B:UPK3BL
GLI3:MYH11	ODF2:TRIO	LOC100133091:POM121
GLMN:ACPP	ADAMTSL2:CUL9	LOC100133091:POM121C
GMPS:CCDC122	TUBB4B:MICA	DTX2P1-UPK3BP1-PMS2P11:CCDC146
GPI:NEFH	BNC2:CORO1C	PMS2P9:CCDC146
GPSM2:ACPP	ADAMTSL1:TRAF3IP1	ZNF655:GS1-259H13.2
GRB2:MYH11	ADAMTSL1:DMXL1	PMS2P1:UPK3BL
GSN:SRF	VCP:CCT5	MIR6840:STAG3L5P-PVRIG2P-PILRB
GSTM3:MYH11	GLIS3:TIMP3	ZASP:HLA-DRB1
HMGN1:KLK3	GLIS3:PLS3	RASA4B:POLR2J4
HNRNPU:MYH11	KIAA2026:SGIP1	RASA4B:POLR2J3
HSP90AB1:ACPP	SMC5:ABHD3	POLR2J3:POLR2J4
HTT:FLNA	KLF9:PTGR1	POLR2J3:RASA4B
IGFBP4:ACTG2	ANXA1:MAP2K3	POLR2J3:RASA4
IL3RA:TRAF3IP1	ANXA1:UBE2Z	RASA4:POLR2J4
IVD:MYH11	GNAQ:UBQLN1	RASA4:POLR2J3
JUNB:NDRG1	SEMA4D:SLC25A28	UPK3BL:POLR2J4
KLK2:FADS2	SEMA4D:SMARCA2	UPK3BL:RASA4B
KLK2:IGFBP7	SEMA4D:PLEKHA1	UPK3BL:RASA4
KLK2:NDRG1	RP11-554F20.1:NR4A3	FAM185A:SPDYE6
KLK2:NR4A1	AC011043.1:RSPRY1	FAM185A:SPDYE2B
KLK2:PGRMC1	COL4A5:MIR205HG	FLNC:ATP6V1F
KLK2:RDH11	SEPT6:NID1	ARHGEF34P:CTAGE8
KLK2:TIMP2	FHL1:NAMPT	ARHGEF5:CTAGE8
KLK2:ZFP36L1	FGF13:DIAPH2	ZNF783:LOC155060
KLK3:AEBP1	MECP2:SH3KBP1	FBXO25:LOC729218
KLK3:ARPC4-TTLL3	FLNA:CHST12	FBXO25:LOC100288069
KLK3:CNBP	FLNA:C9orf3	FBXO25:LINC01347
KLK3:CRTAP	TXLNG:MECP2	FBXO25:LINC00266-1
KLK3:FLT1	RPS6KA3:ACOT9	FBXO25:FAM157A
KLK3:MMP14	DDX3X:YWHAH	FAM66B:LINC00965
KLK3:MYO9B	MIR222HG:NOVA1	FAM66B:LPAR1
KLK3:PABPC1	RBM10:SET	FAM66E:LPAR1
KLK3:RPL11	TIMP1:STK25	FAM66E:LINC00965
KLK3:YBX1	HUWE1:TNK2	FAM66D:LPAR1
KLK4:CSRP1	NLGN4X:DCAF5	FAM66D:LINC00965
LAMA5:EIF4G1	ITGB1BP2:COL4A1	FAM66A:LPAR1
LDLRAD2:MAPT	FTX:CDK17	LOC729732:ASNS
LPIN1:MYH11	LINC01347:CDC123	ENTPD4:LOXL2
MAGI2-AS3:SFI1	CELF2:RSU1	SNHG6:SNORD87
MALAT1:ATP2B4	DOCK1:STAM	TPD52:MRPS28
MALT1:KLK3	SVIL:WAC	OTUD6B:LRRC69
MARCH7:AKAP13	NRP1:ITGB1	ZFP41:GLI4
MLC1:TAGLN	MSMB:SAFB2	PLEC:CDC25C
MLEC:TPM1	MSMB:PLCB4	TOPORS:DDX58
MPP1:RDH11	MSMB:SEPT2	SUGT1P1:NOL6
MPP2:MLLT6	SIRT1:TCTN3	GALT:IL11RA
MRAS:KLK2	ZSWIM8:KLK3	TOMM5:FBXO10
MRNIP:KLK2	ATP5C1:SLC22A23	ZNF782:ZNF510
MSH6:MYH11	ADIRF:MXI1	HIATL2:LOC100132077
MYADM:KLK3	ATAD1:UTY	NANS:FHL3
MYH11:AKT2	KIF1B:DFFA	NANS:MZT2B
MYH11:ATXN7	AHCYL1:ABCD3	TNC:MTHFR
MYH11:CD46	TTC12:NEXN	ST6GALNAC6:AK1
MYH11:CSGALNACT1	SIK3:GABPB1	CCDC183:RABL6
MYH11:CTSB	TRIM29:RALY	PHPT1:MAMDC4
MYH11:FKBP8	AC253572.1:OCIAD1	FBXW5:SMTNL2
MYH11:FOXA1	NUDT17:FLNA	TMEM203:TPRN
MYH11:GTF3C1	LINC01138:PRKCI	CD99:RNASEH2B
MYH11:GTPBP4	ASH1L:IVNS1ABP	ARMCX4:ARMCX1
MYH11:HNRNPC	ARFIP2:CYP4F12	ZNF75D:ZNF75A
MYH11:HNRNPH3	SLC25A45:NPIPA2	LINC00894:LINC00893
MYH11:INTS11	CDK11A:SPG7	LINC00894:IDS
MYH11:MME	SLC35E2:BRWD1	SSR4:PROSER2-AS1
MYH11:PFN1	SBF2-AS1:TWF1	IL9R:FAM41C
MYH11:PGGHG	TCP11L2:ZRANB2	TTTY15:USP9Y
MYH11:PI4KA	CORO1C:EPB41L2	TTTY14:NCRNA00185
MYH11:PLPP1	SMYD2:NOP56
MYH11:RERE	HIST4H4:RP11-398E10.1
MYH11:RNF130	HSPG2:SNHG12
MYH11:RPS17	NID1:MCF2L2
MYH11:SELENON	RP11-96H19.1:HECTD2
MYH11:SFXN3	SCN8A:KIAA0196
MYH11:SPG7	LTBR:PSMD6
MYH11:STAT5B	MDM2:GUCY1A3
MYH11:TAF15	NAP1L1:TBCK
MYH11:VPS13C	ELK3:ZMYND11
MYH9:KLK2	TINAGL1:COL16A1
MYL6:ATP2B4	ELF1:BCAS1
MYL9:BRD8	DGKH:VWA8
MYL9:CIC	ABCC4:TAGLN
MYL9:NES	ABCC4:PIBF1
MYL9:RHOB	G2E3:GNAS
MYL9:UBC	EIF2B3:GPBP1L1
MYLK:ACTB	KTN1:CCDC101
MYLK:CD99	FOXN3:ALDH1A3
MYLK:ECHDC2	B2M:SHC2
MYLK:LRP10	GABRG3:LUZP2
MYLK-AS1:FLNC	KATNBL1:ANKIB1
MYLK-AS1:LINC02432	KATNBL1:BICC1
MYO9B:MYL9	SEMA6D:NCKAP1
NCL:MYH11	TTC23:TTBK2
NCOR1:MYH11	RRN3:GGA2
NDE1:FKBP5	GNPTG:COMT
NDE1:FTH1	INADL:USP24
NDE1:MYLK	GGA2:NFATC3
NDE1:P4HB	ZNF747:ZNF688
NFE2L1:KLK3	RSPRY1:FAM192A
NFIC:RPS6	FBXL8:OFD1
NR4A1:EEF1A1	CRISPLD2:PHKA2
NUDT9:SPOCK1	MLLT6:MYO1C
NUMA1:KLK2	AC243658.1:ARL17A
NUP188:EEF1A1	PSMD11:RP11-89K11.1
NUTM2A:NUTM2B	AP2B1:POLR2B
NUTM2B:NUTM2A	VPS25:UBE2Z
PARVA:MYH9	MARCH10:BPTF
PAX5:CD46	CYTH1:PSMB1
PCDHGB5:VEGFA	LGALS3BP:SEPT9
PCDHGC3:KLK3	PIEZO2:CNN3
PCSK7:COL3A1	PSMG2:SYTL2
PCSK7:DKK3	ZNF519:MXI1
PCSK7:ITM2C	ROCK1:RIOK3
PCSK7:RXRB	C18orf8:CD99
PCSK7:VEGFA	RERE:MAGI3
PDLIM5:KLK3	SMAD4:ARIH2
PELO:ACPP	TCF4:TXNL4A
PGM5:TNS1	SCAMP4:PRUNE2
PHC1:AC068580.4	ZNF675:RBM39
PHC1:TPM2	CTD-2017D11.1:ZNF226
PI4KA:KLK3	EVI5:ADAM10
PIK3R1:PAX8-AS1	EGLN2:LTF
PLPPR2:DES	SHC2:LRRC75B
PPARD:PDS5A	ZBTB45:CRTC1
PPP1R12B:KLK2	RP11-341N2.1:KBTBD2
PRKCSH:MYH11	NECAB3:ZADH2
RBM5:MYH11	PHF20:RRAS2
RDH11:EEF1A1	EPC2:PPFIBP2
RPL8:KLK3	CH507-145C22.1:TM9SF3
RPLP1:VCL	ITGAV:PRKD3
RPN2:FLNA	PITPNB:CCDC93
RPS9:KLK2	TRIP12:EPB41L3
SCP2:GOLM1	AGAP1:FARP2
SF3B1:MYH11	MLPH:RER1
SIAH2:TAGLN	HDAC4:WBSCR17
SLC9A5:PLEKHG4	MEMO1:GCA
SMTN:ACTG2	RP11-761B3.1:MARK1
SNX22:GANAB	USP34:CAPZA1
SNX22:KLK3	ETAA1:SNW1
SNX22:LIFR	CHMP3:DCAF6
SORBS1:ACTB	EIF5B:PPAPDC1B
SPTBN2:SLC45A3	DTX3L:MIR205HG
SRPRA:PEBP1	ARMC8:SMAGP
SRRM2:CGNL1	RSRC1:CBLB
SSR2:MYH11	RAB5A:DNAJC13
ST6GAL1:ACTG2	SLC4A7:CMC1
STT3A:FLNA	NKTR:FAM208B
SUN2:ALMS1	IP6K2:ING5
SVIL:TAGLN	RBM6:PPA2
SYNPO2:KLK2	RBM6:FIP1L1
TAF10:MYH11	SETD5:HECTD1
TAF15:AHNAK	COL8A1:PCNP
TAGLN:AL713999.1	EMC3:NDC1
TAGLN:CXCR4	MANBA:UBE2D3
TAGLN:EIF4G1	RP11-745L13.2:PPAP2A
TAPBP:MYH11	NOP14:GNAS
TMCO3:DPP8	PGGT1B:SRP19
TMEM230:KLK3	NME5:NSMCE4A
TMEM47:CSRP1	ANKH:PAPOLA
TPM1:CALD1	CREBRF:CYFIP2
TPM1:DDX5	FAM153B:FUS
TSPOAP1:KLK3	RNF130:LBR
TULP4:MAOB	SKIV2L2:RNF180
UBA1:MYH11	PPAP2A:AC026150.8
UBA52:FLNA	KIF2A:ZMYM2
UBE2Z:KLK3	DIMT1:KDM3B
UBTF:MYH11	ATG10:NDUFS4
USP19:CALD1	MRPS18B:DES
XRCC6:MYH11	C2:CHD4
ZBTB16:NR4A1	DSE:RNF213
ZFP36L1:KLK2	MAN1A1:CEP162
ZNF384:FLNA	L3MBTL3:MED23
ZNF627:MYH11	HIVEP2:AIG1
ABL1:ARFGEF1	RNF8:NEAT1
CAPN1:ACTG2	RP11-398K22.12:POGZ
EXTL3:MYH11	C7orf50:NOC4L
FOXJ2:ACTG2	C7orf55-LUC7L2:STAT4
GDI2:SDHA	TRBV3-1:TRBV25-1
LAMC3:GNAS	HOXA-AS2:COL4A2
LIMS2:PDLIM7	EEPD1:SND1
MRVI1:MYH11	SEMA3C:DYM
MYH11:CFLAR	ZNF251:RNPEP
PPP2R5A:MYH11	SPAG1:RNF19A
SEPTIN10:CUL3	PABPC1:ESRP1
SPECC1L-ADORA2A:EPHA3	ZNF706:SESN3
IGH@:TAGLN	ATP6V1C1:BMP2K
TAGLN:IGH@	EBAG9:IVNS1ABP
IGH@:COL1A2	RHPN1:NEAT1
IGH@:TPM2	EFCAB1:STX1A
IGH@:ACTA2	NSMAF:SH3YL1
IGH@:ACTG2	AGPAT5:SENP6
NEAT1:MYH11	KIAA0368:RAB14
EEF1A1:FLNA	GOLGA2:DUSP15
IGH@:FLNC	FUBP3:B2M
IGH@:KLK3	COL5A1:RTFDC1
IGH@:TNS1	NDOR1:LAP3
EEF2:MYH11	FO082796.1:HGSNAT
IGH@:RPL3	ERCC6L2:KDM3B
IGH@:LMOD1	C9orf156:GNAQ
DES:TAGLN	PAK3:MXI1
TAGLN:DES	IDS:PRKCB
IGH@:PTGDS	RPL10:IDH3G
PCSK7:NEAT1	SDCCAG8:AHCTF1
TPM1:GGA1	CHUK:UTY
IGH@:AL807752.7	RGS10:TMEM242
IGH@:NR4A1	SEC23IP:KLK2
IGH@:TPM1	ABI1:TMEM87A
IGH@:VCL	ZNF248:DDX46
VCL:IGH@	RBM17:KDM5A
AF001548.2:DES	JMJD1C:CCSER2
AF001548.2:TAGLN	HERC4:FBXO7
CNN1:IGH@	TACR2:CLIP4
EEF1A1:NEAT1	NUTM2A-AS1:C10orf11
EEF1A1:TAGLN	NUTM2A-AS1:DUSP15
IGH@:CALD1	HPS1:AHSA2
IGH@:CNN1	PPP2R1B:USP28
IGH@:FOS	DKK3:APLP2
KLK3:MYH11	UBASH3B:WWC2
MYH11:COL6A1	NCAPD3:MAGED2
SRRM2:MYH11	NAT10:WIF1
TPT1:MYH11	SRGAP2B:ZFAND3
AC025259.3:MYH11	CDC42SE1:TM2D1
AC036108.2:EEF1A1	GON4L:ATP8B2
AC053503.4:TPM2	RP11-276H7.3:SEC16A
AF001548.2:FLNA	TTC9C:RGS9
B2M:MYH11	PPME1:SORBS1
DPYSL3:MYH11	UVRAG:ZMAT4
IGH@:DUSP1	RP11-727A23.5:HK1
IGH@:SYNM	HSD11B1:GOLIM4
IGK@:DES	CORO1C:FAM107A
MYH11:UBC	TMEM117:GNB1
PCSK7:DES	MARS:STAT6
PCSK7:MYL9	MON2:KAT6B
RPL3:MYH11	RP11-745O10.4:CNOT4
DES:ACTA2	CPSF6:CHMP1A
GAPDH:TAGLN	CPSF6:STXBP5
IGH@:MYL6	RAD52:DDX24
IGH@:SMTN	GAS6:RPTOR
IGH@:TIMP3	CDC42BPB:SLC25A13
MYH11:CCN1	FERMT2:AGK
MYL6:MYH11	SAMD4A:TPM1
PCSK7:MYLK	PCNXL4:ZBTB1
SYNPO2:IGH@	NSUN4:HEXDC
ACTB:MYLK	NSUN4:AP4M1
AF001548.1:IGHG1	INO80:GPSM2
AF001548.1:IGK@	MAPKBP1:ELAC2
AF001548.1:TAGLN	GANC:HYKK
AF001548.1:ZFP36	SPPL2A:TIMMDC1
AL513217.1:MYH11	VPS13C:FAM118A
EEF1A1:MYL9	TPM1:RAB27A
FLNA:ACTG2	LMAN1L:MTERF4
IGH@:CANX	ADAMTSL3:SH3GL3
IGH@:COL16A1	IGF1R:FAM156B
IGH@:COL4A2	MYH11:TPM1
MYH11:CLU	NFIA:YAP1
MYH11:SPARCL1	UQCRC2:UCHL5
MYH11:SPTAN1	C16orf52:EEF2K
MYLK:EEF1A1	NUP93:FAM192A
MYLK:IGK@	CMC2:EYA4
NDE1:EEF1A1	EFTUD2:RP1-317E23.6
PCSK7:CSRP1	RP13-104F24.2:ENOSF1
PCSK7:IGH@	AMZ2:SPCS1
A2M:MYH11	NAA38:TRPC1
AC093484.3:FLNA	RP11-599B13.6:HUWE1
AF001548.1:IGKC	DYM:RPRD1A
AF001548.1:SRRM2	POLI:SEC31B
AF001548.2:EEF2	POLI:DIS3L
AF001548.2:IGK@	CYR61:GLRX3
AL138963.4:ACTG2	SLC44A2:TMEM50B
BACH2:IGH@	MIDN:TFDP1
CALD1:NEAT1	GNA11:SBNO2
DA750114:MYLK	ZFP36:IGF1R
DDX5:MYH11	TRPM4:SNRNP70
DPYSL3:IGH@	C19orf48:NPIPB5
FARP1:MYH11	U2AF2:RP11-38L15.8
IGH@:COL6A2	ZNF606:ZBTB44
IGH@:DPYSL3	RBP7:PHF13
IGH@:MACF1	CDK5RAP1:CBFA2T2
IGH@:MRFAP1	NRIP1:AF127936.9
IGH@:NONO	PTPN4:RALB
IGH@:PARVA	APP:SMOC1
IGH@:PDLIM7	ZEB2:FHL2
IGH@:CSRP1	KLF7:PMS1
LPP:ACER3	C2orf43:FBXL5
MYH11:A2M	RHBDD3:RDH11
MYH11:EGR1	SH3YL1:KIT
MYH11:HSP90B1	PIK3IP1:SMYD2
MYH9:DES	SREBF2:ASCC1
MYLK:IGKC	SENP7:STAG1
NDE1:FLNA	VGLL4:DTNB
NEAT1:MYL9	ACPP:CHMP1A
NUCB1:MYH11	ACPP:MTX2
SYNPO:WWOX	ACPP:AHSA2
AC006064.4:MYH11	ACPP:USP39
AC053503.4:CSRP1	ACPP:AKAP7
AC053503.4:NEAT1	U2SURP:ATR
ACTA2-AS1:FLNA	NLGN1:PLCH1
AF001548.1:ACTG2	ATP11B:VPS8
AF001548.1:FLNA	DYNC1LI1:CLASP2
AF001548.2:IFITM1	DOCK3:CNOT10
AF001548.2:NEAT1	PHF7:LEMD2
AF001548.2:ZFP36	GNL3:MBTPS1
AP002490.1:IGK@	FBXL5:RP11-665G4.1
CELF1:MYH11	RP11-130F10.1:TRAPPC9
COL16A1:MYH11	FAT1:PDCD6
CRLF2:ARSA	RBM47:SLAIN2
EEF1A1:ACTG2	KDR:MAT2A
EEF1A1:TMSB4X	ATP5I:MKL2
FLNA:MALAT1	ANKRD17:SND1
FLNA:RPL3	RP11-440L14.1:ERICH1
FOS:IGH@	FBXL21:AASDH
IGFBP5:MYH11	IK:RBM5
IGH@:DDX39B	MIR143HG:CTC-260F20.3
IGH@:DYNC1LI2	RNF145:FAM169A
IGH@:GDI1	RP11-1379J22.5:FAM177A1
IGH@:NFE2L1	TRIM52:SKI
IGH@:PABPN1	GPBP1:FAM174A
IGH@:PRELP	TTC37:SNRNP70
IGH@:RBM6	TRAM2:CAP2
IGH@:SORBS1	BACH2:QKI
LMOD1:TPM2	ZNHIT1:LTBR
MYH11:ACIN1	IMMP2L:SRPK2
MYH11:EID1	ZNF746:MRPL33
MYH11:MCAM	TTYH3:GNA12
MYLK:TAGLN	GLI3:ZNF384
NDE1:PSAP	COA1:STK17A
NDE1:TPM2	POM121:NSUN5
NIBAN1:MYH11	SUN1:TMPRSS2
PGM5:MYH11	ST3GAL1:EFR3A
SORBS1:MYH11	PTK2:DENND1A
SPARC:MYH11	PTK2:MGST3
TMSB4X:EEF1A1	EPHX2:MROH8
TPGS2:MYH11	PCMTD1:CDK13
ZFP36:FLNA	RB1CC1:CPQ
AC002398.2:FLNA	ZBTB10:FSBP
AC002398.2:NEAT1	NR6A1:ATP1B3
AC002398.2:PGM5-AS1	COL5A1:SLC25A25
AC015712.2:MYH11	PTGDS:NFATC4
AC022966.1:MYH11	TPM2:LUC7L
AC025259.3:FLNA	TPM2:FLNA
ACTA2:IGK@	ATP11C:MAP4K3
ACTA2-AS1:DES	RPL10:LMAN1L
ACTA2-AS1:UBC	MIR222HG:PSPC1
AF001548.1:DES	HUWE1:ATP5C1
AF001548.1:NR4A1	CCDC7:RSF1
AF001548.2:CSRP1	MSMB:VCPKMT
AF001548.2:LENG8	SGMS1:WDR70
AF001548.2:MYL9	MINPP1:PGBD2
AF001548.2:SYNPO2	LARP4B:B2M
AK3:CDC37L1-DT	BDNF-AS:ACPP
AP000892.4:MYH11	CSTF3-AS1:EVL
AP002490.1:COL1A2	CHRM1:EIF4H
AP002490.1:IGKC	PLA2G16:GPBP1
APLP2:MYH11	PBX1:DDR2
CALD1:MYLK	PBX1:RAB3GAP2
CALD1:TPM1	SF1:MLLT4
CCN1:RPL3	MALAT1:POMT1
COL14A1:AHNAK	MALAT1:AP3B1
EEF1A1:C7	MALAT1:DHRSX
EVA1C:FAM86B3P	MALAT1:ADRBK1
FLNA:SQSTM1	MALAT1:BZW1
FOSB:MYH11	C11orf80:DMD
HMG20A:IGH@	INPPL1:PMF1-BGLAP
IGH@:AZGP1	CTSC:DYNC2H1
IGH@:C1S	DENND1B:BIRC6
IGH@:CDS2	KCTD3:PDXDC2P
IGH@:DDX6	EPS8:DERA
IGH@:GLUL	LRRK2:AASDH
IGH@:HMG20A	RSRP1:LUC7L3
IGH@:NAPA	NTF3:NFYB
IGH@:STAT3	HSD17B6:RIMKLB
IGH@:ZBTB4	TBK1:RP11-514P8.6
IGH@:BANK1	WIF1:WNK1
IGK@:NR4A1	MDM2:PHKA2
IL3RA:MYH11	CPSF6:ZNF454
KTN1:MYH11	FGF14-IT1:FGF14
LINC01087:LINC01297	COL4A2:ANKRD10
LINC01297:LINC01087	SERINC2:SLC3A2
LPP:ACTB	ZMYM2:UPF3A
MXRA7:MYH11	VPS36:SDF2
MYH11:APLP2	THRAP3:HBP1
MYH11:C1QC	PCDH9:PDS5B
MYH11:HMGN1	LINC01297:ZNF195
MYH11:HSPB1	HNRNPC:DPH6
MYH11:JUN	CHD8:LGALS3
MYH11:NBL1	NIN:SPTSSA
MYH11:NCL	AP5M1:PTP4A2
MYH11:REST	PPM1A:SRBD1
MYH11:SEPTIN9	B2M:RP11-96O20.4
MYH11:SFPQ	TRPM7:SNURF
MYH11:TGM2	LMAN1L:PPP1R12C
NDE1:LMOD1	ULK3:NEAT1
NKTR:IGK@	FANCI:AHSA2
PCSK7:GANAB	GNPTG:MGRN1
PCSK7:TPT1	UBFD1:CREB3L4
PRPF8:MYH11	TNRC6A:PHKB
RPL8:MYH11	ZNF785:ADAP1
SCAF1:FLNA	PRPSAP2:ZFYVE9
SEPTIN9:MYH11	HIC1:GNAI3
TUG1:MYH11	CRLF3:LRPPRC
AAMP:IGH@	SPOP:COL4A1
AC002398.2:EEF1A1	APPBP2:MGP
AC005944.1:NEAT1	KDM6B:CAMKK1
AC008440.2:MYH11	CYTH1:PKNOX1
AC008440.2:TNS1	SLC38A10:ERICH1
AC025165.2:TPM2	CIRBP:LMAN1L
AC036108.2:BOC	NOTCH3:RPA1
AC036108.2:NEAT1	CTC-360G5.8:GPI
AC036108.2:SORBS1	TMEM143:PCBP2
AC067930.5:PSAP	ZNF528:ZNF532
AC139795.2:MYADM	ZNF888:ROBO1
AC145207.2:FLNA	BTBD3:ZC3H11A
AC243562.3:B2M	ATP9A:FHL1
AC243562.3:DNM1P41	VAPB:RP5-907D15.3
ACSS1:APMAP	SPATC1L:RNF126
ACTA2-AS1:MAOB	NRIP1:OSTM1
ACTA2-AS1:MAP4K4	GRIK1:GOLGA2
ACTA2-AS1:TNS1	SCAF4:PRR4
ACTB:HK1	AC097721.2:CBWD3
ACTG2:CCN1	ZEB2:ARHGAP15
ACTG2:TPM2	DDX1:ACTG2
AEBP1:FLNA	AC007405.6:STK39
AF001548.1:ATN1	DFNB59:FCGRT
AF001548.1:RACK1	TTN-AS1:UBR3
AF001548.1:SLC12A4	SCHLAP1:UBE2E3
AF001548.1:SYNPO2	NCKAP1:YY1
AF001548.1:TBX3	CFLAR:CD47
AF001548.2:CDC42EP3	C2orf43:LAPTM4A
AF001548.2:IGFBP3	DNAJB2:STK36
AF001548.2:PALLD	SF3A1:RGL2
AF001548.2:TGFB2	COPS7B:C2orf82
AF001548.2:USP36	KIF1A:BRI3
AL139317.3:AC027290.2	ABHD1:RASSF3
AL162417.1:MYH11	CYP1B1-AS1:PRKD3
AL671710.1:AC005258.1	FOXN2:EPC2
AP001453.1:TRPT1	COMMD1:PRKCI
AP002490.1:FLNA	DCTN1:ASAP3
AP1G1:MYH11	LSAMP:RNGTT
ARIH1:MYH11	VGLL4:CAB39
ASPH:MYH11	CPNE4:CADM2
ATG7:MYL9	CPNE4:ARL13B
ATP1A1:LPP	DNAJC13:SRSF1
BEST1:KIAA1217	SERP1:RIN2
BRAF:KLK3	NAALADL2:CCDC50
CAPN1:MYH11	UBE2E2:CMC1
CAPN1:TAGLN	LRRFIP2:PEX6
CCDC152:MYH11	NKTR:CAPZB
CD99:MYL9	FHIT:CTNNB1
CDC42BPB:MYH11	LRIG1:MORC4
CENPO:MYL9	GRM7:EZR
CHD9:PPP1R12B	THUMPD3-AS1:LAMA3
CHRNB1:MYL9	PPP3CA:HERC3
CNN1:COL16A1	TET2:PPA2
CNOT1:MYH11	UVSSA:KLK2
COL14A1:FLNA	RP11-83A24.2:ASB5
COL6A2:NUCB1	CD38:ZMYM2
CPSF6:AOPEP	SORBS2:IGFBP7
CRHR1-IT1_:MYH11	PIGG:PIBF1
CRMP1:TAGLN	BDP1:SLC30A5
CSDE1:IGK@	TRIM36:RAD50
CSRP1:ACPP	KIF3A:CHRNA2
CUX1:MYH11	AFF4:CTNNA1
DES:CAST	CTD-2270F17.1:AKAP1
DES:COL6A3	IL6ST:PAIP2
DES:KLK3	CTC-436P18.1:USP10
DES:TNS1	RASA1:FMR1
EEF1A1:C1ORF112	CTD-2215E18.1:LINC01340
EEF1A1:DAB2IP	RGL2:SF3A1
ENPP5:LPP	ATG5:CLYBL
EWSR1:BVES	PDE7B:PERP
FGFR1:DES	UTRN:FBXO30
FLNA:CALU	ARID1B:ZDHHC14
FLNA:HNRNPF	RIPK1:ST6GAL1
FLNA:MFN2	FKBP5:ANTXR2
FLNA:NEFH	PPP2R5D:ODF2L
FLNA:ZFP36L1	NDUFB2:ETV1
GAPDH:MYH11	LFNG:EIF3B
GPSM2:IGK@	PSPH:HSD17B12
HDAC9:GJC1	GS1-124K5.3:ZNF121
HELLPAR:MYH11	HIP1:FZR1
HSPG2:EEF1A1	SHFM1:CPNE4
IGFBP5:CALD1	PTCD1:TRRAP
IGH@:ADAMTS4	CHRNA2:PHC2
IGH@:BAK1	PROSC:PHF20L1
IGH@:CLIP3	VPS13B:MBOAT2
IGH@:DNAJB2	PTGR1:FAM213A
IGH@:E4F1	FNBP1:CDC42EP5
IGH@:FURIN	POMT1:SUN1
IGH@:KIF1C	PNPLA7:NOXA1
IGH@:MLLT6	ABHD17B:ASTN2
IGH@:NISCH	HNRNPK:UHRF2
IGH@:PLAT	MORF4L2:SNRNP70
IGH@:RAP1A	RGN:TMEM2
IGH@:RRP15	CLK2:UBA1
IGH@:SLC12A4	SH3PXD2A:TBX2-AS1
IGH@:SRSF7	SHOC2:HNRNPH3
IGH@:SYNE2	RP11-12J10.3:COX6C
IGH@:TBX3	PTPN20A:SVIL
IGH@:TIMP2	CCAR1:ECHDC2
IGH@:TRIM26	DDX21:SACS
IGH@:VPS4A	SAR1A:CCDC109B
IGH@:CFL1	ECD:MCU
IGH@:BCL6	VCL:CAPZB
IGH@:BACH2	RNH1:CSNK1E
IGK@:CSDE1	NTNG1:ABCD3
IGK@:GNAI2	NCAM1:LIFR
IGK@:KLK3	ZBTB16:ALG9
IGK@:ZNF853	RP11-166D19.1:C9orf3
IL6ST:FOXP1	GLB1L2:APLP2
IRF2BP2:RAB3D	COPB1:TOMM7
ITGA5:MYH11	RP11-326C3.7:SKI
JCHAIN:MYH11	PGAP2:LTBP4
JSRP1:ALG12	NBPF12:MTDH
KANK2:DES	CELF1:GRSF1
KLK3:ACTA2	LINC01138:AKT3
KLK3:BRAF	GATAD2B:GOLGA1
KLK3:CCN1	ETV3:CRLS1
LINC00882:AC079382.2	VPS51:HIF3A
LPP:ATP1A1	MALAT1:HNRNPH1
LTBP4:TPM2	SUV420H1:RP4-559A3.7
LUC7L:MYH11	ZNF215:PLEKHM1
MAVS:FLNA	FCHSD2:TPM1
MTMR10:MYH11	GAS5:EIF3B
MXRA7:FLNA	EMC1:VPS11
MYADM:LINC02210	TAF1D:FTH1
MYH11:ACTN4	C11orf54:PLEKHH2
MYH11:AP1G1	DENND1B:MNDA
MYH11:AR	IKBKE:NVL
MYH11:CNOT1	SPRTN:PAIP2
MYH11:DNAJA1	RPL11:TEAD2
MYH11:DSTN	AHCTF1:COL4A5
MYH11:EIF4G1	PFDN5:TSPAN32
MYH11:H1F0	HNRNPA1:HNRNPD
MYH11:HSPG2	TMEM194A:AC206360.1
MYH11:KANK2	RP1-125I3.2:RBM34
MYH11:MICOS10	CPSF6:LARP4B
MYH11:MRNIP	CPSF6:GATA6
MYH11:PSME2	TMTC2:PPFIBP1
MYH11:RHOB	TINAGL1:ACTG1
MYH11:SERF2	XPO4:TPM1
MYH11:TACC1	STARD13:POLR1D
MYH11:XBP1	COG3:SPATA18
MYL6:TAGLN	AKT1:PTMS
MYL9:CALD1	STRN3:TRPC1
NDE1:CNN1	SZT2:HAUS4
NDE1:CSRP1	PPP2R3C:SPTBN1
NDE1:DDX17	RP11-407N17.3:HAUS4
NDE1:NR4A1	NIN:THYN1
NDE1:PTMS	FRMD6:TOX2
NDE1:SLC1A5	RHOJ:PLCB4
NDE1:SRSF3	GPHN:ZDHHC21
NDE1:TPM1	TUBGCP5:NIPA2
NES:MYH11	RP11-624L4.1:RP11-265N7.1
NFIX:MYH11	MAN2C1:C9orf3
NR4A1:MYLK	SEC11A:STAG1
NUCKS1:MYH11	RP11-97O12.7:EP300
OS9:IGH@	MYH11:PIGL
PCSK7:A2M	PRKCB:CD53
PCSK7:BHLHE40	COQ9:PRKAR1A
PCSK7:BRD2	MPG:GNAS
PCSK7:MALAT1	FLCN:RNPC3
PCSK7:PRRC2B	PEMT:KDM6B
PCSK7:PTGDS	TVP23B:SETX
PCSK7:STAT1	ALDH3A2:PREX2
PGM5:AHNAK	SPECC1:YWHAH
PODN:TAGLN	ERBB2:LTBP4
PRPF3:RPRD2	CYB5D2:UBE2G1
PRUNE2:MYH11	STAT5B:BPTF
RBM4:MYH11	ITGA3:RNF135
RDH11:MYH11	ABCC3:MPHOSPH8
RPL28:EEF1A1	LUC7L3:HMGCS1
S100A6:MYH11	INTS2:TRAPPC8
S100A6:NEAT1	CHD3:NAA38
SETD2:ACTG2	SPIRE1:NRK
SLC24A3:IGK@	RPRD1A:HIPK3
SLC39A6:MYH11	HAUS1:ME2
SLC5A2:MYH11	RP11-35G9.5:NSD1
SLMAP:MYH11	EIF3G:CD82
SORBS2:MALAT1	ILF3:SMARCA4
SPIN1:MYH11	ZSWIM4:QTRT1
SULF1:MYH11	CTD-2291D10.4:FAM21A
TACC1:MYH11	CTD-2017D11.1:TAF15
TAF1D:MYH11	SIPA1L3:PEPD
TAGLN:ACTN4	GMFG:CAPN12
TAGLN:CLU	GLTSCR2:CSDE1
TAGLN:DST	GYS1:METTL3
TCHP:MYH11	C19orf48:CAPN1
TEX21P:ZBTB25	ZNF350-AS1:WAC
TPM2:IGK@	ZNF432:FTSJ2
TPM2:JUN	ZNF787:KDM4B
TSC2:MYH11	ZNF552:SLC37A1
UBC:AC093512.2	RP4-734P14.4:USP9Y
UBXN10-AS1:PLA2G2C	BLCAP:FAM156B
VIM:MYH11	SLC23A2:VPS45
VMP1:MYH11	CRLS1:NDUFA4
XBP1:MYH11	RGS19:TACC3
YBX1:HSPB8	RPL31:MYH11
ZACN:KLK3	GREB1:NAMPT
ZBTB25:TEX21P	NCAM2:APP
ZBTB4:ACTG2	SCAF4:CHMP1A
ZNF783:HNRNPH1	COL18A1:LCNL1
ACTA2:DMD	RBMS1:ARHGAP15
ACTA2:FUS	METTL5:RPS4X
ACTB:CHMP1B	GORASP2:YLPM1
AF001548.1:SNRPD2	ITGAV:MRPS21
AKAP1:SP100	FTCDNL1:RIPK1
AP4B1:BCL2L15	NDUFA6-AS1:GTF2I
APTR:CCNI	MICAL3:C9orf3
ATP6V1B2:MYH11	EWSR1:ATP5J2-PTCD1
BABAM1:ACTG2	TRIP12:NDUFB2
C1QTNF2:CCNJL	TIMP3:C7orf55-LUC7L2
CD27-AS1:NDC80	APOL3:RBCK1
CERT1:MYH11	RAMP1:SLC25A3
CHD8:METTL3	SBF1:COL4A2
CNOT6:WTAP	WDR43:PPP1CB
CUL1:CSRP1	XDH:CAPN13
CYSLTR2:KPNA3	BIRC6:PMP22
DAG1:MYH11	KANSL3:ZBTB1
DPP9:MYH11	ABI3BP:RAB5B
DYM:MYH11	ABI3BP:MAP4
EBF1:SCAMP1	NFKBIZ:TOPBP1
FAM117A:JMJD7-PLA2G4B	BBX:NSUN6
FOXP2:TES	GSK3B:KPNA1
FPGS:AL162586.1	CCDC14:COL6A2
GALK2:MYH11	SERPINI1:AMY2B
GATC:MYH11	CLASP2:OSBPL9
GBP3:RBMXL1	ITGA9:KLHL8
GRIPAP1:MYH11	ITGA9:GOLGA4
GTF2H5:EZR	SNRK:RBMS3
HADHA:DES	RP13-131K19.1:INTS4
IMMP2L:EXOC4	CYB561D2:SUMO2
LRRFIP2:TOP2B	GRM7:SND1
MAP3K14-AS1:MYH11	FOXP1:FAM208A
MAPK9:ANXA5	EIF4E3:FOXP1
MIB1:SETBP1	NPNT:PPA2
MRPL32:SEPTIN7	MGST2:SCAPER
MYH11:ABCF1	INPP4B:DDX60
MYH11:CROCC	ARHGAP10:EDNRA
MYH11:DIAPH1	SPOCK3:ARHGAP10
MYH11:DPP9	MRFAP1L1:DCAF11
MYH11:SRSF3	PCGF3:NOP14
MYLK:SCAND2P	SCARB2:PPA2
NDE1:ADGRG1	CCNI:USO1
NDE1:DES	AFAP1:LRPAP1
NDE1:TNS1	HSD17B4:TRAK1
NEK1:MYH11	C5orf56:FNIP1
NELL2:ACTR10	PAIP2:UBE2D2
NOC4L:SLC12A7	PDLIM7:NUMA1
NUP42:CNTLN	ZFR:NR2C1
NUP98:MYH11	PIK3R1:ANKH
PIGT:WFDC2	PTCD2:ARHGAP29
PRDM6:SNX24	EDIL3:CSNK1A1
PRKCH:SFI1	MEF2C-AS1:C5orf30
RBBP4:MYH11	POLR3G:PGM5
SPOP:CSRP1	KIAA0825:FAM172A
SRSF3:MYH11	GCNT2:EPB41L5
STUB1:TPM2	GCNT2:SENP2
TAGLN:HOOK2	TPD52L1:HDDC2
TMEM35A:FLYWCH1	GFOD1:FAM178A
TMEM50B:MYH11	AHI1:BCLAF1
TMEM87A:SMG1	AIG1:CRACR2A
ZKSCAN1:MYH11	GMNN:SLC22A23
ZNF131:SHOC2	TAF11:CIRBP
THBS1:MYH11	RREB1:CEACAM1
FLNC:MYH11	PILRA:GSTM2
MYH11:ITGA5	TRIM56:DENND2A
MYH11:COL6A2	KDM7A:MKRN1
ADAMTS4:MYH11	WDR60:BPHL
MAT2A:MYH11	AC005154.6:ITGAL
MYH11:ADAMTS4	ELMO1:TWISTNB
MYH11:MAT2A	ZNF117:NFIA
DES:THBS1	SUN1:KCTD15
THBS1:DES	STEAP2:THSD4
CLU:MYH11	ACN9:TBK1
NR4A1:MYH11	AZGP1:ARF4
AKAP12:MYH11	YWHAZ:DAZAP1
CDKN1A:MYH11	PHF20L1:ABCC5
MYH11:AKAP12	LRRC24:EEF1D
SERPINE1:MYH11	PROSC:RP4-613B23.5
COL4A2:MYH11	POLB:SENP3
HSP90AB1:MYH11	NSMAF:STXBP5
MYH11:MT2A	MTDH:CPQ
MYH11:MALAT1	MAMDC2:PGM5
MYH11:RPL3	PBX3:MRRF
ACTG2:THBS1	DPM2:FAM102A
DUSP1:MYH11	SWI5:PYGM
MYH11:DUSP1	GBGT1:NFYB
THBS1:TPM2	PTGDS:PLSCR1
MYH11:TLN1	UBAP1:LMF1
MYH11:BTG2	TPM2:FAHD2A
MYH11:FTH1	UHRF2:KDM4C
MYH11:LMNA	HNRNPK:ADAMTS9-AS2
MYH11:MEG3	SPIN1:SCRN1
COL6A2:EEF1A1	ARMCX4:YY1
DES:ITGA5	OFD1:RPL6
EEF1A1:COL6A2	MIR222HG:SMAD4
GADD45B:MYH11	GRIPAP1:ACTG2
ITGA5:DES	TTTY10:KDM4C
MYH11:RPL4	LINC00278:GNAS
MYH11:TIMP1	PROSER2:C1orf43
ZFP36L1:MYH11	RP11-108K14.8:GLTSCR1L
ADAMTS4:FLNA	PARD3:SVIL
COL4A1:MYH11	DDX50:CCAR1
FLNA:ADAMTS4	ACTA2:MLLT6
CSRP1:MYL9	PYROXD2:PDCD11
EEF1A1:MAT2A	TTC12:CHMP1A
FOSL2:MYH11	REXO2:LAMC1
MYLK:THBS1	CADM1:ASAH1
RHOB:MYH11	VPS13D:PHF10
THBS1:MYLK	CD81:PHF20
EGR1:MYH11	PRDM2:UBE2N
IGFBP4:MYH11	NUP98:ZNF143
MYH11:IGFBP4	PIAS3:GSTA4
MYLK:DES	POGZ:PKP4
TGM2:MYH11	MEF2D:SPINK5
C11ORF96:MYH11	TMX2:PATL1
MYH11:ATP1A1	CTNND1:ALOX5
MYH11:C11ORF96	PPOX:RNF181
MYH11:GSN	FTH1:FADS2
MYH11:JUNB	PBX1:PRRC2C
MYH11:SVIL	RAD9A:SP1
MYH11:ZFP36	CCND1:INPPL1
SVIL:MYH11	SLC35E2:XPO5
THBS1:TNS1	RFWD2:MIER1
ZFP36:MYH11	CAPZB:HP1BP3
COL4A2:EEF1A1	SWAP70:EIF1
MAT2A:DES	PKP1:CCDC88C
MAT2A:THBS1	ELF3:NPEPL1
MFAP4:MYH11	MIR205HG:KDM3A
MSN:MYH11	MIR205HG:C9orf3
MYH11:MSN	MLXIP:C1S
MYH11:TIMP2	PLEKHA5:FNDC3B
SPARCL1:MYH11	KRAS:CCDC14
THBS1:MAT2A	STK38L:AAR2
TSC22D1:MYH11	TSPAN9:MED13L
ZFP36L1:FLNA	LUZP1:KIF3B
ACTA2:EEF1A1	TMEM106C:POT1
ACTA2:TAGLN	RP11-302B13.5:FKBP9
AL049839.2:MYH11	FAM19A2:ARID2
CALD1:EEF1A1	RP3-461F17.3:FTH1
CRISPLD2:MYL9	SRSF4:CGNL1
EEF1A1:CALD1	EEA1:MRPL42
FLNC:MYL9	ZMYM4:CCDC82
HSPA8:MYH11	RP11-371E8.4:HDGFRP3
MYH11:AL049839.2	EVL:CPLX1
MYH11:EIF4A1	MEG3:MZF1-AS1
MYH11:PALLD	HSP90AA1:CDC42BPB
MYH11:STAT3	HSP90AA1:MXI1
MYL9:FLNC	EIF5:HDLBP
MYL9:MAT2A	CCNB1IP1:NOP14
PALLD:MYH11	RNASE7:MRFAP1L1
ACTG2:COL6A2	PRKD1:SRSF11
ADAMTS4:THBS1	HECTD1:CHD8
BTG2:THBS1	TTC6:FAM193A
COL6A1:DES	FOS:MYH9
COL6A2:DES	GABRG3:CTC-260E6.6
DES:COL6A1	MEIS2:C15orf41
EEF1A1:A2M	GANC:PRRC2C
EEF1A1:CNN1	MYO5A:TEX9
EPAS1:MYH11	MAP2K5:ZFPL1
FLNA:ZFP36	PEAK1:PRDM2
MYH11:EPAS1	DNAJA4:UBB
MYH11:MYL6	IQCK:YWHAH
TAGLN:AHNAK	ARHGAP17:P4HB
THBS1:ADAMTS4	KCTD13:CLU
TNS1:DES	USB1:FAM192A
ACTB:ADAMTS4	AC009120.4:ECHDC2
ADAMTS4:EEF1A1	FENDRR:FZD10-AS1
CNN1:THBS1	COX10:HS3ST3B1
CRISPLD2:NEAT1	UBB:ACTG1
FLNA:TNS1	PRKCA:CRLS1
MYH11:PTMA	FUBP1:HNRNPK
MYL9:PCSK7	CCDC57:EWSR1
TAGLN:BTG2	ZNF519:MCEE
TNS1:FLNA	RPRD1A:FRS3
ACTA2:NEAT1	TCF4:CTSA
ACTN1:DES	ENOSF1:RP4-647C14.3
CLU:TPM2	CNDP2:PHF2
DES:ACTN1	SBNO2:CEP72
DES:ADAMTS4	TPM4:RP1-151F17.1
DES:MEG3	DOT1L:GLTSCR1
EEF1A1:MYLK	CTD-2017D11.1:EIF2S3
FBLN1:EEF1A1	CEP89:PHF7
FLNA:BTG2	SIRT2:CEL
FLNA:JUNB	UBXN6:CHAF1A
FLNA:MEG3	SEPW1:TUBGCP2
FLNA:SYNPO2	PPP1R15A:FXYD5
JUNB:FLNA	ZNF813:CTC-454I21.3
KDM6B:MYH11	SAFB:ERN2
MEG3:FLNA	BSG:SHC2
MYH11:AC025259.3	ZNF274:THRAP3
MYH11:LAMB2	GTF2F1:KHSRP
MYH11:LIF	UBOX5:HERC2
MYH11:MCL1	BLCAP:TGIF2
MYH11:RPL13	CSE1L:ZFAS1
SYNPO2:FLNA	GPCPD1:UTY
TAGLN:TPT1	TCFL5:CHMP1A
TPM2:CLU	KCNJ15:TTC3
ACTA2-AS1:THBS1	ZEB2:HAT1
DES:DUSP1	COL6A2:ADIRF-AS1
DES:RHOB	FIGN:WHSC1L1
DES:SERPINE1	KLHL23:GLUL
DUSP1:THBS1	WIPF1:RNF111
FLNC:MAT2A	ZNF804A:LTBP4
HNRNPH1:MYH11	NRP2:DIS3L2
MYH11:CCL2	TRIP12:SPATS2L
MYH11:FOSB	CAB39:STK39
MYH11:NFE2L1	COPS7B:THAP4
MYH11:RPS4X	COPS8:ITPR2
MYH11:SLC7A5	EIF3L:CBY1
MYH11:TUBA1B	ST13:IL17RC
NAMPT:TAGLN	LTBP1:RTN4
NDE1:THBS1	RMDN2-AS1:TERF2IP
NR4A1:DES	MAP4K3:MSH6
SERPINE1:DES	EPAS1:HECW2
SLC39A14:MYH11	PCBP1-AS1:C1S
SLC7A5:MYH11	LINC00969:AIFM2
TAGLN:NAMPT	SENP7:ACAD11
TAGLN:SOD2	IFT57:CBLB
TGM2:TAGLN	GATA2-AS1:PTCD3
THBS1:NEAT1	EIF4A2:ACTL6A
TP53INP2:MYH11	CLASP2:CTD-2410N18.5
CRISPLD2:PCSK7	CTDSPL:TMF1
CRISPLD2:THBS1	EIF1B-AS1:CMSS1
DES:COL4A1	ARIH2:IP6K2
DES:CRISPLD2	ARHGEF3:ZNF599
EEF1A1:AF001548.2	RPP14:GPBP1L1
EEF1A1:CDKN1A	GXYLT2:CLASP2
FLNA:HNRNPA2B1	PPP3CA:SEC24B
FLNA:RPS24	NOP14:TNK2
FLNA:VCL	PCDH7:CCDC14
IL4R:MYH11	PCDH7:MBOAT1
ITGA5:NEAT1	UGDH-AS1:CHFR
MYH11:SERPING1	PDLIM5:EPHA5
NEAT1:ITGA5	MARVELD2:CDK7
PCSK7:CRISPLD2	CTC-441N14.2:CTB-131B5.5
PLEC:MYH11	LINC01184:MARCH6
SERPING1:MYH11	AC034220.3:DMXL1
SPARCL1:THBS1	MATR3:COL23A1
SYNM:THBS1	ANXA6:STRAP
TAGLN:NDE1	CANX:RUFY1
TIMP3:TAGLN	PIK3R1:ZNF202
VCL:FLNA	ATG10:RGMB
WDR1:MYH11	DAQB-335A13.8:DAQB-335A13.26
ACTA2:EEF2	ATAT1:GIT2
AL138963.4:MYH11	RNF217:PEX7
ATP2A2:TAGLN	JARID2:DTNBP1
C1QTNF1:MYH11	TIAM2:IFT172
CHRDL1:NEAT1	ARID1B:WDFY3
CLU:TAGLN	TMEM181:COX7A2
CSRP1:ACTG2	XXyac-YX65C7_A.2:VPS13A
CSRP1:FLNC	HIST1H2BC:SEMA3F
EMP1:THBS1	BTN2A1:C6orf57
EPAS1:THBS1	PPP2R5D:DDX52
ETS2:MYH11	RNGTT:IBTK
FLNC:NEAT1	CCNC:CCDC64
FLNC:NR4A1	AP4M1:CYP3A5
GLUL:MYH11	GIGYF1:HSP90AB1
MYH11:AL138963.4	NAMPT:RHEB
MYH11:C1QTNF1	CAV1:MLLT1
MYH11:COL1A2	CUL1:NT5C2
MYH11:LRP1	IKZF1:ACN9
MYH11:MYADM	CCDC146:RSBN1L
MYH11:SAMD4A	STEAP2:TP63
MYL9:SPARCL1	TECPR1:SERPINB1
MYL9:ZFP36	OPLAH:CDK14
NDE1:NEAT1	RNF170:PCMTD1
NEAT1:NDE1	FNTA:HOOK3
NR4A1:FLNC	PCMTD1:C9orf3
PCSK7:TNS1	ASPH:C8orf44-SGK3
SAMD4A:MYH11	IKBKAP:GNAS
SOCS3:MYH11	AKAP2:UBAP2
STOM:MYH11	MAPKAP1:METAP1
TAGLN:A2M	NTRK2:ATP10A
TAGLN:TPM1	NANS:SERPINB6
THBS1:EMP1	CUL4B:NPM1
THBS1:LIF	FHL1:MID2
TIMP3:EEF1A1	RBM10:ATP1B3
TPM1:ACTB	AKT3:ADSS
A2M:DES	DHTKD1:MAPRE1
ACTB:EGR1	SVIL-AS1:MTERF4
ACTB:NR4A1	FAM208B:KMT2E
BEST1:FLNA	SRGN:CSTF3
C7:MYH11	TRMT13:FIG4
CALD1:DES	SIDT2:GAS5
CALD1:TAGLN	NOTCH2:HS2ST1
CD63:MYH11	DNAJC24:SLC25A17
CFL1:MYH11	NUP98:SPON2
CLU:MT2A	SEMA4A:CYB5R1
CLU:NEAT1	SEMA4A:PSMD4
CRISPLD2:CNN1	MALAT1:NCSTN
CRISPLD2:EEF1A1	CFL1:FLNA
DDX21:MYH11	CCDC82:ACTN1
DES:A2M	NUCKS1:PGLS
DES:MT2A	HP1BP3:MALSU1
DES:NDE1	CMKLR1:NEGR1
EEF2:ACTG2	RSRC2:LINC00339
EGR1:ACTB	RAB3GAP2:PRRC2C
FBLN1:TAGLN	ETNK1:ERC1
FLNA:TMSB4X	SKI:SS18L1
FLNC:ACTA2	ZBTB40:PCYT1A
ITPRIP:MYH11	CPSF6:RBBP6
LENG8:DES	RAB3IP:TMED10
LENG8:MYH11	TMTC2:ANXA8L1
MCAM:MYH11	TMTC4:HGS
MEG3:THBS1	HSPH1:SLC22A23
MYH11:HSP90AA1	ELF1:MAP2K6
MYH11:ITPRIP	RP11-74J13.8:ADAM20
MYH11:KIF1C	TPT1-AS1:TPM2
MYH11:PLAT	INTS6:SUGT1
MYH11:RBBP7	ITPK1:UBC
MYH11:YBX3	DYNC1H1:WAC
MYL9:NEAT1	HECTD1:ANKRD10
MYLK:CLU	RDH11:RP11-505P4.7
MYLK:CSRP1	B2M:UBAC2
NFKBIA:MYH11	FAF1:KDELR2
PCSK7:MAT2A	RPS27L:BUD13
PYGB:MYH11	THSD4:MCU
RBBP7:MYH11	CD276:SPDEF
RPL30:MYH11	CHD2:LINC01578
THBS1:DCN	MYH11:SLC38A1
THBS1:JUNB	XYLT1:STARD10
THBS1:PPP1R12B	CACHD1:UBAP2L
THBS1:ZFP36	RP11-509E10.1:ESRRG
TSC22D1:FLNA	SPG7:FGFR1OP2
UBC:DES	ARHGAP44:PARD3
ACTA2:MYLK	NCOR1:RP11-519G16.3
ACTG2:COL4A2	AC087294.2:AKAP1
ACTG2:ZFP36L1	RFFL:PTGR1
AF001548.2:THBS1	CHD3:PDHA1
ATP5F1B:MYH11	NTN1:STX8
BIN1:MYH11	STX8:C7orf73
BTG2:TGM2	STX8:IREB2
CDKN1A:THBS1	MIB1:USP14
CHRDL1:FLNA	RERE:PSMB1
COL4A2:TAGLN	RP11-162A12.2:TXNL4A
CSRP1:CRISPLD2	LDLR:NUDT14
DES:ACTG1	RFX1:MXI1
DES:MAP1B	CYP4F2:IFT122
DES:STOM	LSR:COX6B1
DES:ZFP36	CEACAM1:FUS
EPAS1:DES	CNN3:ZFR
FLNA:CHRDL1	ZNF528:MFSD11
FLNA:MGP	KIF5C:TYW3
FLNA:SLC1A5	PYGB:ACTG1
FLYWCH1:F3	EBF4:PAXIP1
HSPB6:FLNA	CDS2:CRLS1
MYH11:BRD2	LIMS1:VPS54
MYH11:DDX24	DBI:RPL7A
MYH11:HIVEP2	CBR3-AS1:DDX17
MYH11:MXRA7	DYRK1A:TTC3
MYH11:PHF10	MBD5:ZEB2
MYH11:PRICKLE2	TANC1:MSMB
MYH11:RRBP1	RBMS1:ZNF503-AS2
MYL9:A2M	COBLL1:LCLAT1
MYL9:CDKN1A	CERS6:COA5
MYL9:SYNPO2	CYBRD1:HNRNPA2B1
MYL9:TPM2	AAMP:RABGGTA
MYL9:TPT1	TTLL4:PLCD4
MYLK:TPM2	IGLV5-37:IGLC2
NDE1:ACTA2	CUL3:TTC27
NEAT1:CALD1	COPS7B:GIGYF2
NEAT1:MYLK	TWIST2:UBB
NUMBL:MAML3	RNF144A:ZNF664
PHF10:MYH11	MOB1A:SSFA2
PTPN1:FLNA	ZBTB20:MME
RHOC:MYH11	LSAMP:MME
SLC1A5:FLNA	LSAMP:CDC42BPA
SVIL:TPM2	VGLL4:RPL14
SYNM:MYL9	ACPP:CLPX
SYNPO2:MYL9	ACPP:COQ2
THBS1:LENG8	ACPP:GTF2I
THBS1:MALAT1	ARMC8:NCK1
THBS1:MATN2	COMMD2:EIF2AK3
TIPARP:MYH11	TBL1XR1:FXR1
TPM2:CSRP1	LTF:ZFP62
TPM2:MYL9	PRKCD:HNRNPH3
TPM2:MYLK	ATXN7:TIMP2
VCP:MYH11	TADA3:VCL
WSB1:MYH11	SPCS3:GPM6A
ZFP36L1:MYL9	LETM1:GSTT2
ACTA2:CALD1	AFF1:HSPBAP1
ACTA2:CSRP1	UBE2B:RARS
ACTA2:PCSK7	UBE2D2:RNPC3
ACTA2:SERPINE1	ANKH:MRPS35
BEST1:DDX5	FAM114A2:SETD3
C1S:FLNA	NDUFS4:CCDC148
CAVIN1:DES	DAQB-335A13.8:ABR
CFD:DES	GCNT2:UTP6
CLU:ACTA2	CEP57L1:SEC63
CLU:CNN1	NUDT3:ZNF76
CNN1:ACTA2	FILIP1:C6orf163
COL6A3:PCSK7	ACHE:CUX1
CSRP1:ACTA2	CUX1:MPDZ
CSRP1:SPTBN1	LSM8:TTLL7
CTSL:MYH11	NUPL2:TMPO
DES:PALLD	HERPUD2:PHF14
DES:PRRC2A	TACC1:ILF3
EEF1A1:IL1R1	PLAT:RBX1
EEF1A1:MEG3	GLIPR2:AC097724.3
EEF1A1:MYH9	CBWD3:PHC2
EEF1A1:VMP1	PHF2:TNPO2
ELN:MYH11	MOSPD2:ACTG2
FBLN1:CSRP1	HDAC8:TRGC2
FBLN1:NEAT1	ASMTL-AS1:RNF10
FLNA:ADAMTS9	LRRK1:ASB7
FLNA:C1R	RPL32:PHYKPL
FLNA:POLR2A	NOXA1:SLCO4A1
GADD45B:THBS1	TPM1:TPM2
GFPT2:MYH11	ZNF595:ZNF141
GSTM2:MYH11	ZNF518A:BCO2
IL1R1:MYH11	KRT4:KRT5
ILF3:MYH11	RAB8B:VEGFC
LDLRAD2:MYH11	HM13:SNHG11
MALAT1:MYL9	HSPG2:PLXNB1
MEG3:EEF1A1	NEMF:ZFP82
MPRIP:MYH11	ZNF141:ZNF721
MYH11:BCL3	BOD1:BOD1L1
MYH11:EHBP1L1	FKBP5:XRCC5
MYH11:GSTM2	SNX8:TNFRSF1A
MYH11:NDUFS2	ZNF790:ZNF529
MYH11:NID1	EPHA4:EPHA5
MYH11:PBXIP1	DPP9:BZRAP1
MYH11:PDLIM7	ZNF841:ZNF83
MYH11:PTBP1	ZNF226:ZNF234
MYH11:RPL11	BAI1:BAI2
MYH11:SDC4	USP7:SPARC
MYH11:SOD2	ZNF763:ZNF700
MYH11:YWHAG	CEBPZOS:LINC01184
MYL9:BTG2	ZNF84:ZNF33A
MYL9:MALAT1	RP11-488L18.8:ZNF195
MYO15B:MYH11	SNHG23:PRNP
NEAT1:COL6A2	SEMA4B:PTRF
NEAT1:FBLN1	ZNF587:ZNF587B
NEAT1:JUNB	ZNF141:ZNF708
NEAT1:TPT1	BMS1:RP11-464F9.1
PCSK7:ACTA2	KLK2:MRPL52
PCSK7:COL6A3	LIMS1:LIMS2
PODN:MYH11	SF3A1:C19orf52
PTBP1:MYH11	KLC2:UBA1
QSOX1:MYH11	IPO4:GPATCH1
S1PR3:MYH11	RP11-242D8.1:ANKS1A
SERPING1:THBS1	ACADVL:LZTR1
SF1:MYH11	ZNF136:ZNF844
SOD2:MYH11	MARK4:MARK2
SPEG:MYH11	LINC01128:LOC728323
SPTAN1:MYH11	ACAP3:GLI4
STK24:MYH11	MXRA8:HAGHL
SYNPO2:TAGLN	FAM46B:FMNL2
TCEAL4:MYH11	KPNA6:ZNF71
THBS1:C11ORF96	CCDC28B:PADI2
THBS1:TPT1	CSMD2:HLA-DQB2
TIMP3:SPARCL1	ZMYM1:ZNF614
TLN1:DES	LSM10:STK40
TPM1:PSAP	DMAP1:GUSBP11
TPT1:NEAT1	ERI3:TP53I3
UBR4:MYH11	EFCAB14:ATPAF1
YWHAG:MYH11	CYP4X1:CYP4Z1
ABL1:FLNA	RAB3B:NRD1
AC022400.4:TIMM23B	SLC1A7:ARHGEF10L
ACTA2:APLP2	FGGY:LOC101926944
AF001548.1:FLNC	ERICH3:COPZ2
AHNAK:MYL9	LOC101927560:LOC101927587
ATP1B3:MYH11	CTBS:ALDH1A2
ATP2B4:MYH11	GBP4:GBP7
BTG2:DES	TMEM56:C7orf63
C11ORF96:FLNA	NOTCH2:NBPF1
C1S:EEF2	NOTCH2:NBPF25P
C7:THBS1	NOTCH2:SLC1A6
CALM3:MYH11	LOC100132057:LINC00869
CES1:MYH11	NOTCH2NL:SLC1A6
COL16A1:MYL9	ADAMTSL4:ZFPL1
COL4A1:ACTA2	VPS72:TMOD4
COL4A2:MYL9	AQP10:ATP8B2
CREB3L2:MYH11	LOC100505666:DCST2
CSNK1D:FLNA	YY1AP1:ASH1L
DDX21:FLNA	HMCN1:NFE2L2
DES:HNRNPH1	MIR205HG:MED12L
DNAJA1:MYH11	HHIPL2:LOC100288069
DUSP1:MAT2A	HHIPL2:LINC01347
EEF1A1:SPARC	HHIPL2:FAM157A
EEF1A1:SPARCL1	PYCR2:LEFTY1
EGR1:FLNC	MT1HL1:MT1G
FLNA:ABL1	HNRNPU-AS1:CCDC172
FLNA:C11ORF96	OR2T11:NUTM2A-AS1
FLNC:ELN	ZNF672:DDX11L1
FNBP1:FLNA	ZNF672:DDX11L9
FOSL2:THBS1	ZNF672:DDX11L10
GSN:DES	ZNF672:DDX11L5
HDGF:MYH11	ZNF672:DDX11L16
ITGA5:SORBS1	LINC00836:LARP7
KHSRP:MYH11	SVIL:ITM2B
LMOD1:FLNA	LINC00999:LOC100132287
LTBP4:ACTG2	LINC00999:LOC100133331
MACF1:MYH11	LINC00999:LINC01001
MACF1:TAGLN	LINC00999:LINC01002
MAFK:MYH11	BMS1:AGAP4
MAT2A:CDKN1A	ZNF485:ZNF32-AS2
MAT2A:NEAT1	PTPN20B:BMS1P5
MYH11:AC092040.1	BMS1P5:AGAP7
MYH11:FBRS	ANXA8L1:LINC00842
MYH11:KIAA0040	PARGP1:AGAP4
MYH11:LGALS3BP	TIMM23B:AGAP4
MYH11:NR4A3	MSMB:UBB
MYH11:PDLIM3	TIMM23:AGAP4
MYH11:PRELP	TIMM23:BMS1P4
MYH11:RASD1	ANXA7:IRF5
MYH11:RCAN1	BMS1P4:AGAP6
MYH11:RPL23	NDST2:ZSWIM8-AS1
MYH11:RPL27	PANK1:BCL9L
MYH11:SNRNP70	PCGF5:ITSN1
MYH11:SPSB1	SORBS1:B3GALNT2
MYH11:SUSD6	PI4K2A:MED14
MYH11:TUBB	TMEM180:NRBP1
MYL9:AC006064.4	ADD3:MAFK
MYLK:AKAP12	PHRF1:DRD4
NAMPT:MYL9	AP2A2:TPT1
NCOR2:MYH11	LOC650368:ALG1L9P
NEAT1:MAT2A	NUP98:CHRNA10
PCSK7:ITGA5	TRIM6-TRIM34:TRIM22
PEA15:MYH11	LOC283299:OVCH2
PER1:MYH11	CAND1.11:AMPD3
PHC2:MYH11	ABCC8:CRYAB
PHLDA1:FLNA	FNBP4:PIKFYVE
PRNP:MYH11	FOLH1:SRGAP1
RASD1:MYH11	GLYATL2:LOC283194
RPL14:TAGLN	FEN1:FADS2
RPN2:MYH11	HNRNPUL2:SBNO1
SBNO2:THBS1	SNHG1:SNORD22
SHC1:MYH11	EHBP1L1:TMPRSS2
SOD2:MYL9	FOSL1:MOB2
SPARCL1:EEF1A1	DPP3:BBS1
TAGLN:DPYSL3	SHANK2:SHANK3
THBS1:FOSL2	ALG1L9P:LOC100506990
THBS1:MFAP4	ZNF705E:ALG1L9P
THBS1:ZFP36L1	ZNF705E:FAM66D
TIMM23B:AC022400.4	NUMA1:BRPF3
TIMP1:NEAT1	ARAP1:DUSP8
TLE5:MYH11	ATG16L2:B3GNT4
TPM2:NDE1	C2CD3:UCP3
VCL:DES	RSF1:UBE2E2
ZFP36:EEF1A1	ALG8:CCDC15
ZHX2:MYH11	USP35:CPSF3L
ZYX:MYH11	LOC100506368:TMEM135
AC025259.3:TAGLN	TAF1D:SNORD5
AC036108.2:CSRP1	TEX12:BCO2
AC053503.4:MYL9	TAGLN:RRP7A
AC079328.2:MYH11	RPL23AP64:SNORD4B
ACTA2:A2M	VWF:ANO2
ACTA2-AS1:COL6A2	PHB2:TSPY4
ACTA2-AS1:MYLK	ZNF705A:FAM66C
ACTB:ATP1A1	FAM66C:FAM66B
ACTB:CDKN1A	FAM66C:FAM66E
ADGRA2:THBS1	FAM66C:FAM66A
AEBP1:EEF1A1	LOC101927905:LOC100506990
AEBP1:TIMP3	STYK1:GATA3
AF001548.2:ADAMTS4	YAF2:LYNX1
AHCYL1:MYH11	COL2A1:EMC4
AHNAK:MAT2A	SLC4A8:UNC50
AHNAK:NEAT1	MAP3K12:ANO7
AOC3:FLNA	BAZ2A:PVR
ATP6V1E1:MYH11	PRIM1:NACA
BEST1:TAGLN	CPSF6:ZFHX4
BHLHE40:DES	WDR66:COL16A1
BHLHE40:NEAT1	EEF1DP3:FRY
BTG2:MAT2A	VPS36:THSD1
C1QTNF1:DES	UGGT2:EIF3J
CALR:MYH11	DOCK9:GABRB1
CDKN1A:MEG3	DHRS4:DHRS4L1
CNBP:MYH11	DCAF11:FITM1
COL6A1:ADAMTS1	PAPLN:RECQL4
COL6A1:MALAT1	NOXRED1:TMED8
COL6A2:CRISPLD2	UNC79:COX8C
COL6A3:MYL9	MIR381HG:ATP5G2
COX7C:MYH11	WHAMMP3:WHAMMP1
CPSF7:MYH11	GOLGA8I:GOLGA8CP
CRISPLD2:CALD1	GOLGA8I:GOLGA8DP
CRISPLD2:CLU	GOLGA8I:GOLGA8EP
CRISPLD2:SERPINE1	GOLGA8I:GOLGA8M
DES:ADAMTS1	GOLGA8I:GOLGA8J
DES:SENP3-EIF4A1	GOLGA8I:GOLGA8R
EEF1A1:HNRNPU	GOLGA8I:GOLGA8H
EEF1A1:SMTN	HERC2:ZNF672
FBLIM1:MYH11	GOLGA8R:CROCC
FKBP5:MYH11	GOLGA8O:CROCC
FKBP8:MYH11	GOLGA8N:CROCC
FLNA:ADGRA2	GOLGA8A:GOLGA6L17P
FLNA:CLIC4	GOLGA8A:GOLGA6L4
FLNA:HSPA8	GOLGA8A:GOLGA6L5P
FLNA:LENG8	GOLGA8B:GOLGA6L17P
FLNA:UBB	GOLGA8B:GOLGA6L4
FLNC:IGFBP7	GOLGA8B:GOLGA6L5P
FLNC:LTBP4	HMGN2P46:LOC100507462
FLNC:MEG3	HMGN2P46:SLC25A51
GADD45B:FLNC	BLOC1S6:SQRDL
HSPB6:SERPINE1	ATP8B4:FUBP3
IGFBP7:FLNC	PARP6:NCAPH2
ITGB1:ACTA2	PML:HLA-H
JUNB:ACTB	IL16:CFDP1
JUND:MYH11	ZSCAN2:SCAND2P
KDM6B:DES	IDH2:PLAGL2
KLF9:MYH11	IQGAP1:CHMP7
LMOD1:MYL9	PKD1:NPIPB9
MAFF:MYH11	ABCA3:TDRP
MAPK1IP1L:MYH11	ALG1:ALG1L9P
MAT2A:A2M	FAM86A:FAM90A1
MAT2A:CLU	NPIPA2:NPIPB9
MSRB3:MYH11	NPIPA1:NPIPB9
MYH11:ADGRA2	NPIPA5:NPIPB9
MYH11:ARHGDIA	SMG1:PDXDC2P
MYH11:ATP6V1E1	NPIPB3:NPIPA2
MYH11:CARMN	NPIPB3:NPIPA1
MYH11:CD163	NPIPB3:NPIPA5
MYH11:CHRDL1	NPIPB5:NPIPA2
MYH11:CRYAB	NPIPB5:NPIPA1
MYH11:CTNNB1	NPIPB5:NPIPA5
MYH11:CYP1B1	ATXN2L:ATXN2
MYH11:FBLIM1	NFATC2IP:SPNS1
MYH11:FKBP5	LOC613037:NPIPA2
MYH11:FLII	LOC613037:NPIPA1
MYH11:FOXN3	LOC613037:NPIPA5
MYH11:INO80E	MT1IP:MT1JP
MYH11:KCTD20	HSF4:LEPREL4
MYH11:MAFF	CENPT:ERICH6B
MYH11:MAN2A2	NUTF2:EDC4
MYH11:NCS1	PDXDC2P:NPIPB3
MYH11:PNRC1	PDXDC2P:NPIPB5
MYH11:PRUNE2	PDXDC2P:NPIPB6
MYH11:RBPMS	PDXDC2P:NPIPB9
MYH11:RNF122	PDXDC2P:LOC613037
MYH11:SUPT6H	WDR59:COL21A1
MYH11:TCIM	FBXO31:C16orf95
MYH11:TEAD3	ACSF3:ARMC12
MYH11:WFDC1	DOC2B:DOC2A
MYH9:ADAMTS4	NXN:GLOD4
MYL9:ENO1	MYO1C:CRK
MYL9:MAP4	WDR81:SERPINF2
MYL9:MYLK	MINK1:NR1H2
MYL9:STOM	SNORA67:EIF4A1
MYLK:CNN1	MEIS3P1:DSC2
MYLK:MYL9	CCDC144A:USP32P1
MYLK:SYNM	SREBF1:PER2
NACA:MYH11	CCDC144B:USP32P1
NDE1:MAT2A	LOC440434:TBC1D3B
NDE1:ZFP36	PIP4K2B:WDR62
NEAT1:AHNAK	KRT13:EIF4ENIF1
NEAT1:AKAP12	PTRF:ABCA9
NEAT1:CKB	PLEKHM1:SLC16A6
NEAT1:CNN1	KANSL1:P2RY10
NEAT1:STOM	KANSL1:NBR2
NID1:FLNA	NPEPPS:TBC1D3B
NR4A1:DUSP1	UBE2Z:FENDRR
PALLD:ACTA2	FAM117A:SLC35B1
PCSK7:ADAMTS4	LOC101927274:MYO1D
PCSK7:TAGLN2	SMURF2:LRRC37BP1
PLPP3:EEF1A1	PLEKHM1P:SLC16A6
PNRC1:MYH11	BPTF:AMZ2
PRELP:FLNA	BPTF:SRP72
PXDN:MYH11	LOC440461:LOC146880
PXN-AS1:MYH11	MYO15B:PSMG1
RHOB:NEAT1	MYO15B:SUGP2
RNF122:MYH11	SAP30BP:MOK
SAMD4A:THBS1	CLUL1:TMEM50B
SFPQ:THBS1	WASH5P:WASH1
SH3PXD2A:FLNA	TMEM259:LRRIQ1
SPARC:BTG2	LMNB2:TIMM13
SRSF7:MYH11	VMAC:CAPS
SSC5D:MYH11	GPR108:C3
STOM:MYL9	ELAVL1:TIMM44
SUN2:MYH11	37316:HNRNPM
SYNM:MYLK	SLC44A2:PLA2G6
TAGLN:ELN	CC2D1A:TRIM37
TAGLN:PRICKLE2	AKAP8L:AKAP8
TAGLN:TMSB4X	WIZ:AKAP8L
TEAD3:MYH11	OCEL1:PIK3C2A
THBS1:BIN1	PIK3R2:IFI30
TIMP3:AEBP1	HOMER3:COPE
TLN1:CDKN1A	LOC101929124:GOLGA2
TNS1:NDE1	MAG:CD22
TSPYL2:MYH11	RBM42:XYLT1
YWHAE:THBS1	U2AF1L4:IGFLR1
ZFP36:MAT2A	LOC101927572:WDR62
A2M:TPT1	LINC00665:HKR1
ABHD2:FLNA	ZNF567:ZNF382
AC036108.2:ITGA5	SPINT2:C19orf33
AC036108.2:VMP1	EID2B:MTIF2
AC244197.3:MYH11	LIPE:CNFN
ACADVL:ACTB	PSG2:TACC2
ACTA2-AS1:ADAMTS4	CLASRP:NCLN
ACTA2-AS1:CLU	SYMPK:ZFP36L1
ACTG2:CNN3	NUCB1:DHDH
ACTG2:EMP1	SHANK1:SHANK2
ACTG2:MLXIP	ZNF432:ZNF614
ACTN1:ADAMTS4	ZNF525:ZNF83
ADAMTS4:SH3PXD2A	ZNF525:ZNF28
AEBP1:FBLN1	ZNF525:ZNF468
AF001548.1:MT2A	ZNF525:ZNF813
AF001548.2:ACTG2	ZNF628:NAT14
AF001548.2:TPM2	ZNF587:ZNF814
AKAP12:LMNA	CENPBD1P1:FLJ43681
AKT2:MYH11	CENPBD1P1:RPL23AP7
AP000892.4:FLNA	CENPBD1P1:RPL23AP82
ATF4:MYH11	STRN:NEBL
BTG2:PCSK7	PPM1B:SMURF1
BTG2:SLC25A6	COMMD1:RPSAP58
BTG2:TIMP3	WDR92:C1D
C11ORF96:ACTA2	THNSL2:INPP5D
CALM1:THBS1	TEKT4:PTPRN
CDKN1A:CLU	FAHD2CP:TMEM189
CEBPB:THBS1	LIPT1:MRPL30
CHRDL1:CRISPLD2	RNF149:MED13
CIZ1:MYH11	RGPD3:GCC2
CLIC1:MYH11	RANBP2:RGPD3
CLU:BTG2	RANBP2:RGPD6
CNTNAP1:FLNA	RGPD6:GCC2
COL16A1:THBS1	DDX11L2:LOC729218
COL6A1:SPARCL1	DDX11L2:FAM157B
COL6A2:CALD1	RPL23AP7:FAM41C
COPA:MYH11	FAR2P1:TNRC18
CRISPLD2:AHNAK	PTPN18:AIRE
CRISPLD2:EPAS1	LINC01087:DUXAP10
CSRP1:CALD1	ANKRD30BL:ZNF385B
CSRP1:VCL	LY75:TSPAN4
CST3:MYH11	HOXD13:MPHOSPH8
CTTN:FLNA	COL3A1:COL4A3
DES:ACTN4	FAM126B:ORC2
DES:C22ORF39	CFLAR-AS1:IMPDH1
DES:CKB	TNS1:DIRC3
DES:DNAJA1	OBSL1:CHPF
DES:EIF4G2	ANO7:TOPBP1
DES:ELMSAN1	LOC102723927:HCG22
DES:PDLIM3	LOC728323:FLJ43681
DES:PPIA	AP5S1:MAVS
DES:PTPN1	SMOX:LOC728228
DES:RDH10	RRBP1:C11orf95
DES:SYNPO2	FAM182B:LOC100134868
DES:TRANK1	LOC101926935:LOC100134868
DES:TSC22D1	MYL9:RPLP1
DES:UBB	MYL9:TBX22
DYNC1H1:MAT2A	FAM210B:KLHDC7B
EEF1A1:BSG	NELFCD:MYO15B
EEF1A1:FOSL2	CDH26:CCDC67
EEF1A1:NCL	TPD52L2:DNAJC5
EEF2:AKAP12	DSCR8:JMJD7-PLA2G4B
EEF2:CSRP1	PSMG1:MYO15B
EGR1:ACTG2	SH3BGR:FOSL2
EGR1:TAGLN	UBASH3A:PPIG
EIF4G1:ADAMTS4	DIP2A-IT1:DIP2A
EIF4G2:LDHA	ZDHHC8:ZDHHC8P1
ENO1:TPM1	BMS1P20:GUSBP11
ENSA:MYH11	ZDHHC8P1:ZDHHC8
ERF:DES	GUSBP11:DMAP1
ETS2:COL6A2	DDTL:LOC284889
FBLN1:CRISPLD2	DDT:LOC284889
FBLN1:PCSK7	SF3A1:HSPA1A
FLNA:AHCY	RBFOX2:RPL41
FLNA:AL138963.4	PHF5A:WDR52
FLNA:CD59	SCUBE1:SCUBE2
FLNA:CNTNAP1	FBLN1:DDX25
FLNA:CTTN	LOC401052:EMC3
FLNA:GFPT2	PTH1R:PPP2R2D
FLNA:GJA1	NBEAL2:SFXN3
FLNA:HMCN2	RNF123:CROCCP3
FLNA:IARS	RNF123:CROCC
FLNA:IGFBP7	SEMA3B:AREG
FLNA:KDM6B	SELK:MITD1
FLNA:NFATC2	FAM86DP:FAM90A1
FLNA:STOM	COL8A1:CMSS1
FLNC:CES1	ACPP:CLUH
FOXF1:PAX5	NMNAT3:DTWD1
FTH1:MT2A	MED12L:MIR205HG
GADD45B:TAGLN	LOC101243545:PDGFRB
GGCX:TAGLN	PHC3:ZNF180
GNA12:MYH11	ACTL6A:CLIC6
GNAI2:TAGLN	TNK2:LARGE
GPM6B:MYH11	SDHAP1:SDHAP2
HNRNPH3:MYH11	TCTEX1D2:PCYT1A
HSF1:MYH11	MFSD7:ATP5I
HSPB6:TPM2	FAM175A:HELQ
HSPG2:BTG2	SMARCAD1:EFCAB14
HSPG2:DES	ADH7:METTL10
IGFBP4:DES	UGT8:CARS2
ITPRIP:THBS1	LOC729218:LOC100132287
KDM6B:COL6A2	LOC729218:LOC100133331
LAMB1:MYH11	LOC729218:LINC01001
LBH:MYH11	LOC729218:LINC01002
LIF:ACTG2	KIAA1109:MRC1
LTBP1:MYH11	ARFIP1:WBSCR22
LTBP4:MYC	RAPGEF2:PKN2
MAN2C1:MYH11	NAF1:EIF5
MAT2A:DPYSL3	EXOC3:FAM81B
MAT2A:FBLN1	SDHAP3:SDHAP2
MAT2A:TIMP1	SDHAP3:SDHAP1
MEG3:ABHD2	GUSBP1:NAIP
MLLT1:CRISPLD2	TARS:ATAD2B
MLXIP:CSRP1	PPAP2A:TMEM8B
MLXIP:MYL9	GUSBP3:GTF2H2C
MPRIP:NEAT1	GUSBP3:GTF2H2B
MT1A:DES	GUSBP3:GTF2H2
MYH11:ADAM33	BDP1:HCCAT3
MYH11:COL5A1	MCC:RNF220
MYH11:COPA	RBM27:SMEK1
MYH11:DOT1L	TNIP1:ZCRB1
MYH11:DYNC1LI2	GRIA1:GTPBP6
MYH11:GALNT2	MAT2B:GLIS2
MYH11:GJA1	MXD3:RAB24
MYH11:IL3RA	FAM193B:FMNL1
MYH11:MOB3C	FAM193B:DLX1
MYH11:MRFAP1	TRIM52-AS1:BAGE2
MYH11:PLAGL1	LINC00266-3:LINC01001
MYH11:POLR2A	HFE:FBLIM1
MYH11:PSMD2	BTN3A1:BTN2A3P
MYH11:RAB1B	ZNF311:CMIP
MYH11:SIK2	HLA-G:HLA-F
MYH11:SKP1	HLA-G:HLA-B
[truncated: 6,436 more rows]
