# Supplementary material for: Fusion Genes in Prostate Cancer: A Comparison in Men of African and European Descent
Source: Biology (Basel). 2022 Apr 20;11(5):625. doi: 10.3390/biology11050625 (PMC9137560; doi:10.3390/biology11050625)
Supplement: Supplementary file 1 [file biology-11-00625-s001.zip › Supplemental_Tables_Final/Morgan_Table_S7.xlsx]

## Sheet: Explanation
Table S7
Shared fusions across EA patients using the fusion prediction tools.

## Sheet: Table_S7_common_fusions_EA
Table S7
STAR-Fusion	FusionCatcher	JAFFA	ChimeraScan	STAR-Fusion|FusionCatcher	FusionCatcher|JAFFA	FusionCatcher|ChimeraScan	JAFFA|ChimeraScan	STAR-Fusion|FusionCatcher|JAFFA	FusionCatcher|JAFFA|ChimeraScan
AL391840.3:SH3BGRL2	HSPB1:HSPA1B	SCAMP3:FTSJ1	LOC100288069:LOC728323	AL671762.1:SPTBN1	CCND3:B2M	SMG1:NPIPB5	PCAT18:KCTD1	AHSA1:DLG3	NAIP:OCLN
AC123912.1:ZNF493	TAGLN:MYH11	AKT3:ZBTB20	LINC01128:LOC728323		CD38:AIMP1	JAK3:INSL3	MRPL33:BRE		FOXP2:CREM
AC108865.1:AC110772.2	AC145098.2:DBN1	XPNPEP1:AC243627.1	ACAP3:GLI4		MRS2:THOC2	CTBS:GNG5	CYP4B1:CYP4X1		KANSL1:ARL17B
PFKFB3:LINC02649	ADAMTS4:ANKRD44	BAG3:ATXN7L1	MXRA8:HAGHL		PRKAG2:RHEB	AZGP1:GJC3			KANSL1:ARL17A
PRKCH:AL355916.1	ANKRD44:ADAMTS4	BAG3:SLC7A2	SLC35E2B:CDK11A		ACP2:MCM7	GRAMD1A:SCN1B
ZNF266:INTS10	NPEPPS:TBC1D3	ATE1:ADSS	SLC35E2:CDK11A		NCOA4:CDH11	PRKAA1:TTC33
STEAP2:WSB2	COQ8B:NUMBL	FAM53B:FBXW4	RERE:MYO1A		KLK2:SRRM2	SIDT2:TAGLN
TRIP6:ARID1B	DNAJA4:AC090607.1	CTBP2:HERC4	PIK3CD:PAPOLA		BBX:TIMM17A	DHDH:BAX
	HSPE1:MOB4	PIP4K2A:LATS2	PRAMEF19:CCNL1		NIPBL:SLTM	PPP1R13L:ERCC2
	ADAMTS4:FGFR4	PARD3:PIAS1	CROCCP2:NBPF1		NUP88:PITPNC1	VWA1:ATAD3C
	ADGRE2:ADGRE5	CSGALNACT2:IDE	HSPG2:RHBDF1		GKAP1:KIF27	GOLT1A:KISS1
	ADGRE5:ADGRE2	PARG:MTMR10	SRRM1:CDHR2		RABGAP1:SUCO	HACL1:COLQ
	NUMBL:MAML2	PRKCQ:SETD2	MAN1C1:SEL1L3		USP6:CCT8	LINC00893:IDS
	AC026461.1:MT2A	DDX21:ELN	FAM46B:FMNL2		COL4A5:ALG13	MTG1:SCART1
	ADAMTS4:B4GALT3	RP11-574K11.31:AHCTF1	SNHG12:SNORA61		PHF12:RCC2	PPP1R1B:STARD3
	APOL4:LINC01232	AP3M1:HNRNPH3	SNORA61:SNHG12		MYO19:GGNBP2	MED8:ELOVL1
	CIRBP:FAM174C	TAF3:ZNF100	KPNA6:ZNF71		TGFB1:HNRNPUL1	BAIAP2L2:SLC16A8
	DUSP1:AC022217.1	TNKS2:WDR11	CCDC28B:PADI2			PPP1R16A:GPT
	ETS2:SAMHD1	SORBS1:BAG3	IQCC:DCDC2B			PPIP5K1:CATSPER2
	HMGN1:CPED1	ARHGAP19-SLIT1:RNPC3	CSMD2:HLA-DQB2			BPTF:LRRC37A2
	MT2A:AC026461.1	AMPD2:GPX4	ZMYM6NB:LOC653160			DUS4L:BCAP29
	MYH11:ATN1	GSTM2:OBSL1	ZMYM6:ZMYM6NB			ENTPD5:FAM161B
	AC073320.1:LRRFIP1	DDX10:KCTD21	ZMYM1:ZNF614			SHROOM2:WWC3
	AC074051.4:NPM1	PPP2R1B:MFAP1	THRAP3:BCLAF1			CTNNBIP1:CLSTN1
	AC211429.1:RBAK	CRYAB:HSP90AB1	LSM10:STK40			ADCY3:PTRHD1
	ACAD8:GLB1L3	RP11-166D19.1:PICALM	DMAP1:GUSBP11			CLN6:CALML4
	GPAA1:AC013268.5	TEAD1:RASD2	ERI3-IT1:ERI3
	LINC01923:NDUFV1	GTF2H1:TAGLN	ERI3:ERI3-IT1
	LMBRD2:MYADM	PHGDH:PALLD	ERI3:TP53I3
	NPM1:AC074051.4	CAPRIN1:HECTD4	MKNK1:HLA-DRB5
	NPM1:MYH11	RHOG:SKIL	EFCAB14:ATPAF1
	POM121C:RBAK	LRRC4C:ARID5A	CYP4X1:CYP4Z1
	RBAK:AC211429.1	SRGAP2B:ATP6V0A1	RAB3B:NRD1
	RBAK:POM121C	FOLH1:DGUOK	GPX7:FAM159A
	THAP11:ATXN3	TPM3:HLA-DPA1	SLC1A7:ARHGEF10L
	TRIM52-AS1:AC008443.3	PRCC:PRMT3	CPT2:MEA1
	AC156455.1:MLXIP	CTNND1:RSPH10B	FGGY:LOC101926944
	AL031777.3:ZNF566	CTNND1:RSPH10B2	WLS:DIRAS3
	AL391056.1:GMPR	CTNND1:PLEKHA1	ERICH3:COPZ2
	ANXA2:MYH11	PEA15:LY6G5C	LOC101927560:LOC101927587
	FAM71F2:LINC00621	ADAMTS4:COL4A2	CTBS:ALDH1A2
	MYH11:PCBP1-AS1	TMEM138:UBA3	GBP4:GBP7
	NTRK1:PEAR1	ATF6:ENG	TMEM56:C7orf63
	PCBP1-AS1:MYH11	MALAT1:RBBP7	SLC35A3:HIAT1
	SERF1A:SMN1	MALAT1:SMEK1	NOTCH2:NBPF1
	RPP14:PXK	MALAT1:NPEPPS	NOTCH2:NBPF25P
	SLC35E2A:CDK11B	POU2F1:PRKCA	NOTCH2:SLC1A6
	SLC49A3:ATP5ME	NME7:ZBTB1	LOC100132057:LINC00623
	TMEM91:BCKDHA	RELT:MTFR2	LOC100132057:LINC00869
	TRPM7:USP8	CACYBP:ARID4B	LINC01138:LOC388692
	UAP1:DDR2	SERPINH1:VAPA	LINC00623:LOC388692
	KLK4:KLKP1	UVRAG:COX8A	NOTCH2NL:NBPF1
	AC139491.7:FAM153CP	RAB30-AS1:CELF1	NOTCH2NL:NBPF25P
	FAM153CP:AC139491.7	EDEM3:TRIP12	NOTCH2NL:NBPF15
	MSMB:NCOA4	TPR:IVNS1ABP	NOTCH2NL:SLC1A6
	SLC45A3:ELK4	TRIM66:DST	PRKAB2:YIPF2
	AC092490.2:RIMKLB	CAPZB:HSPB8	LOC103091866:LOC388692
	KLK2:ACPP	MAML2:NNMT	HIST2H3D:HIST2H2BA
	LINC00937:AC107918.4	TRAF3IP3:HNRNPH1	HIST2H3D:HIST2H2BF
	CYP2D6:AC254562.2	RPLP0:TYW5	VPS45:PLEKHO1
	FBXO25:FAM157B	CLIP1:ZNF706	ADAMTSL4:ZFPL1
	LINC00265:AC012441.2	LOH12CR1:RP11-793H13.10	VPS72:TMOD4
	SLC6A10P:SLC6A8	UBC:XRCC6BP1	S100A1:CHTOP
	ZNF549:KLHL6	UBC:KIF5C	SLC39A1:CRTC2
	CSF2RA:IL3RA	DDX47:SERPINB8	AQP10:ATP8B2
	IL3RA:CSF2RA	CACNA1C:SH3PXD2A	LOC100505666:DCST2
	LINC02469:AC011591.1	TAF1A:EPRS	CLK2:CLK2P
	PPARA:RDH11	RP11-444D3.1:SOX5	YY1AP1:ASH1L
	RDH11:PPARA	ENAH:LIMS2	SMG5:PAQR6
	AC006210.2:RDX	ACBD3:DNAJB4	PEX19:DCAF8
	AL162595.2:LINC02814	CCDC91:MTFR1L	TSTD1:F11R
	C6ORF47:BAG6	TMTC1:CAPRIN2	NOS1AP:C1orf226
	CBX3:CCDC32	TTC13:SUGP2	FMO4:TOP1P1
	AC009275.1:SMURF2	ARID4B:TPM2	LOC100506023:TNFSF4
	LINC02765:LBR	NID1:SACS	GAS5:SNORD79
	SAR1B:MSMB	MTR:PHYKPL	GAS5:SNORD76
	TTC12:ANKK1	KIF21A:SRGAP1	LOC730102:SEC16B
	AP000534.2:AC073869.9	YAF2:CBX5	HMCN1:NFE2L2
	AL022344.1:AP000525.1	YAF2:BRE	MIR205HG:MED12L
	AL121790.1:TTC6	LMBR1L:SMPD4	FLVCR1-AS1:SPATA45
	ACADL:OR9H1P	ATF1:SLC39A14	HHIPL2:LOC100288069
	LINC01297:C12ORF45	PCBP2:SMEK1	HHIPL2:LINC01347
	POLR2J3:AC004980.3	BAZ2A:IFNGR1	HHIPL2:FAM157A
	SS18:AC010168.2	STAT6:CTD-2207O23.3	ENAH:EVL
	GOLGA2P3Y:AC243562.2	RP11-123O10.4:GRIP1	PYCR2:LEFTY1
	RLN1:RLN2	CPSF6:ASH1L	MT1HL1:MT1G
	RLN2:RLN1	NAP1L1:HDHD2	LINC01347:LINC00999
	ACPP:RPS19	SLC6A15:ERC1	HNRNPU-AS1:CCDC172
	AP006621.3:BORCS7	CARKD:RAPGEF3	HNRNPU:HNRNPU-AS1
	ARSD:CPEB1-AS1	LATS2:RBSN	HNRNPU:PPM1B
	CHST11:SLC19A1	MICU2:UBC	OR2T11:NUTM2A-AS1
	RAB6C-AS1:AC073869.5	USP12:SPG20	ZNF672:DDX11L1
	AC009950.1:SP140	HSPH1:APOL2	ZNF672:DDX11L9
	AC134504.1:PRSS46P	DGKH:EPHA3	ZNF672:DDX11L10
	CRYL1:AC022137.3	ZMYM4:USP48	ZNF672:DDX11L5
	NPTXR:DNAL4	AGO3:PLEKHH2	ZNF672:DDX11L16
	PMS2:POLR2J3	MACF1:PTPN12	PFKP:PITRM1-AS1
	TRIM3:HPX	MBNL2:HSPH1	DHTKD1:SEC61A2
	ANK3:CCDC6	DIO3OS:SMTN	VIM:SYCP1
	CAVIN1:STAT3	PPP2R5C:UBE2J2	LINC00836:LARP7
	CTSC:RAB38	PNP:ELMSAN1	SVIL:SLC52A3
	D2HGDH:GAL3ST2	MIPOL1:ANGEL2	SVIL:ITM2B
	PVT1:FGFR2	NIN:NCOR1	SVILP1:SLC52A3
	SLC29A1:HSP90AB1	C14orf166:DYNLRB1	LINC00999:LOC100132287
	KLK3:ACPP	SAMD4A:PSMA3-AS1	LINC00999:LOC100133331
	LINC02469:SCIN	ZFP36L1:KLF9	LINC00999:LINC01001
	AL589182.1:DUXAP8	DCAF5:SUSD6	LINC00999:LINC01002
	AP000527.1:DUXAP8	MED6:KTN1	BMS1:AGAP4
	BCL3:KLK3	RBM25:TMX1	ZNF485:ZNF32-AS2
	KLK3:BCL3	YLPM1:MARC2	PTPN20B:BMS1P5
	AC108519.1:AC145124.1	YLPM1:RALGAPB	BMS1P5:AGAP4
	AC145124.1:AC108519.1	CCNK:MNAT1	BMS1P5:AGAP7
	BX664615.1:LERFS	FAF1:HP1BP3	BMS1P6:AGAP4
	LERFS:BX664615.1	RP11-191G24.1:NRD1	BMS1P6:AGAP9
	PCAT4:LINC02126	NRD1:NEAT1	BMS1P6:CTGLF12P
	AC010327.4:KLK3	SNURF:NEBL	BMS1P6:AGAP7
	AC012414.7:AP000527.1	ECHDC2:PLA2G4C	BMS1P6:AGAP5
	KLK3:AC010327.4	ECHDC2:PIP5KL1	ANXA8L1:LINC00842
	METTL2A:AC010655.4	UBR1:NEAT1	PARGP1:AGAP4
	AP000534.2:AC073869.7	TMEM62:TTC39C	TIMM23B:AGAP4
	FAM86DP:FAM86HP	COPS2:EFTUD1	MSMB:UBB
	FAM86HP:FAM86DP	ATP8B4:MBD2	MSMB:MEP1A
	SLC6A20:AL133367.1	FAM214A:LINC01578	TIMM23:AGAP4
	ACADL:IGH@	ALDH1A2:B2M	TIMM23:BMS1P4
	ACADL:IGK@	RAB11A:RAP1A	SLC25A16:DNA2
	AHSA2P:ZNF382	MAP2K5:CCZ1B	TYSND1:AIFM2
	LINC02099:ACPP	PIAS1:SEC11A	CDH23:GGT1
	OR7E122P:AC127526.5	ETFA:IL6ST	ANXA7:IRF5
	ZNF382:AHSA2P	DNAJA4:PRKAA1	BMS1P4:AGAP6
	AC135050.6:ERGIC1	MYH11:UBAP2L	BMS1P4:AGAP5
	DUX4:LINC02193	NOMO1:MRPL9	NDST2:ZSWIM8-AS1
	ERGIC1:AC135050.6	NMRAL1:SVIL	DUSP13:BZRAP1
	FRS3:AP003692.1	LCMT1:GGA2	NUTM2A-AS1:SYT15
	LINC02193:DUX4	ALDOA:NEAT1	PANK1:BCL9L
	PRKG2:LRRC69	YPEL3:CORO1A	PCGF5:ITSN1
	AC007780.1:LRRC69	KIFC3:RASIP1	SORBS1:B3GALNT2
	AC127526.2:AC107918.4	PDE4B:ANO10	PI4K2A:MED14
	AC129492.6:AC129492.1	DNAJC11:RAB11FIP3	NDUFB8:SEC31B
	AL356652.1:LDLRAP1	USP10:CCDC80	TMEM180:NRBP1
	AL445072.1:LRRC69	CRISPLD2:LRRK1	ADD3:MAFK
	AL807752.4:AL807752.2	RP11-680G10.1:GSE1	BET1L:FAM157B
	C19ORF47:AKT2	MVD:NEAT1	IFITM3:NMT2
	CATSPER2:STRC	CBFA2T3:ACSF3	PHRF1:DRD4
	CCDC57:ZNF561-AS1	SPG7:GTF2IRD2B	AP2A2:TPT1
	CYP4F26P:AC140481.3	ARL17A:SFSWAP	CTSD:IFITM10
	DA750114:GK5	UBB:ANKLE2	LOC650368:ALG1L9P
	GK5:DA750114	UBB:MBNL1	NUP98:CHRNA10
	IGK@:SMIM14	TOM1L2:DRG2	TRIM6-TRIM34:TRIM22
	KRT8:ACPP	GOSR1:RP11-410L14.2	LOC283299:OVCH2
	NSF:LRRC37A3	GOSR1:NF1	CAND1.11:AMPD3
	PCAT1:BCL7C	GPATCH8:PITPNC1	ABCC8:CRYAB
	PIK3R1:KYNU	CDC27:RP11-108K14.8	LMO2:ACVR2A
	PPM1F:ARPIN	RABGGTB:BTF3	LDLRAD3:MOB2
	SCIN:AC011591.1	DHX40:SRSF4	ACCS:EXT2
	UTRN:KLK2	VMP1:ATP1B3	FNBP4:PIKFYVE
	DPH1:MAD2L1BP	VMP1:UGCG	FOLH1:SRGAP1
	FBXL13:AC105052.5	KIAA0753:GPR161	GLYATL2:LOC283194
	ITGA9:CTDSPL	PRKCA:POMZP3	SDHAF2:PPP1R32
	KLK3:BET1L	PRKCA:YTHDF1	FEN1:FADS2
	LIX1-AS1:LINC01340	XAF1:ANKRD36	HNRNPUL2:SBNO1
	MALAT1:GRK2	NEXN:SNRPF	SNORD22:SNHG1
	MCM9:CEP85L	ASPSCR1:ABI3BP	SNHG1:SNORD22
	MED15:ACPP	PER3:MEF2D	NUDT22:DNAJC4
	SLC2A11:MIF	MAPRE2:ZMYND11	POLA2:CDC42EP2
	TMEM220:AL606468.1	FHOD3:MXI1	SSSCA1:FAM89B
	ZNF562:ZNF812P	RERE:CCDC57	EHBP1L1:TMPRSS2
	ZNF700:ZNF763	PIAS2:SMAD2	MAP3K11:KCNK7
	ZNF812P:ZNF562	ZNF532:MRPL39	FOSL1:MOB2
	IGSF3:GGT1	MTCL1:AFG3L2	DPP3:BBS1
	MFGE8:HAPLN3	MTCL1:TIPARP	SHANK2:SHANK3
	GUSBP11:AL022324.4	PRDX2:PTMS	ALG1L9P:LOC100506990
	GSTM2:GMDS-DT	DNAJB1:SCAPER	ZNF705E:ALG1L9P
	RIPPLY3:FBLIM1	DNAJB1:OLFM1	ZNF705E:FAM66C
	AL512662.2:SFTPD-AS1	TECR:NDUFB7	ZNF705E:FAM66D
	SLC25A37:ZNF341	GNG7:MXI1	LOC100133315:ZNF705E
	TMPO:ZFP36L1	TMED5:TMOD1	LOC100133315:ZNF705B
	ACPP:SMG1	ZNF599:CCDC80	NUMA1:BRPF3
	AL731769.2:KLHL6	PSMD8:DDX39B	ARAP1:DUSP8
	ARSA:AC245884.4	MAP4K1:RPS2	ATG16L2:B3GNT4
	KLHL6:AL731769.2	ZFP36:RP11-1012A1.4	C2CD3:UCP3
	MYH11:BRAF	ZFP36:MAPK1	RSF1:UBE2E2
	POM121L9P:AC008132.1	ZFP36:NFKB1	ALG8:CCDC15
	SMG1:ACPP	ZFP36:HIVEP1	USP35:CPSF3L
	COL16A1:RANBP3	SERTAD1:PICALM	LOC100506368:TMEM135
	COL4A4:RHBDD1	CTB-179K24.3:NUP205	FOLH1B:SRGAP1
	DUSP3:MYH11	PRR12:PXN	TAF1D:SNORD5
	GCDH:MYH11	PTOV1:TRIM28	C11orf70:YAP1
	ZNF852:ZNF445	KLK2:SNRPB	YAP1:ANPEP
	CCDC32:CBX3	ZNF432:BCAR1	SDHD:TEX12
	MANBAL:SRC	PTPRS:REXO1	TEX12:BCO2
	YWHAQ:ADAM17	ZNF578:ZNF880	TAGLN:NBL1
	KLHL12:AC007731.1	ZNF611:GRAMD1A	TAGLN:RRP7A
	TRA@:TTLL3	SAFB2:ELL	PCSK7:LOC100652768
	VWA1:ATAD3B	CTD-3138B18.5:PHF13	FXYD2:DSCAML1
	ABO:AC009107.2	PTBP2:DPYD	RPL23AP64:SNORD4B
	FAM217B:CDH26	ZNF559:RP11-2B6.3	TBCEL:TECTA
	MRPS33:TMPO	SLX4IP:MED27	TIRAP:TNK2
	NEAT1:EEF1A1	SDCBP2-AS1:EPC2	FKBP4:ITFG2
	TMPO:MRPS33	TASP1:PNPLA8	VWF:ANO2
	CELP:CEL	SIRPB2:PDCD11	CD9:LYN
	CFAP300:YAP1	PHF20:PAPD4	CD27:TAPBPL
	EMC1-AS1:MED14	PRNP:DFFB	CHD4:NOP2
	GFPT1:RRP7BP	PTPN1:DSTN	CHD4:LOC101928782
	GPX7:SHISAL2A	PTPN1:EIF2S2	PHB2:TSPY4
	IKZF1:SDHAF3	PTPN1:YWHAH	C1R:PRH1
	PALM2-AKAP2:UBAP2	CDS2:C17orf67	C1R:MASP1
	TMEM198B:ZNF726	RPL31:MT-ND2	ZNF705A:FAM66C
	ZNF208:ZNF429	MIR4435-1HG:ACTN1	FAM66C:LINC00965
	SLC14A1:BANK1	NRIP1:POLR3GL	FAM66C:FAM66B
	AL135925.1:LINC00863	MIR99AHG:NRIP1	FAM66C:FAM66E
	CADM1:MYH11	BACH1:ADPRHL2	FAM66C:FAM66A
	MYH11:CADM1	URB1:TMEM168	LOC101927905:LOC100506990
	AC005993.1:LINC02562	SON:GABRE	STYK1:GATA3
	AC016747.1:SLC17A5	RAB3GAP1:TPM1	YAF2:LYNX1
	FAM98C:KIAA0319L	HLCS:DYRK1A	YAF2:RYBP
	GTF2IRD2:SLC14A1	TTC3:FGD3	COL2A1:EMC4
	SLC14A1:GTF2IRD2	BRWD1:SAMSN1	PRPF40B:NR1H2
	TCEANC2:GATD1	TRAPPC10:MARK3	SLC4A8:UNC50
	AC008132.1:AP000356.2	ZEB2:XRN2	KRT8:IL17F
	AC243562.2:GOLGA2P3Y	UBE2G2:MACF1	PRR13:PCBP2
	BACH1:BHLHE40	COL6A1:DEF8	MAP3K12:ANO7
	CD38:BANK1	MBD5:EPC2	ATP5G2:MIR381HG
	DDB1:ETF1	EPC2:EFEMP1	PA2G4:YME1L1
	GREB1:ZNF284	EPC2:VAMP7	CNPY2:CS
	RPL27:IFI35	STAM2:BBS9	BAZ2A:PVR
	SPON2:ACPP	COBLL1:STON1-GTF2A1L	PRIM1:NACA
	UPK3B:PMS2	DYNC1I2:MBD5	R3HDM2:STAC3
	CYB561D2:CYB561D2	ITGAV:FAM120A	METTL21B:TSFM
	PBXIP1:PMVK	COL5A2:HSPD1	CPSF6:ZFHX4
		SF3B1:GATA2-AS1	PWP1:LOC101929162
		HSPD1:FUBP1	SRSF9:HSPA14
		HSPE1:PCNX	WDR66:COL16A1
		PARD3B:GIGYF2	MLXIP:YDJC
		CTDSP1:C9orf3	MIR8072:SBNO1
		DES:CEP57	ZNF664:IL18R1
		TTC28:DGKG	EP400:EP400NL
		XBP1:TACC3	IFT88:DNAJA4
		SMTN:ACTG1	EEF1DP3:FRY
		PIK3IP1:SMAD7	VPS36:THSD1
		DGKD:CCDC138	SUGT1:NOL6
		MCM5:TSPAN14	UGGT2:EIF3J
		APOBEC3D:ZNF706	DOCK9:GABRB1
		TAB1:COL5A1	DUXAP10:C2orf27A
		TNRC6B:TPM4	DUXAP10:NBEA
		PASK:SYNRG	POTEM:CXADRP3
		HDLBP:SLC25A26	CDH24:MAN2A2
		PHF5A:BRD2	ACIN1:ASPM
		STK25:GNAS	DHRS4:DHRS4L1
		ADCY3:MICAL2	DCAF11:FITM1
		IFT172:PDGFA	NEDD8-MDP1:CHMP4A
		CRIM1:YWHAQ	DHRS1:RABGGTA
		ATL2:EPAS1	RIPK3:ADCY4
		HNRNPLL:CCDC171	DTD2:HEATR5A
		SLC8A1:BICC1	PRKCH:FLJ22447
		SLC8A1:YIPF4	RBM25:CCDC25
		SOCS5:EIF5B	PAPLN:RECQL4
		CHAC2:PPAP2A	PTGR2:ZNF410
		RAB1A:IWS1	ANGEL1:LOC100506603
		WDR92:CUL1	NOXRED1:TMED8
		AAK1:CCDC53	UNC79:COX8C
		EXOC6B:DOK5	MIR381HG:ATP5G2
		LOXL3:RP11-545G3.1	NUDT14:JAG2
		TGOLN2:APP	WHAMMP3:WHAMMP1
		MAT2A:EEF1D	WHAMMP3:WHAMM
		IGKV4-1:IGKC	GOLGA8I:GOLGA8CP
		TMEM131:HMGB1	GOLGA8I:GOLGA8DP
		RPL24:PDLIM1	GOLGA8I:GOLGA8EP
		RP11-446H18.5:LINC00882	GOLGA8I:GOLGA8M
		PLCXD2:MIR205HG	GOLGA8I:GOLGA8J
		CD200:ARPC2	GOLGA8I:GOLGA8R
		RP11-384F7.2:LSAMP	GOLGA8I:GOLGA8H
		KPNA1:COL4A2	GOLGA8I:GOLGA8O
		CCDC14:GTPBP10	GOLGA8I:GOLGA8N
		STAG1:KBTBD2	HERC2:ZNF672
		PLSCR1:PLOD2	HERC2:HERC2P7
		MBNL1:RASGRF2	GOLGA8R:CROCC
		LXN:LRCH3	GOLGA8O:CROCC
		VPS8:PHLDB2	GOLGA8N:CROCC
		SENP2:ATP1B3	GOLGA8A:NINL
		LPP:BCL6	GOLGA8A:GOLGA6L9
		ATP13A3:TCF7L2	GOLGA8A:GOLGA6L17P
		TFRC:SPG11	GOLGA8A:GOLGA6L4
		RAB5A:DYNC1LI2	GOLGA8A:GOLGA6L5P
		RARB:ZCWPW2	GOLGA8B:NINL
		STT3B:ANKRD17	GOLGA8B:GOLGA6L9
		GLB1:CTDSPL	GOLGA8B:GOLGA6L17P
		CSRNP1:MYH11	GOLGA8B:GOLGA6L4
		KIF9:LRRFIP2	GOLGA8B:GOLGA6L5P
		ITPR1:C9orf3	C15orf57:CBX3
		RBM5:GSPT1	JMJD7-PLA2G4B:LOC493754
		MAPKAPK3:TPM1	PPIP5K1:CATSPER2P1
		VPRBP:ZPR1	HMGN2P46:MAP3K14-AS1
		ARHGEF3:COPS6	HMGN2P46:LOC100507462
		LMCD1:HSD11B1	HMGN2P46:SLC25A51
		LMCD1:TRAPPC10	HMGN2P46:C6orf123
		RP11-159G9.5:MBNL1	BLOC1S6:SQRDL
		EPHA3:LMOD1	DTWD1:NMNAT3
		WDR1:NR4A2	ATP8B4:FUBP3
		NFKB1:YME1L1	PLEKHO2:ANKDD1A
		UBE2D3:HNRNPC	PDCD7:UBAP1L
		UBE2D3:SLC9B1	MAP2K5:SKOR1
		RP11-384K6.6:PDLIM7	PARP6:NCAPH2
		USP53:IL1R1	PML:HLA-H
		KIAA1109:ANXA5	LMAN1L:CD1E
		ELMOD2:UHRF1BP1L	LMAN1L:CPLX3
		FBXW7:NAB1	UBE2Q2:GOLGA8R
		FAM193A:PPP2CB	UBE2Q2:GOLGA8O
		NOP14:CENPT	UBE2Q2:GOLGA8N
		RNU6-32P:C11orf54	IL16:CFDP1
		RPL9:UGDH	UBE2Q2L:CSPG4
		LIMCH1:PIAS1	UBE2Q2P1:GOLGA6L10
		SLC30A9:URI1	UBE2Q2P1:GOLGA6L9
		FRYL:NCK1	UBE2Q2P1:GOLGA6L17P
		IGFBP7:AUH	UBE2Q2P1:GOLGA6L4
		MYL5:MXI1	UBE2Q2P1:GOLGA6L5P
		RUFY3:RYR2	UBE2Q2P1:CSPG4
		RUFY3:SLC39A6	ZSCAN2:SCAND2P
		SCARB2:HSPD1	IDH2:PLAGL2
		CNOT6L:TMEM165	IQGAP1:CHMP7
		RASGEF1B:BMP2K	WASH3P:ZGLP1
		ADH5:UTP18	LUC7L:LUC7L2
		SLC2A9:HNRNPC	LOC100134368:NME4
		MCCC2:PARP8	NME4:DECR2
		C5orf56:PCDHA1	PKD1:NPIPA2
		TCF7:FAM13B	PKD1:NPIPA1
		FAM13B:EFNA5	PKD1:NPIPA5
		EGR1:ARHGEF10L	PKD1:NPIPA7
		ETF1:TCERG1	PKD1:NPIPB9
		HSPA9:TNS1	ABCA3:TDRP
		ANKHD1:DPYSL3	ALG1:ALG1L9P
		ARHGAP26:WDR11	FAM86A:FAM90A1
		ARHGAP26:MAPK1	NPIPA2:PKD1P1
		LARS:RP11-449H3.3	NPIPA2:PDXDC2P
		MIR143HG:IFI16	NPIPA2:NPIPB9
		MIR143HG:CMIP	NPIPA1:PKD1P1
		CD74:EPB41L3	NPIPA1:NPIPB9
		DCTN4:RP11-856M7.6	NPIPA1:PDXDC2P
		CTD-2270F17.1:HGD	NPIPA5:PDXDC2P
		RANBP17:EVA1C	NPIPA5:PKD1P1
		BOD1:PDLIM1	NPIPA5:NPIPB9
		PHYKPL:ANXA5	NPIPA7:PDXDC2P
		TBC1D9B:DDX5	XYLT1:RBM42
		MAPK9:GPC6	SMG1:PDXDC2P
		NADK2:LPHN2	TMC5:CCP110
		OSMR:ANXA4	NPIPB3:PDXDC2P
		ICE1:ADNP	NPIPB3:NPIPA2
		ADCY2:MED10	NPIPB3:NPIPA1
		CTD-2337A12.1:CAST	NPIPB3:NPIPA5
		ABCF1:RBM17	SMG1P3:NPIPB5
		PSMB9:SP110	RRN3P3:CDR2
		HLA-DPA1:TPM3	SMG1P1:NPIPB5
		PTPRK:PCDH7	NPIPB5:NPIPA2
		PTPRK:HSP90AA1	NPIPB5:NPIPA1
		ZBTB24:RGS10	NPIPB5:NPIPA5
		AKAP7:PLEKHG1	NPIPB5:PDXDC2P
		PDE7B:SLC2A12	NPIPB6:PDXDC2P
		RANBP9:GLS	EIF3C:NPIPB5
		MYCT1:TFE3	EIF3C:NPIPB6
		SNX9:PTTG1IP	EIF3C:NPIPB9
		KIF13A:CSNK2A2	NPIPB9:PDXDC2P
		LRRC16A:DUSP5	ATXN2L:ATXN2
		OARD1:SPDYA	NFATC2IP:SPNS1
		HSP90AB1:PRRX1	BOLA2:SMG1
		HSP90AB1:ZFAND6	BOLA2:SMG1P3
		HSP90AB1:RHOT1	BOLA2:SMG1P1
		HSP90AB1:ZNF577	BOLA2:SMG1P2
		HSP90AB1:RANGAP1	BOLA2:SMG1P5
		HSP90AB1:FMOD	LOC613038:COL7A1
		FARS2:OCIAD1	SLC7A5P1:SMG1P3
		PHF3:GNAS	SLC7A5P1:SMG1P1
		COL12A1:UTY	SLC7A5P1:SMG1P5
		ORC3:AC009495.3	LOC613037:PDXDC2P
		LYRM2:CAP2	LOC613037:NPIPA2
		SERPINE1:LIPG	LOC613037:NPIPA1
		SERPINE1:CEP85L	LOC613037:NPIPA5
		CUX1:TANK	ZNF771:MAFK
		NAMPT:HMG20B	LOC100862671:PHKG2
		ZFAND2A:OSTM1	FBXL19:ORAI3
		RP11-3B12.2:CDYL2	VKORC1:PRSS53
		RBM28:MALSU1	MT1IP:MT1JP
		NRF1:FAM129B	HSF4:LEPREL4
		CALD1:ZNF81	HSF4:NOL3
		C7orf55-LUC7L2:PDSS1	CENPT:ERICH6B
		C7orf55-LUC7L2:HMOX1	NUTF2:EDC4
		SSPO:SH3BP2	SNTB2:VPS4A
		KMT2C:OPTN	PDXDC2P:NPIPB3
		AC009403.2:TRIM16	PDXDC2P:NPIPB5
		DNAJB6:LAPTM4A	PDXDC2P:NPIPB6
		HNRNPA2B1:SULF1	PDXDC2P:NPIPB9
		JAZF1:TAX1BP1	PDXDC2P:LOC613037
		EGFR:SYTL2	HYDIN:NBPF11
		RNF216:UBC	HYDIN:NBPF12
		RNF216:APBB2	WDR59:COL21A1
		USP42:GNL3	GCSH:C16orf46
		LIMK1:NR4A1	MLYCD:OSGIN1
		WBSCR16:DCAF12	FBXO31:C16orf95
		HSPB1:GNAQ	SLC7A5:SMG1P3
		YWHAG:KLHL7	SLC7A5:SMG1P1
		PTPN12:CNN3	ACSF3:ARMC12
		RNF19A:RBPMS	DOC2B:DOC2A
		SLC25A32:SMG6	NXN:GLOD4
		SAMD12:C9orf3	MYO1C:CRK
		PVT1:RBFOX2	WDR81:SERPINF2
		FAM49B:PPP3CB	MINK1:NR1H2
		ASAP1:MYO9A	NLRP1:LOC728392
		PTK2:NAMPT	EIF4A1:SNORA67
		EXTL3:SLC13A3	SENP3-EIF4A1:SNORA67
		PROSC:CHMP1A	SNORA67:EIF4A1
		GPR124:COL6A2	CD68:MPDU1
		PPAPDC1B:PABPC1	ADPRM:ADAM20P1
		FGFR1:MSN	MEIS3P1:DSC2
		FGFR1:UBC	LRRC75A-AS1:SNORD65
		IKBKB:HGSNAT	CCDC144A:USP32P1
		HOOK3:FOS	SREBF1:PER2
		HGSNAT:TNC	CCDC144B:USP32P1
		SPIDR:HMGCLL1	EPN2-IT1:EPN2
		SPIDR:LARP6	CCDC144CP:USP32P1
		TDRP:EFR3A	LOC440434:TBC1D3H
		PDE7A:AQR	LOC440434:TBC1D3B
		SULF1:RP11-463D19.2	LOC440434:TBC1D3P1-DHX40P1
		NCOA2:COL6A3	LOC440434:TBC1D3P5
		DECR1:TMEM71	LOC440434:TBC1D3C
		STK3:PAFAH1B1	MLLT6:CISD3
		ZNF189:BAZ1A	PIP4K2B:WDR62
		LPAR1:NR4A3	KRT13:EIF4ENIF1
		TTLL11:ARHGEF10	NKIRAS2:TNFAIP2
		HSPA5:MIR99AHG	PTRF:ABCA9
		ANGPTL2:TSTD2	PLEKHM1:LOC146880
		ODF2:TRIO	PLEKHM1:SLC16A6
		ADAMTSL2:CUL9	KANSL1:P2RY10
		TUBB4B:MICA	KANSL1:NBR2
		BNC2:CORO1C	LRRC37A:LRRC37A4P
		ADAMTSL1:TRAF3IP1	LRRC37A2:LRRC37A4P
		ADAMTSL1:DMXL1	NPEPPS:TBC1D3H
		VCP:CCT5	NPEPPS:TBC1D3B
		TPM2:ACTG1	NPEPPS:TBC1D3P5
		GLIS3:TIMP3	NPEPPS:TBC1D3C
		GLIS3:PLS3	UBE2Z:FENDRR
		KIAA2026:SGIP1	FAM117A:SLC35B1
		KDM4C:UHRF2	LOC101927274:MYO1D
		SMC5:ABHD3	TLK2:LOC729218
		KLF9:PTGR1	TLK2:LOC100288069
		ANXA1:MAP2K3	TLK2:LINC01347
		ANXA1:UBE2Z	TLK2:FAM157A
		GNAQ:UBQLN1	TLK2:FAM157B
		SEMA4D:SLC25A28	SMURF2:LRRC37BP1
		SEMA4D:SMARCA2	PLEKHM1P:LOC146880
		SEMA4D:PLEKHA1	PLEKHM1P:SLC16A6
		RP11-554F20.1:NR4A3	LRRC37A3:LRRC37A4P
		AC011043.1:RSPRY1	CACNG4:CACNG1
		COL4A5:MIR205HG	BPTF:LRRC37A3
		SEPT6:NID1	BPTF:AMZ2
		FHL1:NAMPT	BPTF:SRP72
		FGF13:DIAPH2	LOC440461:LOC146880
		MECP2:SH3KBP1	MYO15B:PSMG1
		FLNA:CHST12	MYO15B:SUGP2
		FLNA:C9orf3	SAP30BP:MOK
		TXLNG:MECP2	P4HB:SNTB2
		RPS6KA3:ACOT9	METRNL:C2CD2L
		DDX3X:YWHAH	FLJ43681:FAM41C
		MIR222HG:NOVA1	CLUL1:TMEM50B
		RBM10:SET	RPL17-C18orf32:SNORD58C
		TIMP1:STK25	CXXC1:OXA1L
		HUWE1:TNK2	ELAC1:SMAD4
		NLGN4X:DCAF5	WASH5P:WASH1
		ITGB1BP2:COL4A1	TMEM259:LRRIQ1
		FTX:CDK17	CIRBP:C19orf24
		LINC01347:CDC123	LMNB2:TIMM13
		CELF2:RSU1	CACTIN:STUB1
		DOCK1:STAM	DUS3L:PRR22
		SVIL:WAC	VMAC:CAPS
		NRP1:ITGB1	GPR108:C3
		MSMB:SAFB2	ELAVL1:TIMM44
		MSMB:PLCB4	37316:HNRNPM
		MSMB:SEPT2	SLC44A2:PLA2G6
		SIRT1:TCTN3	CC2D1A:TRIM37
		ZSWIM8:KLK3	AKAP8L:AKAP8
		ATP5C1:SLC22A23	WIZ:AKAP8L
		ADIRF:MXI1	MED26:SLC35E1
		ATAD1:UTY	SIN3B:ADNP2
		KIF1B:DFFA	OCEL1:PIK3C2A
		AHCYL1:ABCD3	PIK3R2:IFI30
		TTC12:NEXN	HOMER3:COPE
		SIK3:GABPB1	NDUFA13:YJEFN3
		TRIM29:RALY	LOC101929124:GOLGA2
		AC253572.1:OCIAD1	MAG:CD22
		NUDT17:FLNA	RBM42:XYLT1
		LINC01138:PRKCI	U2AF1L4:IGFLR1
		ASH1L:IVNS1ABP	LOC101927572:WDR62
		ARFIP2:CYP4F12	LINC00665:HKR1
		SLC25A45:NPIPA2	ZNF567:ZNF382
		CDK11A:SPG7	ZNF790-AS1:HKR1
		SLC35E2:BRWD1	SPINT2:C19orf33
		SBF2-AS1:TWF1	RYR1:NPRL3
		TCP11L2:ZRANB2	EID2B:MTIF2
		CORO1C:EPB41L2	LTBP4:HMCN2
		SETD8:NOC4L	ADCK4:NUMBL
		SMYD2:NOP56	LIPE:CNFN
		HIST4H4:RP11-398E10.1	PSG2:TACC2
		HSPG2:SNHG12	MIR8085:BCL3
		NID1:MCF2L2	CLASRP:NCLN
		RP11-96H19.1:HECTD2	SYMPK:ZFP36L1
		RP11-96H19.1:RP11-446N19.1	NUCB1:DHDH
		RP11-634B7.4:TRIM58	SNRNP70:RERE
		SCN8A:KIAA0196	PPFIA3:HLA-DRB5
		LTBR:PSMD6	PPFIA3:HLA-DRB1
		MDM2:GUCY1A3	NR1H2:MINK1
		CPSF6:C9orf3	SHANK1:SHANK2
		NAP1L1:TBCK	SNORD88C:C19orf48
		ELK3:ZMYND11	KLK3:PRKCI
		TINAGL1:COL16A1	CLDND2:ETFB
		ELF1:BCAS1	ZNF432:ZNF614
		DGKH:VWA8	ZNF841:ZNF432
		ABCC4:TAGLN	ZNF880:ZNF347
		ABCC4:PIBF1	ZNF525:ZNF83
		G2E3:GNAS	ZNF525:ZNF28
		EIF2B3:GPBP1L1	ZNF525:ZNF468
		KTN1:CCDC101	ZNF525:ZNF813
		FOXN3:ALDH1A3	ZNF628:NAT14
		B2M:SHC2	ZNF71:SMIM17
		GABRG3:LUZP2	ZNF551:ZNF776
		KATNBL1:ANKIB1	ZNF587:ZNF814
		KATNBL1:BICC1	ZNF417:ZNF814
		SEMA6D:NCKAP1	CENPBD1P1:FLJ43681
		TTC23:TTBK2	CENPBD1P1:RPL23AP7
		RRN3:GGA2	CENPBD1P1:RPL23AP82
		GNPTG:COMT	CENPBD1P1:RPL23AP53
		INADL:USP24	CENPBD1P1:IL9R
		GGA2:NFATC3	SRD5A2:MYO5B
		ZNF747:ZNF688	STRN:NEBL
		RSPRY1:FAM192A	PPM1B:SMURF1
		FBXL8:SLC44A4	KIAA1841:C2orf74
		FBXL8:OFD1	CCT4:UHRF2
		CRISPLD2:PHKA2	COMMD1:RPSAP58
		MLLT6:MYO1C	WDR92:C1D
		AC243658.1:ARL17A	VAX2:ATP6V1B1
		PSMD11:RP11-89K11.1	DCTN1:SLC4A5
		AP2B1:POLR2B	VAMP8:VAMP5
		VPS25:UBE2Z	THNSL2:INPP5D
		MARCH10:BPTF	TEKT4:PTPRN
		CYTH1:PSMB1	FAHD2CP:TMEM189
		LGALS3BP:SEPT9	ANKRD39:ANKRD23
		PIEZO2:CNN3	LIPT1:MRPL30
		PSMG2:SYTL2	RNF149:MED13
		ZNF519:MXI1	RGPD3:GCC2
		ROCK1:RIOK3	RANBP2:RGPD3
		C18orf8:CD99	RANBP2:RGPD6
		RERE:MAGI3	RGPD6:GCC2
		SMAD4:ARIH2	WASH2P:ZGLP1
		TCF4:TXNL4A	DDX11L2:LOC729218
		SCAMP4:PRUNE2	DDX11L2:FAM157B
		ZNF675:RBM39	RPL23AP7:FAM41C
		CTD-2017D11.1:ZNF226	FAR2P1:TNRC18
		EVI5:ADAM10	FAR2P1:RAB6C-AS1
		EGLN2:LTF	MZT2B:CDC42BPB
		SHC2:LRRC75B	PTPN18:AIRE
		ZBTB45:CRTC1	FAR2P2:FAR2
		RP11-341N2.1:KBTBD2	FAR2P2:TNRC18
		NECAB3:ZADH2	LOC440910:RAB6C-AS1
		PHF20:RRAS2	MZT2A:CDC42BPB
		EPC2:PPFIBP2	LINC01087:DUXAP10
		CH507-145C22.1:TM9SF3	ANKRD30BL:ZNF385B
		ITGAV:PRKD3	ANKRD30BL:RCAN2
		IGLV8-61:IGLL5	LY75:TSPAN4
		PITPNB:CCDC93	HOXD13:MPHOSPH8
		TRIP12:EPB41L3	HOXD11:HOXD10
		AGAP1:FARP2	HOXD4:HOXD3
		MLPH:RER1	COL3A1:COL4A3
		HDAC4:WBSCR17	PPIL3:CLK1
		MEMO1:GCA	FAM126B:ORC2
		RP11-761B3.1:MARK1	CFLAR-AS1:IMPDH1
		USP34:CAPZA1	CFLAR-AS1:SPARCL1
		ETAA1:SNW1	PARD3B:ZNF598
		CHMP3:DCAF6	IDH1:TMEM33
		IGKV3-15:IGKC	ACADL:KANSL1L
		EIF5B:PPAPDC1B	TNS1:DIRC3
		DTX3L:MIR205HG	OBSL1:CHPF
		ARMC8:SMAGP	SGPP2:RXRA
		RSRC1:CBLB	PSMD1:FBXO16
		RAB5A:DNAJC13	CAPN10:GPR35
		SLC4A7:CMC1	ANO7:TOPBP1
		NKTR:FAM208B	LOC102723927:HCG22
		IP6K2:ING5	LOC728323:LOC100288069
		RBM6:PPA2	LOC728323:LINC01347
		RBM6:FIP1L1	LOC728323:FLJ43681
		SETD5:HECTD1	AP5S1:MAVS
		COL8A1:PCNP	SMOX:LOC728228
		EMC3:NDC1	RRBP1:C11orf95
		MANBA:UBE2D3	FAM182B:LOC100134868
		RP11-745L13.2:PPAP2A	LOC101926935:LOC100134868
		NOP14:GNAS	FRG1B:FRG1
		PGGT1B:SRP19	MYL9:RPLP1
		NME5:NSMCE4A	MYL9:TBX22
		ANKH:PAPOLA	NEURL2:SPATA25
		CREBRF:CYFIP2	FAM210B:KLHDC7B
		FAM153B:FUS	NELFCD:MYO15B
		RNF130:LBR	CDH26:CCDC67
		SKIV2L2:RNF180	ZGPAT:LIME1
		PPAP2A:AC026150.8	TPD52L2:DNAJC5
		KIF2A:ZMYM2	BACH1:GRIK1-AS2
		DIMT1:KDM3B	C21orf59:TCP10L
		ATG10:NDUFS4	DSCR8:JMJD7-PLA2G4B
		MRPS18B:DES	PSMG1:MYO15B
		C2:CHD4	SH3BGR:FOSL2
		DSE:RNF213	UBASH3A:PPIG
		MAN1A1:CEP162	SPATC1L:FTCD
		L3MBTL3:MED23	DIP2A-IT1:DIP2A
		HIVEP2:AIG1	ZDHHC8:ZDHHC8P1
		RNF8:NEAT1	BMS1P20:IGLL5
		RP11-398K22.12:POGZ	BMS1P20:GUSBP11
		C7orf50:NOC4L	BMS1P20:IGLL3P
		C7orf55-LUC7L2:STAT4	MIR650:IGLL5
		TRBV3-1:TRBV25-1	ZDHHC8P1:ZDHHC8
		HOXA-AS2:COL4A2	LOC101929374:MAD1L1
		EEPD1:SND1	GUSBP11:IGLL3P
		SEMA3C:DYM	GUSBP11:ASL
		ZNF251:RNPEP	GUSBP11:DMAP1
		SPAG1:RNF19A	DDTL:LOC284889
		PABPC1:ESRP1	DDT:LOC284889
		ZNF706:SESN3	TBC1D10A:GATSL3
		ATP6V1C1:BMP2K	SF3A1:HSPA1A
		EBAG9:IVNS1ABP	LARGE:TNK2
		RHPN1:NEAT1	MCM5:MYO15B
		EFCAB1:STX1A	RBFOX2:RPL41
		NSMAF:SH3YL1	ADSL:SGSM3
		AGPAT5:SENP6	PHF5A:WDR52
		KIAA0368:RAB14	NHP2L1:LLPH
		GOLGA2:DUSP15	SMDT1:NDUFA6-AS1
		FUBP3:B2M	PACSIN2:ARFGAP3
		COL5A1:RTFDC1	SCUBE1:SCUBE2
		NDOR1:LAP3	SULT4A1:C1R
		FO082796.1:HGSNAT	FBLN1:DDX25
		ERCC6L2:KDM3B	HDAC10:LINC00358
		C9orf156:GNAQ	MAPK12:HDAC10
		PAK3:MXI1	ADM2:MIOX
		IDS:PRKCB	SHANK3:ACR
		RPL10:IDH3G	RPL23AP82:FAM41C
		SDCCAG8:AHCTF1	LOC401052:EMC3
		SDCCAG8:AKT3	ZNF662:KRBOX1
		CHUK:UTY	KRBOX1:FAM198A
		RGS10:TMEM242	ZNF660:ZNF197
		SEC23IP:KLK2	PRSS45:PRSS46
		ABI1:TMEM87A	PRSS42:PRSS46
		ZNF248:DDX46	PTH1R:PPP2R2D
		RBM17:KDM5A	NBEAL2:SFXN3
		JMJD1C:CCSER2	COL7A1:UCN2
		HERC4:FBXO7	NCKIPSD:ASTN2
		TACR2:CLIP4	RNF123:CROCCP3
		NUTM2A-AS1:C10orf11	RNF123:CROCC
		NUTM2A-AS1:DUSP15	SEMA3B:AREG
		HPS1:AHSA2	GLYCTK:DNAH1
		PPP2R1B:USP28	GNL3:SNORD19B
		DKK3:APLP2	TMEM110-MUSTN1:ITIH4
		UBASH3B:WWC2	SELK:MITD1
		NCAPD3:MAGED2	FAM86DP:FAM90A1
		NAT10:WIF1	COL8A1:CMSS1
		SRGAP2B:ZFAND3	ACPP:CLUH
		CDC42SE1:TM2D1	NMNAT3:DTWD1
		GON4L:ATP8B2	MED12L:MIR205HG
		RP11-276H7.3:SEC16A	LOC101243545:PDGFRB
		TTC9C:RGS9	PHC3:ZNF180
		PPME1:SORBS1	ACTL6A:CLIC6
		UVRAG:ZMAT4	MASP1:C1R
		RP11-727A23.5:HK1	TNK2:LARGE
		HSD11B1:GOLIM4	SDHAP1:SDHAP2
		CORO1C:FAM107A	TCTEX1D2:PCYT1A
		TMEM117:GNB1	MFSD7:ATP5I
		MARS:STAT6	MAEA:AP1G2
		MON2:KAT6B	MTHFD2L:SLMAP
		RP11-745O10.4:CNOT4	AREG:SEMA3B
		CPSF6:CHMP1A	FAM175A:HELQ
		CPSF6:STXBP5	SMARCAD1:EFCAB14
		RAD52:DDX24	ADH7:METTL10
		GAS6:RPTOR	ARHGEF38:ARHGEF38-IT1
		CDC42BPB:SLC25A13	UGT8:CARS2
		FERMT2:AGK	LOC729218:LINC00999
		SAMD4A:TPM1	LOC729218:LOC100132287
		PCNXL4:ZBTB1	LOC729218:LOC100133331
		NSUN4:HEXDC	LOC729218:LINC01001
		NSUN4:AP4M1	LOC729218:LINC01002
		INO80:GPSM2	KIAA1109:HAL
		MAPKBP1:ELAC2	KIAA1109:MRC1
		GANC:HYKK	ARFIP1:WBSCR22
		SPPL2A:TIMMDC1	RAPGEF2:PKN2
		VPS13C:FAM118A	NAF1:EIF5
		TPM1:RAB27A	TRIM61:FARSB
		LMAN1L:MTERF4	CPE:SMG1P1
		ADAMTSL3:SH3GL3	PDCD6:LOC728613
		IGF1R:FAM156B	PDCD6:SDHAP3
		MYH11:TPM1	EXOC3:FAM81B
		NFIA:YAP1	SLC12A7:SLC12A5
		UQCRC2:UCHL5	SDHAP3:SDHAP2
		C16orf52:EEF2K	SDHAP3:SDHAP1
		NUP93:FAM192A	LOC728613:SDHAP3
		CMC2:EYA4	GUSBP1:NAIP
		EFTUD2:RP1-317E23.6	TARS:ATAD2B
		RP13-104F24.2:ENOSF1	PPAP2A:TMEM8B
		AMZ2:SPCS1	GUSBP3:GTF2H2C
		NAA38:TRPC1	GUSBP3:GTF2H2B
		RP11-599B13.6:HUWE1	GUSBP3:GTF2H2
		DYM:RPRD1A	SERF1A:SMN2
		POLI:SEC31B	SMA4:NAIP
		POLI:DIS3L	NAIP:LOC647859
		CYR61:GLRX3	BDP1:HCCAT3
		SLC44A2:TMEM50B	MCC:RNF220
		MIDN:TFDP1	RBM27:SMEK1
		GNA11:SBNO2	TNIP1:ZCRB1
		ZFP36:IGF1R	GRIA1:GTPBP6
		TRPM4:SNRNP70	MAT2B:GLIS2
		C19orf48:NPIPB5	MXD3:RAB24
		U2AF2:RP11-38L15.8	FAM193B:FMNL1
		ZNF606:ZBTB44	FAM193B:DLX1
		RBP7:PHF13	CTC-338M12.4:TRIM52-AS1
		CDK5RAP1:CBFA2T2	TRIM52-AS1:BAGE2
		NRIP1:AF127936.9	LINC00266-3:LOC100132287
		PTPN4:RALB	LINC00266-3:LOC100133331
		APP:SMOC1	LINC00266-3:LINC01001
		ZEB2:FHL2	LINC00266-3:LINC01002
		KLF7:PMS1	SERPINB9:RIPK1
		C2orf43:FBXL5	TBC1D7:LOC100130357
		RHBDD3:RDH11	HFE:FBLIM1
		SH3YL1:KIT	BTN3A1:BTN2A3P
		PIK3IP1:SMYD2	GUSBP2:NAIP
		SREBF2:ASCC1	ZNF311:CMIP
		SENP7:STAG1	HLA-F:HLA-H
		VGLL4:DTNB	HLA-F:HLA-B
		ACPP:CHMP1A	LOC554223:HLA-F
		ACPP:MTX2	LOC554223:HLA-H
		ACPP:AHSA2	HLA-G:HLA-F
		ACPP:USP39	HLA-G:HLA-H
		ACPP:AKAP7	HLA-G:HLA-B
		U2SURP:ATR	HLA-H:HLA-F
		NLGN1:PLCH1	HLA-H:HLA-G
		ATP11B:VPS8	HLA-H:HLA-J
		DYNC1LI1:CLASP2	HLA-A:HLA-F
		DOCK3:CNOT10	HLA-A:HLA-H
		PHF7:LEMD2	HLA-A:HLA-B
		GNL3:MBTPS1	HLA-A:HLA-C
		FBXL5:RP11-665G4.1	HLA-A:HLA-J
		RP11-130F10.1:TRAPPC9	HLA-J:HLA-A
		FAT1:PDCD6	HLA-J:HLA-H
		RBM47:SLAIN2	HLA-E:HLA-H
		KDR:MAT2A	HLA-E:HLA-B
		ATP5I:MKL2	HLA-C:RPA2
		ANKRD17:SND1	HLA-C:HLA-H
		RP11-440L14.1:ERICH1	HLA-C:INPP5A
		FBXL21:AASDH	HLA-B:HLA-A
		IK:RBM5	HLA-B:HLA-C
		MIR143HG:CTC-260F20.3	HLA-B:HLA-F
		RNF145:FAM169A	HLA-B:HLA-J
		RP11-1379J22.5:FAM177A1	MICB:HLA-F-AS1
		TRIM52:SKI	ABHD16A:TRPM7
		GPBP1:FAM174A	VARS:WDR13
		TTC37:SNRNP70	STK19:C4A
		TRAM2:CAP2	ATF6B:TNXB
		BACH2:QKI	LOC100507547:PRRT1
		ZNHIT1:LTBR	PPT2:GLMN
		IMMP2L:SRPK2	HLA-DRB5:WDR90
		ZNF746:MRPL33	HLA-DRB5:HLA-DRB1
		TTYH3:GNA12	HLA-DRB5:LRCH4
		GLI3:ZNF384	HLA-DRB5:HLA-DPB1
		COA1:STK17A	HLA-DRB6:HLA-DRB1
		SUMF2:GBAS	HLA-DRB6:HLA-DRB5
		POM121:NSUN5	HLA-DRB1:HLA-DRB5
		MAGI2-IT1:MAGI2	HLA-DRB1:HLA-DRB6
		SUN1:TMPRSS2	HLA-DRB1:HLA-DPB1
		ST3GAL1:EFR3A	HLA-DRB1:SLC7A5
		PTK2:DENND1A	HLA-DRB1:HLA-DQB2
		PTK2:MGST3	HLA-DRB1:LRCH4
		EPHX2:MROH8	HLA-DRB1:HLA-DPB2
		PCMTD1:CDK13	HLA-DQA1:HLA-DQA2
		RB1CC1:CPQ	HLA-DQB1:HLA-DRB6
		ZBTB10:FSBP	HLA-DQB1:HLA-DRB1
		DNAJC25-GNG10:UGCG	HLA-DQB1:HLA-DQB2
		NR6A1:ATP1B3	HLA-DQB1:HLA-DPB1
		COL5A1:SLC25A25	HLA-DQB1:CSMD2
		PTGDS:NFATC4	HLA-DQA2:HLA-DQA1
		TPM2:LUC7L	HLA-DQA2:SLC6A19
		TPM2:FLNA	HLA-DQB2:HLA-DPB1
		ATP11C:MAP4K3	HLA-DQB2:CSMD2
		RPL10:LMAN1L	HLA-DPB2:HLA-DPB1
		MIR222HG:PSPC1	HMGA1:BTNL8
		HUWE1:ATP5C1	PPIL1:MAL
		VTI1A:RP11-57H14.3	HSP90AB1:VASP
		CCDC7:RSF1	SLC25A27:TDRD6
		MSMB:VCPKMT	PNISR:COQ3
		SGMS1:WDR70	PPIL6:ZDHHC6
		MINPP1:PGBD2	PTPRK:THEMIS
		LARP4B:B2M	BCLAF1:THRAP3
		BDNF-AS:ACPP	AIG1:PARL
		CSTF3-AS1:EVL	EZR:SERTAD3
		LDLRAD3:PRR5L	MRPL18:APH1B
		CHRM1:EIF4H	MAFK:RPEL1
		PLA2G16:GPBP1	RBAK:PMS2
		PBX1:DDR2	RBAK:PMS2CL
		PBX1:RAB3GAP2	RNF216:AHCYL1
		SF1:MLLT4	RPA3OS:GLCCI1
		MALAT1:POMT1	CCDC126:FAM221A
		MALAT1:AP3B1	NPY:LINC01304
		MALAT1:DHRSX	HOXA6:HOXA5
		MALAT1:ADRBK1	HIBADH:UBTF
		MALAT1:BZW1	LOC401320:GOLGA8S
		C11orf80:DMD	INMT-FAM188B:AQP1
		INPPL1:PMF1-BGLAP	LINC00265:LOC729737
		CTSC:DYNC2H1	LINC00265:LOC100132287
		DENND1B:BIRC6	LINC00265:LOC100133331
		KCTD3:PDXDC2P	LINC00265:LINC01001
		EPS8:DERA	LINC00265:LINC01002
		LRRK2:AASDH	POLR2J4:RASA4B
		RSRP1:LUC7L3	RASA4CP:POLR2J2
		NTF3:NFYB	RASA4CP:POLR2J4
		HSD17B6:RIMKLB	RASA4CP:POLR2J3
		TBK1:RP11-514P8.6	AEBP1:HYAL3
		WIF1:WNK1	INTS4L2:INTS4
		MDM2:PHKA2	INTS4L2:KSR1
		CPSF6:ZNF454	ASL:GUSBP11
		FGF14-IT1:FGF14	ASL:CRCP
		COL4A2:ANKRD10	PMS2P4:CCDC146
		SERINC2:SLC3A2	PMS2P5:CCDC146
		ZMYM2:UPF3A	PMS2L2:CCDC146
		RP11-141M1.3:STARD13	TRIM50:UNC93B1
		VPS36:SDF2	CLDN3:MTERFD2
		THRAP3:HBP1	CLDN3:ACAP2
		PCDH9:PDS5B	PMS2P5:POM121C
		LINC01297:ZNF195	TRIM74:UNC93B1
		HNRNPC:DPH6	TRIM74:NSUN5P2
		CHD8:LGALS3	TRIM74:NSUN5P1
		NIN:SPTSSA	PMS2P3:CCDC146
		AP5M1:PTP4A2	STYXL1:TMEM120A
		PPM1A:SRBD1	HSPB1:NAPSA
		B2M:RP11-96O20.4	HSPB1:MKL1
		TRPM7:SNURF	HSPB1:LRWD1
		LMAN1L:PPP1R12C	UPK3B:POLR2J4
		ULK3:NEAT1	UPK3B:POLR2J3
		FANCI:AHSA2	UPK3B:POLR2J2
		GNPTG:MGRN1	UPK3B:UPK3BL
		TM2D1:SRSF1	LOC100133091:POM121
		UBFD1:CREB3L4	LOC100133091:POM121C
		TNRC6A:PHKB	DTX2P1-UPK3BP1-PMS2P11:CCDC146
		ZNF785:ADAP1	PMS2P9:CCDC146
		PRPSAP2:ZFYVE9	C7orf63:TMEM56
		HIC1:GNAI3	SMURF1:PPM1B
		CRLF3:LRPPRC	ZNF655:GS1-259H13.2
		SPOP:COL4A1	ZNF655:ELOVL4
		APPBP2:MGP	PMS2P1:UPK3BL
		KDM6B:CAMKK1	MIR6840:STAG3L5P-PVRIG2P-PILRB
		CYTH1:PKNOX1	MIR6840:PILRB
		SLC38A10:ERICH1	ZASP:HLA-DRB1
		RNF152:RP11-879F14.2	POLR2J:RASA4B
		CIRBP:LMAN1L	RASA4B:POLR2J2
		NOTCH3:RPA1	RASA4B:POLR2J4
		CTC-360G5.8:GPI	RASA4B:POLR2J3
		TMEM143:PCBP2	POLR2J3:POLR2J4
		ZNF528:ZNF532	POLR2J3:RASA4B
		ZNF888:ROBO1	POLR2J3:RASA4
		BTBD3:ZC3H11A	RASA4:POLR2J2
		ATP9A:FHL1	RASA4:POLR2J4
		VAPB:RP5-907D15.3	RASA4:POLR2J3
		SPATC1L:RNF126	UPK3BL:POLR2J4
		NRIP1:OSTM1	UPK3BL:RASA4B
		GRIK1:GOLGA2	UPK3BL:RASA4
		SCAF4:PRR4	FAM185A:SPDYE6
		AC097721.2:CBWD3	FAM185A:SPDYE2B
		ZEB2:ARHGAP15	BCAP29:IGF1
		DDX1:ACTG2	ST7:ST7-OT4
		AC007405.6:STK39	FLNC:ATP6V1F
		DFNB59:FCGRT	TRPV5:GTPBP6
		TTN-AS1:UBR3	ARHGEF34P:CTAGE8
		SCHLAP1:UBE2E3	ARHGEF5:CTAGE8
		NCKAP1:YY1	EZH2:PPM1B
		CFLAR:CD47	ZNF425:ZNF786
		C2orf43:LAPTM4A	ZNF282:LOC155060
		DNAJB2:STK36	ZNF783:LOC155060
		SF3A1:RGL2	ZNF746:LOC155060
		COPS7B:C2orf82	ZNF767P:LOC155060
		KIF1A:BRI3	REPIN1:ZNF775
		ABHD1:RASSF3	VIPR2:MEA1
		CYP1B1-AS1:PRKD3	RPL23AP53:LOC728323
		FOXN2:EPC2	RPL23AP53:41883
		COMMD1:PRKCI	FBXO25:LINC00266-1
		DCTN1:ASAP3	FBXO25:LOC100288069
		LSAMP:RNGTT	FBXO25:LINC01347
		VGLL4:CAB39	FBXO25:FAM157A
		CPNE4:CADM2	FBXO25:LOC729218
		CPNE4:ARL13B	FAM66B:LINC00965
		DNAJC13:SRSF1	FAM66B:LPAR1
		SERP1:RIN2	FAM66E:LPAR1
		NAALADL2:CCDC50	FAM66E:LINC00965
		UBE2E2:CMC1	FAM66D:LPAR1
		LRRFIP2:PEX6	FAM66D:LINC00965
		NKTR:CAPZB	FAM66A:LPAR1
		FHIT:CTNNB1	LOC729732:ASNS
		LRIG1:MORC4	XPO7:NPM2
		GRM7:EZR	LOC389641:CHMP7
		THUMPD3-AS1:LAMA3	ENTPD4:LOXL2
		PPP3CA:HERC3	CCDC25:RBM25
		TET2:PPA2	ADHFE1:C8orf46
		UVSSA:KLK2	SNHG6:SNORD87
		RP11-83A24.2:ASB5	TPD52:MRPS28
		CD38:ZMYM2	OTUD6B:LRRC69
		SORBS2:IGFBP7	MTDH:ESF1
		PIGG:PIBF1	UBR5:RRM2B
		BDP1:SLC30A5	ZFP41:GLI4
		TRIM36:RAD50	EEF1D:NAPRT1
		KIF3A:CHRNA2	PLEC:TMEM63C
		AFF4:CTNNA1	PLEC:CEP72
		CTD-2270F17.1:AKAP1	PLEC:CDC25C
		IL6ST:PAIP2	PARP10:NOL10
		CTC-436P18.1:USP10	CDKN2B-AS1:CNTN1
		RASA1:FMR1	TOPORS:DDX58
		CTD-2215E18.1:LINC01340	SUGT1P1:NOL6
		RGL2:SF3A1	GALT:IL11RA
		ATG5:CLYBL	PIGO:ITGB4
		PDE7B:PERP	TOMM5:FBXO10
		UTRN:FBXO30	LOC101927069:RNF19A
		ARID1B:ZDHHC14	NTRK2:SRSF6
		RIPK1:ST6GAL1	LOC100132077:HIATL1
		FKBP5:ANTXR2	HIATL1:LOC100132077
		PPP2R5D:ODF2L	ZNF782:ZNF510
		FARS2:RP3-380B8.4	HIATL2:LOC100132077
		NDUFB2:ETV1	NANS:FHL3
		LFNG:EIF3B	NANS:MZT2B
		PSPH:HSD17B12	TNC:MTHFR
		GS1-124K5.3:ZNF121	CNTRL:FRG1B
		HIP1:FZR1	STXBP1:C9orf117
		SHFM1:CPNE4	ST6GALNAC6:AK1
		PTCD1:TRRAP	GOLGA2:GOLGA8CP
		CHRNA2:PHC2	GOLGA2:GOLGA8DP
		PROSC:PHF20L1	GOLGA2:GOLGA8S
		VPS13B:MBOAT2	GOLGA2:GOLGA8G
		PTGR1:FAM213A	GOLGA2:IGSF22
		FNBP1:CDC42EP5	CRAT:CD24
		POMT1:SUN1	NTNG2:ARFGAP1
		PNPLA7:NOXA1	LCN6:LCN10
		ABHD17B:ASTN2	TMEM141:CCDC183
		HNRNPK:UHRF2	CCDC183:RABL6
		MORF4L2:SNRNP70	PHPT1:MAMDC4
		RGN:TMEM2	FBXW5:SMTNL2
		CLK2:UBA1	C9orf142:SNAR-G1
		SH3PXD2A:TBX2-AS1	TMEM203:TPRN
		SHOC2:HNRNPH3	DPH7:PTP4A3
		RP11-12J10.3:COX6C	CD99:RNASEH2B
		PTPN20A:SVIL	RAB9A:OFD1
		CCAR1:ECHDC2	HDAC8:CITED1
		DDX21:SACS	P2RY10:ARL17B
		SAR1A:CCDC109B	P2RY10:ARL17A
		ECD:MCU	ARMCX4:ARMCX1
		VCL:CAPZB	MORF4L2-AS1:TMEM31
		RNH1:CSNK1E	TSC22D3:IL1R1
		NTNG1:ABCD3	ZNF75D:ZNF75A
		NCAM1:LIFR	LINC00894:LINC00893
		ZBTB16:ALG9	LINC00894:IDS
		RP11-166D19.1:C9orf3	SSR4:PROSER2-AS1
		GLB1L2:APLP2	DNASE1L1:HLA-B
		COPB1:TOMM7	IL9R:FAM41C
		RP11-326C3.7:SKI	IL9R:RPL23AP7
		PGAP2:LTBP4	TTTY15:USP9Y
		NBPF12:MTDH	TTTY14:NCRNA00185
		CELF1:GRSF1
		LINC01138:AKT3
		GATAD2B:GOLGA1
		ETV3:CRLS1
		VPS51:HIF3A
		MALAT1:HNRNPH1
		SUV420H1:RP4-559A3.7
		ZNF215:PLEKHM1
		FCHSD2:TPM1
		GAS5:EIF3B
		EMC1:VPS11
		TAF1D:FTH1
		C11orf54:PLEKHH2
		DENND1B:MNDA
		IKBKE:NVL
		SCARB1:UBC
		SPRTN:PAIP2
		RPL11:TEAD2
		AHCTF1:COL4A5
		PFDN5:TSPAN32
		HNRNPA1:HNRNPD
		TMEM194A:AC206360.1
		RP1-125I3.2:RBM34
		CPSF6:LARP4B
		CPSF6:GATA6
		TMTC2:PPFIBP1
		TINAGL1:ACTG1
		XPO4:TPM1
		STARD13:POLR1D
		COG3:SPATA18
		AKT1:PTMS
		STRN3:TRPC1
		SZT2:HAUS4
		PPP2R3C:SPTBN1
		RP11-407N17.3:HAUS4
		NIN:THYN1
		FRMD6:TOX2
		RHOJ:PLCB4
		GPHN:ZDHHC21
		TUBGCP5:NIPA2
		RP11-624L4.1:RP11-265N7.1
		MAN2C1:C9orf3
		SEC11A:STAG1
		RP11-97O12.7:EP300
		MYH11:PIGL
		PRKCB:CD53
		COQ9:PRKAR1A
		MPG:GNAS
		FLCN:RNPC3
		PEMT:KDM6B
		TVP23B:SETX
		ALDH3A2:PREX2
		SPECC1:YWHAH
		ERBB2:LTBP4
		CYB5D2:UBE2G1
		STAT5B:BPTF
		ITGA3:RNF135
		ABCC3:MPHOSPH8
		LUC7L3:HMGCS1
		INTS2:TRAPPC8
		CHD3:NAA38
		SPIRE1:NRK
		RPRD1A:HIPK3
		HAUS1:ME2
		RP11-35G9.5:NSD1
		EIF3G:CD82
		ILF3:SMARCA4
		ZSWIM4:QTRT1
		CTD-2291D10.4:FAM21A
		CTD-2017D11.1:TAF15
		SIPA1L3:PEPD
		GMFG:CAPN12
		GLTSCR2:CSDE1
		GYS1:METTL3
		C19orf48:CAPN1
		ZNF350-AS1:WAC
		ZNF432:FTSJ2
		ZNF787:KDM4B
		ZNF552:SLC37A1
		RP4-734P14.4:USP9Y
		BLCAP:FAM156B
		SLC23A2:VPS45
		CRLS1:NDUFA4
		RGS19:TACC3
		RPL31:MYH11
		GREB1:NAMPT
		NCAM2:APP
		SCAF4:CHMP1A
		COL18A1:LCNL1
		RBMS1:ARHGAP15
		METTL5:RPS4X
		GORASP2:YLPM1
		ITGAV:MRPS21
		FTCDNL1:RIPK1
		IGLV1-40:IGLL5
		NDUFA6-AS1:GTF2I
		MICAL3:C9orf3
		EWSR1:ATP5J2-PTCD1
		TRIP12:NDUFB2
		TIMP3:C7orf55-LUC7L2
		APOL3:RBCK1
		RAMP1:SLC25A3
		SBF1:COL4A2
		WDR43:PPP1CB
		XDH:CAPN13
		BIRC6:PMP22
		IGKV2-30:IGKC
		KANSL3:ZBTB1
		ABI3BP:RAB5B
		ABI3BP:MAP4
		NFKBIZ:TOPBP1
		BBX:NSUN6
		GSK3B:KPNA1
		CCDC14:COL6A2
		SERPINI1:AMY2B
		CMTM8:CMTM7
		CLASP2:OSBPL9
		ITGA9:KLHL8
		ITGA9:GOLGA4
		SNRK:RBMS3
		RP13-131K19.1:INTS4
		CYB561D2:SUMO2
		GRM7:SND1
		FOXP1:FAM208A
		EIF4E3:FOXP1
		NPNT:PPA2
		MGST2:SCAPER
		INPP4B:DDX60
		ARHGAP10:EDNRA
		SPOCK3:ARHGAP10
		PCDH7:RP11-617I14.1
		MRFAP1L1:DCAF11
		PCGF3:NOP14
		SCARB2:PPA2
		CCNI:USO1
		AFAP1:LRPAP1
		LINC01088:ANTXR2
		NAIP:GTF2H2
		HSD17B4:TRAK1
		C5orf56:FNIP1
		PAIP2:UBE2D2
		PDLIM7:NUMA1
		ZFR:NR2C1
		PIK3R1:ANKH
		PTCD2:ARHGAP29
		EDIL3:CSNK1A1
		MEF2C-AS1:C5orf30
		POLR3G:PGM5
		KIAA0825:FAM172A
		GCNT2:EPB41L5
		GCNT2:SENP2
		TPD52L1:HDDC2
		GFOD1:FAM178A
		AHI1:BCLAF1
		AIG1:CRACR2A
		GMNN:SLC22A23
		TAF11:CIRBP
		RREB1:CEACAM1
		PILRA:GSTM2
		TRIM56:DENND2A
		KDM7A:MKRN1
		WDR60:BPHL
		AC005154.6:ITGAL
		ELMO1:TWISTNB
		ZNF117:NFIA
		SUN1:KCTD15
		STEAP2:THSD4
		ACN9:TBK1
		AZGP1:ARF4
		YWHAZ:DAZAP1
		PHF20L1:ABCC5
		LRRC24:EEF1D
		PROSC:RP4-613B23.5
		POLB:SENP3
		NSMAF:STXBP5
		MTDH:CPQ
		MAMDC2:PGM5
		PBX3:MRRF
		DPM2:FAM102A
		SWI5:PYGM
		GBGT1:NFYB
		PTGDS:PLSCR1
		UBAP1:LMF1
		TPM2:FAHD2A
		UHRF2:KDM4C
		HNRNPK:ADAMTS9-AS2
		SPIN1:SCRN1
		ARMCX4:YY1
		OFD1:RPL6
		MIR222HG:SMAD4
		GRIPAP1:ACTG2
		TTTY10:KDM4C
		LINC00278:GNAS
		PROSER2:C1orf43
		RP11-108K14.8:GLTSCR1L
		PARD3:SVIL
		DDX50:CCAR1
		ACTA2:MLLT6
		PYROXD2:PDCD11
		TTC12:CHMP1A
		REXO2:LAMC1
		CADM1:ASAH1
		VPS13D:PHF10
		CD81:PHF20
		PRDM2:UBE2N
		NUP98:ZNF143
		PIAS3:GSTA4
		POGZ:PKP4
		MEF2D:SPINK5
		TMX2:PATL1
		CTNND1:ALOX5
		PPOX:RNF181
		FTH1:FADS2
		PBX1:PRRC2C
		RAD9A:SP1
		CCND1:INPPL1
		SLC35E2:XPO5
		RFWD2:MIER1
		CAPZB:HP1BP3
		SWAP70:EIF1
		PKP1:CCDC88C
		ELF3:NPEPL1
		MIR205HG:KDM3A
		MIR205HG:C9orf3
		MLXIP:C1S
		PLEKHA5:FNDC3B
		KRAS:CCDC14
		STK38L:AAR2
		TSPAN9:MED13L
		LUZP1:KIF3B
		TMEM106C:POT1
		RP11-302B13.5:FKBP9
		FAM19A2:ARID2
		RP3-461F17.3:FTH1
		SRSF4:CGNL1
		EEA1:MRPL42
		ZMYM4:CCDC82
		RP11-371E8.4:HDGFRP3
		EVL:CPLX1
		MEG3:MZF1-AS1
		HSP90AA1:CDC42BPB
		HSP90AA1:MXI1
		EIF5:HDLBP
		CCNB1IP1:NOP14
		RNASE7:MRFAP1L1
		PRKD1:SRSF11
		HECTD1:CHD8
		TTC6:FAM193A
		FOS:MYH9
		GABRG3:CTC-260E6.6
		MEIS2:C15orf41
		GANC:PRRC2C
		MYO5A:TEX9
		RP11-466L17.1:RP11-90C4.1
		MAP2K5:ZFPL1
		PEAK1:PRDM2
		DNAJA4:UBB
		IQCK:YWHAH
		ARHGAP17:P4HB
		KCTD13:CLU
		USB1:FAM192A
		AC009120.4:ECHDC2
		FENDRR:FZD10-AS1
		COX10:HS3ST3B1
		UBB:ACTG1
		PRKCA:CRLS1
		FUBP1:HNRNPK
		CCDC57:EWSR1
		ZNF519:MCEE
		RPRD1A:FRS3
		TCF4:CTSA
		ENOSF1:RP4-647C14.3
		CNDP2:PHF2
		SBNO2:CEP72
		TPM4:RP1-151F17.1
		DOT1L:GLTSCR1
		CTD-2017D11.1:EIF2S3
		CEP89:PHF7
		SIRT2:CEL
		UBXN6:CHAF1A
		SEPW1:TUBGCP2
		PPP1R15A:FXYD5
		ZNF813:CTC-454I21.3
		SAFB:ERN2
		BSG:SHC2
		ZNF274:THRAP3
		GTF2F1:KHSRP
		UBOX5:HERC2
		BLCAP:TGIF2
		CSE1L:ZFAS1
		GPCPD1:UTY
		TCFL5:CHMP1A
		KCNJ15:TTC3
		ZEB2:HAT1
		COL6A2:ADIRF-AS1
		FIGN:WHSC1L1
		KLHL23:GLUL
		WIPF1:RNF111
		ZNF804A:LTBP4
		NRP2:DIS3L2
		TRIP12:SPATS2L
		CAB39:STK39
		COPS7B:THAP4
		COPS8:ITPR2
		EIF3L:CBY1
		ST13:IL17RC
		LTBP1:RTN4
		RMDN2-AS1:TERF2IP
		MAP4K3:MSH6
		EPAS1:HECW2
		PCBP1-AS1:C1S
		LINC00969:AIFM2
		SENP7:ACAD11
		IFT57:CBLB
		GATA2-AS1:PTCD3
		EIF4A2:ACTL6A
		CLASP2:CTD-2410N18.5
		CTDSPL:TMF1
		EIF1B-AS1:CMSS1
		ARIH2:IP6K2
		ARHGEF3:ZNF599
		RPP14:GPBP1L1
		GXYLT2:CLASP2
		PPP3CA:SEC24B
		NOP14:TNK2
		PCDH7:CCDC14
		PCDH7:MBOAT1
		UGDH-AS1:CHFR
		PDLIM5:EPHA5
		MARVELD2:CDK7
		CTC-441N14.2:CTB-131B5.5
		LINC01184:MARCH6
		AC034220.3:DMXL1
		MATR3:COL23A1
		ANXA6:STRAP
		CANX:RUFY1
		PIK3R1:ZNF202
		ATG10:RGMB
		DAQB-335A13.8:DAQB-335A13.26
		ATAT1:GIT2
		RNF217:PEX7
		JARID2:DTNBP1
		TIAM2:IFT172
		ARID1B:WDFY3
		TMEM181:COX7A2
		XXyac-YX65C7_A.2:VPS13A
		HIST1H2BC:SEMA3F
		BTN2A1:C6orf57
		PPP2R5D:DDX52
		RNGTT:IBTK
		CCNC:CCDC64
		AP4M1:CYP3A5
		GIGYF1:HSP90AB1
		NAMPT:RHEB
		CAV1:MLLT1
		CUL1:NT5C2
		RP4-777O23.3:AVL9
		IKZF1:ACN9
		CCDC146:RSBN1L
		STEAP2:TP63
		TECPR1:SERPINB1
		OPLAH:CDK14
		RNF170:PCMTD1
		FNTA:HOOK3
		PCMTD1:C9orf3
		ASPH:C8orf44-SGK3
		IKBKAP:GNAS
		AKAP2:UBAP2
		MAPKAP1:METAP1
		NTRK2:ATP10A
		NANS:SERPINB6
		CUL4B:NPM1
		FHL1:MID2
		RBM10:ATP1B3
		AKT3:ADSS
		DHTKD1:MAPRE1
		SVIL-AS1:MTERF4
		FAM208B:KMT2E
		SRGN:CSTF3
		TRMT13:FIG4
		SIDT2:GAS5
		NOTCH2:HS2ST1
		DNAJC24:SLC25A17
		NUP98:SPON2
		SEMA4A:CYB5R1
		SEMA4A:PSMD4
		MALAT1:NCSTN
		MALAT1:ACAD9
		MALAT1:KLK2
		CFL1:FLNA
		MINOS1:CAPZB
		CCDC82:ACTN1
		NUCKS1:PGLS
		HP1BP3:MALSU1
		CMKLR1:NEGR1
		RSRC2:LINC00339
		RAB3GAP2:PRRC2C
		ETNK1:ERC1
		SKI:SS18L1
		ZBTB40:PCYT1A
		CTDSP2:C9orf3
		CPSF6:RBBP6
		RAB3IP:TMED10
		TMTC2:ANXA8L1
		TMTC4:HGS
		HSPH1:SLC22A23
		ELF1:MAP2K6
		RP11-74J13.8:ADAM20
		TPT1-AS1:TPM2
		INTS6:SUGT1
		ITPK1:UBC
		DYNC1H1:WAC
		HECTD1:ANKRD10
		RDH11:RP11-505P4.7
		B2M:UBAC2
		FAF1:KDELR2
		RPS27L:BUD13
		THSD4:MCU
		CD276:SPDEF
		CHD2:LINC01578
		MYH11:SLC38A1
		XYLT1:STARD10
		CACHD1:UBAP2L
		RP11-509E10.1:ESRRG
		SPG7:FGFR1OP2
		ARHGAP44:PARD3
		NCOR1:RP11-519G16.3
		AC087294.2:AKAP1
		RFFL:PTGR1
		CHD3:PDHA1
		NTN1:STX8
		STX8:C7orf73
		STX8:IREB2
		MIB1:USP14
		RERE:PSMB1
		RP11-162A12.2:TXNL4A
		LDLR:NUDT14
		RFX1:MXI1
		CYP4F2:IFT122
		LSR:COX6B1
		CEACAM1:FUS
		CNN3:ZFR
		ZNF528:MFSD11
		KIF5C:TYW3
		PYGB:ACTG1
		EBF4:PAXIP1
		CDS2:CRLS1
		LIMS1:VPS54
		DBI:RPL7A
		CBR3-AS1:DDX17
		DYRK1A:TTC3
		MBD5:ZEB2
		TANC1:MSMB
		RBMS1:ZNF503-AS2
		COBLL1:LCLAT1
		CERS6:COA5
		CYBRD1:HNRNPA2B1
		AAMP:RABGGTA
		TTLL4:PLCD4
		IGLV5-37:IGLC2
		CUL3:TTC27
		COPS7B:GIGYF2
		TWIST2:UBB
		RNF144A:ZNF664
		MOB1A:SSFA2
		ZBTB20:MME
		LSAMP:MME
		LSAMP:CDC42BPA
		VGLL4:RPL14
		ACPP:CLPX
		ACPP:COQ2
		ACPP:GTF2I
		ARMC8:NCK1
		COMMD2:EIF2AK3
		TBL1XR1:FXR1
		LTF:ZFP62
		COL7A1:ACTG1
		PRKCD:HNRNPH3
		ATXN7:TIMP2
		TADA3:VCL
		SPCS3:GPM6A
		LETM1:GSTT2
		AFF1:HSPBAP1
		UBE2B:RARS
		UBE2D2:RNPC3
		ANKH:MRPS35
		FAM114A2:SETD3
		HNRNPH1:CSNK1E
		NDUFS4:CCDC148
		DAQB-335A13.8:ABR
		GCNT2:UTP6
		CEP57L1:SEC63
		NUDT3:ZNF76
		FILIP1:C6orf163
		ACHE:CUX1
		CUX1:MPDZ
		LSM8:TTLL7
		NUPL2:TMPO
		HERPUD2:PHF14
		TACC1:ILF3
		PLAT:RBX1
		GLIPR2:AC097724.3
		CBWD3:PHC2
		PHF2:TNPO2
		MOSPD2:ACTG2
		HDAC8:TRGC2
		ASMTL-AS1:RNF10
		LRRK1:ASB7
		RPL32:PHYKPL
		NOXA1:SLCO4A1
		TPM1:TPM2
		ZNF595:ZNF141
		ZNF518A:BCO2
		KRT4:KRT5
		RAB8B:VEGFC
		HM13:SNHG11
		HSPG2:PLXNB1
		NEMF:ZFP82
		ZNF141:ZNF721
		BOD1:BOD1L1
		FKBP5:XRCC5
		SNX8:TNFRSF1A
		ZNF790:ZNF529
		EPHA4:EPHA5
		DPP9:BZRAP1
		ZNF841:ZNF83
		ZNF226:ZNF234
		BAI1:BAI2
		USP7:SPARC
		ZNF763:ZNF700
		CEBPZOS:LINC01184
		ZNF84:ZNF33A
		RP11-488L18.8:ZNF195
		SNHG23:PRNP
		SEMA4B:PTRF
		ZNF587:ZNF587B
		ZNF141:ZNF708
		BMS1:RP11-464F9.1
		KLK2:MRPL52
		LIMS1:LIMS2
		SF3A1:C19orf52
		KLC2:UBA1
		IPO4:GPATCH1
		RP11-242D8.1:ANKS1A
		ACADVL:LZTR1
		ZNF136:ZNF844
		MARK4:MARK2
