# Supplementary material for: Fusion Genes in Prostate Cancer: A Comparison in Men of African and European Descent
Source: Biology (Basel). 2022 Apr 20;11(5):625. doi: 10.3390/biology11050625 (PMC9137560; doi:10.3390/biology11050625)
Supplement: Supplementary file 1 [file biology-11-00625-s001.zip › Supplemental_Tables_Final/Morgan_Table_S8.xlsx]

## Sheet: Explanation
Table S8
Shared fusions across AA patients using the fusion prediction tools.

## Sheet: Table_S8_common_fusions_AA
Table S8
STAR-Fusion	FusionCatcher	JAFFA	ChimeraScan	STAR-Fusion|FusionCatcher	FusionCatcher|JAFFA	FusionCatcher|ChimeraScan	JAFFA|ChimeraScan	FusionCatcher|JAFFA|ChimeraScan
AC244154.1:YWHAEP7	SLC45A3:ELK4	BUB3:MGMT	WASH7P:ZGLP1	MYH11:THBS1	CCAR1:ITGA8	AZGP1:GJC3	CYP4B1:CYP4X1	NAIP:OCLN
AC108010.1:METTL2B	COQ8B:NUMBL	CTBP2:PARD3	LOC729737:LOC729218		COL4A4:CTNNA1	SIDT2:TAGLN	CPSF6:C9orf3	PDE1C:DNAJC6
AL391840.3:SH3BGRL2	NPEPPS:TBC1D3	MKI67:BMPR1A	LOC729737:LINC00266-3		COL4A4:RHBDD1	KLK4:KLKP1	PCAT18:KCTD1
AL353138.1:PTCHD4	SYNPO2:TM2D3	STAM:VIM	MIR6723:SERBP1		CTCF:MYH11	RLN2:RLN1	MRPL33:BRE
IGH-@:MYH11	ACAD8:GLB1L3	CACNB2:ITGB1	MIR6723:MTRNR2L8		DTNBP1:BCO2	CTBS:GNG5
IGH-@:MYLK	AP000534.2:AC073869.9	DNAJC1:FNDC3A	MIR6723:NEAT1		HDAC9:LINC01184	SMG1:NPIPB5
IGH-@:EEF1A1	AC139491.5:FAM153A	SVIL:FAM107B	MIR6723:RAB12		P2RX1:RABGAP1	BAIAP2L2:SLC16A8
IGL-@:FLNA	AGAP13P:AGAP5	SVIL:FAM126A	MIR6723:GLTSCR2		PIBF1:PSPC1	MED8:ELOVL1
IGH-@:DES	AGAP5:AGAP13P	KIAA1462:FIP1L1	MIR6723:RPL13A		PIGF:BLMH	BMS1P4:AGAP5
IGL-@:FTH1	FAM153A:AC139491.5	PRKG1:RAB11FIP2	MIR6723:EPCAM		SEC31A:MRPL1	HACL1:COLQ
BEST1:IGL@	MAPT-AS1:DCAKD	PFKFB3:FAM13B	MIR6723:TNIK		TIA1:NDUFS1	CDIP1:NMRAL1
AC114498.2:THBS1	RLN1:RLN2	CTNNA3:MXI1	MIR6723:SPARCL1		TMEFF2:SERINC2	DUS4L:BCAP29
THBS1:ITGA5	COX10-AS1:COX10	HNRNPH3:HSP90AB1	MIR6723:MTRNR2L2		TSPAN31:OGFOD2	LINC00893:IDS
RF00004:ACTG1	RAB6C-AS1:AC073869.5	KIAA1279:TBC1D12	MIR6723:NCBP1		ZRANB3:THSD7B	MFGE8:HAPLN3
IGH-@:KLK3	MYH11:KLK3	SUPV3L1:RSRP1	MIR6723:RPL10		NCOR2:UBC	CTNNBIP1:CLSTN1
IGH-@:EEF1A1P5	APOL4:LINC01232	VCL:SLC8A1	LOC100288069:LOC728323		FLNA:KLK3	MTG1:SCART1
IGH-@:NEAT1	CHRDL1:MIR100HG	C10orf11:CTD-2132N18.3	LOC100288069:LOC729218		LENG8:KLK2	PPIP5K1:CATSPER2
IGH-@:MTATP6P1	EEF1A1:MYH11	C10orf11:ROR2	LINC01342:SNAPC4		DDX5:TPM1	PPP1R1B:STARD3
IGH-@:RPL3	SLC35E2A:CDK11B	GLUD1:HNRNPD	SLC35E2B:CDK11A		FLNA:UPF1	ACCS:EXT2
PFKFB3:LINC02649	AHSA2P:ZNF382	NUTM2A-AS1:PCGF5	SLC35E2:CDK11A		GLI3:MYH11	NSF:LRRC37A3
IGL-@:MYH11	CIRBP:FAM174C	SORBS1:PCMT1	PER3:PICALM		ABL1:ARFGEF1	TRIM3:HPX
AC107029.2:LCOL8A1	ZNF382:AHSA2P	SORBS1:ASCC1	RERE:MYO1A		LAMC3:GNAS	ACSS1:APMAP
LINC00623:SEC22B2	NSD2:ANKRD10-IT1	HPS1:NFIL3	PIK3CD:PAPOLA		MYH11:APLP2	PRPF3:RPRD2
DNM2:IGH@	ACPP:LINC02099	UBE4B:USP48	MTHFR:TNC		APTR:CCNI	PFKP:PITRM1-AS1
RPL10:KLK3	GATD1:WWOX	SLC30A7:SYNPO2	PRAMEF19:CCNL1		CYSLTR2:KPNA3	SNTB2:VPS4A
	LINC01297:C12ORF45	GNAI3:TRIM22	CROCCP2:NBPF1		FOXP2:TES	PRKAA1:TTC33
	LINC02099:ACPP	AHCYL1:YWHAH	HSPG2:RHBDF1		LRRFIP2:TOP2B	SHROOM2:WWC3
	TNFRSF14-AS1:AL139246.2	STRIP1:TEAD3	SRRM1:CDHR2		MIB1:SETBP1	FAM185A:LRRC17
	AC004543.1:TMEM196	CRYAB:HSD17B4	MAN1C1:SEL1L3		NELL2:ACTR10	ENTPD5:FAM161B
	ACPP:KLK3	UBASH3B:ZBTB7A	LOC644961:ACTG1		NOC4L:SLC12A7	SLC29A1:HSP90AB1
	ANXA8:LINC00842	ROBO4:MYO18A	FGR:SLC24A1		PRDM6:SNX24	MORF4L2-AS1:TMEM31
	ATN1:MAML2	PKNOX2:SSR1	XKR8:RNF216P1		PRKCH:SFI1	PPP1R16A:GPT
	GSTM2:GMDS-DT	BTBD10:RRAS2	SNHG12:SNORA61		ZNF131:SHOC2	CD81:TSSC4
	IGK@:SMIM14	SRGAP2B:AHCYL1	SNORA61:SNHG12		FLNA:ADAMTS4	ZNF71:SMIM17
	KLK2:EEF1A1	ATAD3C:ATAD3B	COL16A1:WDR66		EEF1A1:CALD1	MCCC1:DCUN1D1
	NUMBL:MAML2	POLR3C:TRIM22	SPOCD1:ANO7		MYH11:EIF4A1
	PCAT4:LINC02126	MDK:MAP7D1	IQCC:DCDC2B		AKAP12:PSMD1
	PPM1F:ARPIN	CKAP5:GNAS	ZMYM6NB:LOC653160		CHSY1:TPM1
	PTGES2:SLC25A25-AS1	GABPB2:CHD1	ZMYM6:ZMYM6NB		COL7A1:ACTG1
	RAMP1:CSRNP1	S100A6:GRAMD1A	THRAP3:BCLAF1		ESYT2:ACTG2
	SERF1A:SMN1	S100A4:ARFGAP1	RHBDL2:GJA9		FBXW4:MYH11
	SORBS1:GLG1	KRTCAP2:ZBTB1	PPIEL:THNSL2		MSRB3:PRUNE2
	VMAC:AC091152.4	GON4L:EXOSC10	KDM4A:KDM4E		MYH11:CDR2
	ZNF600:ZNF813	AP000662.4:GFPT2	ERI3-IT1:ERI3		TPPP:BRD9
	ACTG2:KLK3	KIRREL:HLA-B	ERI3:ERI3-IT1		VPS13B:STK3
	ATXN10:BX324167.2	C1orf204:BRD7	NSUN4:FAAH		GKAP1:KIF27
	CFAP300:YAP1	TAGLN2:HSPA4	MKNK1:HLA-DRB5		LPP:BCL6
	DDX6:APBB2	ADAMTS4:HNRNPM	MOB3C:MKNK1		RPL4:MYH11
	FBLN1:FOSB	TMEM138:DDB1	GPX7:FAM159A		FLNA:ACTA2
	FUBP1:EWSR1	FADS2:ATXN2L	ECHDC2:PPP6R1		DNAJC24:IMMP1L
	HEXD:ACPP	EML3:C9orf3	PODN:KIFC3		ALDH1A3:SARS
	IKZF3:WSB1	FBXO42:NPHP4	CPT2:MEA1		CDKL5:ZNF462
	IL3RA:SWAP70	SF1:LTBP4	DOCK7:SREBF2		DDT:GLIS1
	KAT6A:CD2AP	FRMD8:ITGA7	LINC01359:JAK1		PNN:SEC23A
	KLK3:TBC1D9B	MALAT1:LAMTOR5	WLS:DIRAS3		ZFAT:GALC
	OR2A25:PLEKHH3	MALAT1:ACAD9	GBP6:CEP68		CREBBP:NSMCE1
	PPARA:RDH11	CTTN:TPM1	BTBD8:KIAA1107		MTCH2:LRCH3
	PRSS42P:PRSS45P	RNF121:STX5	SLC35A3:HIAT1		PHF3:SERPINB6
	RDH11:PPARA	NUMA1:RELA	SYCP1:COX7C		IGKC:ACPP
	RNF207:CEP41	LAMTOR1:CEP112	LOC100132057:LINC00623		ACAP3:ACTG1
	SCNN1A:TNFRSF1A	SUCO:FBXO34	LINC01138:SEC22B		DNAJC6:PDE1C
	SLC45A3:ACPP	MRPL48:GTF2I	LINC01138:LOC388692		SOCS2:CRADD
	SYTL1:ACPP	RABGAP1L:RFWD2	LINC00623:SEC22B		RB1:ITM2B
	TRA@:RDH11	NEU3:STT3A	LINC00623:LOC388692		TADA2B:SORCS2
	ZNF346:FGFR4	ARRB1:SON	SEC22B:CALU		ACPP:EIF4H
	AC004080.3:HOXA11-AS	DHX9:FLNC	NOTCH2NL:NBPF1		B2M:CANX
	AC004706.1:MED31	LAMC1:ELOVL5	NOTCH2NL:NBPF25P		KSR1:TAPBP
	AP001099.1:AP005264.3	C1orf27:SPIN1	NOTCH2NL:NBPF11		LMO7:CLN5
	AQR:TSC22D1	RP11-152H18.3:EIF4G1	NOTCH2NL:NBPF14		MCTP2:ABHD2
	BEX4:BEX3	UBR4:EP300	NOTCH2NL:NBPF15		NINL:NRBF2
	BMT2:BET1	EMC1:CD97	PRKAB2:YIPF2		NR3C1:SIL1
	CACNA1C:NRIR	EMC1:SPP1	ACP6:ALG5		SCAP:CYP46A1
	CATSPER2:PPIP5K1	MINOS1-NBL1:COL6A3	NBPF15:NBPF11		SLC25A12:MYL12B
	CD302:ERBB2	CFH:KCNT2	LOC103091866:LOC388692		SORL1:PTMS
	COL6A2:SLC25A28	MIR181A1HG:ESYT2	LOC103091866:SEC22B		PNPLA7:KLK3
	CSTL1:MYH11	FAM60A:SOCS2	HIST2H3D:HIST2H2BA		COL7A1:KLK3
	CTBP1-DT:AHI1	CD46:ZNF423	HIST2H3D:HIST2H2BF
	ELN:IFT46	TXNRD1:RP11-407N17.3	VPS45:PLEKHO1
	EML2:ADAM10	GLTP:COL4A1	S100A1:CHTOP
	FBXO25:FAM157B	IFT81:AKT3	SLC39A1:CRTC2
	FOXA2:LINC00261	MAPKAPK5:KCTD10	ADAR:BCL3
	FP475955.3:AC012414.7	TAOK3:USO1	CLK2:CLK2P
	HPSE2:PKIG	ETV6:CREBL2	UBQLN4:TRPM8
	JMJD7-PLA2G4B:MYH11	RP11-64B16.3:HSPB8	SMG5:PAQR6
	LINC02595:HMGB1	ANAPC5:BRAP	DCAF8:SLC23A3
	LINC02614:AC105916.1	KDM2B:ORAI1	PEX19:DCAF8
	LONP2:ATF7IP	CLIP1:DDX17	PEX19:RPSAP58
	LRP4-AS1:LINC00882	NCOR2:BCAS3	TSTD1:F11R
	LSM14B:SS18L1	ATF3:SYNM	NOS1AP:C1orf226
	MAGIX:PLP2	STX2:SIN3B	MGST3:DYNC1I2
	MALAT1:PNPLA8	GPR133:FLNA	SFT2D2:TBX19
	ME2:RNLS	ZNF605:KANK2	FMO4:TOP1P1
	MRVI1:AF165147.1	SPATA17:PTPRA	LOC100506023:TNFSF4
	NDUFB3:CFLAR	RP11-444D3.1:SOX5	SNORD47:GAS5
	NUDCD3:SLC38A6	KRAS:TP53BP1	GAS5:SNORD79
	PGM5-AS1:MXI1	RASSF8:CCDC91	GAS5:SNORD76
	PRSS42P:PRSS46P	ITPR2:PAWR	LOC730102:SEC16B
	RDH11:VTI1B	KIAA1551:WHSC1	RASAL2:C16orf70
	RPL23:PSMB5	PARP11:UHRF2	CACNA1E:MAPK8IP3
	RPRD1A:CCDC102B	CHRM3:SMYD3	GLRX2:JAK1
	RPS16:CCDC137	CCND2:SLC15A4	CAMSAP2:TMEM184A
	SERP1:AF165147.1	SRRM1:TTC3	IGFN1:ELK2AP
	SERPINB6:PRKCSH	RP11-488L18.8:PTP4A2	FAIM3:ARCN1
	SLC4A7:HMGN3	LARP4:PICALM	IRF6:C1orf74
	SPACA6:PPP2R1A	SLC4A8:RBFOX3	FLVCR1-AS1:SPATA45
	TCP11L1:CSTF3	RSRP1:FHOD3	RPS6KC1:NAA15
	UBA2:WTIP	PFDN5:GANAB	RRP15:RBCK1
	WIPI1:BPTF	ITGA5:CCDC124	MIA3:CCDC9
	COMMD3:BMI1	ITGA5:CCL2	ENAH:EVL
	D2HGDH:GAL3ST2	SARNP:CBFB	LOC100130093:SNAP47
	SLC49A3:ATP5ME	MYL6B:ALDOA	OPN3:CHML
	MYH11:EEF1A1	MYL6:RASD2	PLD5:DDX19B
	MYH11:TAGLN	ARHGEF25:DCAF8	PLD5:DDX19A
	TAGLN:MYH11	SLC16A7:FAM19A2	LINC01347:LOC100132287
	ACTG2:MYH11	LTBR:UBE2D3	LINC01347:LOC100133331
	MYH11:ACTG2	RP11-123O10.4:GRIP1	LINC01347:LINC01001
	KLK2:MYH11	USP5:COL5A1	LINC01347:LINC01002
	KLK3:TAGLN	CPSF6:IVNS1ABP	LINC01347:LINC00999
	TAGLN:KLK3	MAP3K6:MALAT1	HNRNPU:HNRNPU-AS1
	FLNA:EEF1A1	PAWR:ARL17B	HNRNPU:PPM1B
	ACTA2:MYH11	EYA3:RAB9A	PFKFB3:LOC399715
	CSRP1:MYH11	LIN7A:TGFBR2	DHTKD1:SEC61A2
	MYH11:CSRP1	TMTC2:SYT1	ITGA8:SSFA2
	MYH11:MYLK	WNK1:RPL7	VIM:SYCP1
	DES:EEF1A1	RCC1:ACTG2	VIM-AS1:DHX29
	EEF1A1:DES	UBE2N:AKAP13	SVIL:SLC52A3
	KLK3:ACTG2	CDK17:ELK3	SVILP1:SLC52A3
	FLNA:ACPP	TMPO:ASAP2	AGAP4:FRMPD2
	ACTA2-AS1:MYH11	PCCA:STK24	BMS1P5:AGAP4
	PCSK7:KLK3	ARGLU1:PITRM1	BMS1P5:CTGLF12P
	ACTG2:EEF1A1	COL4A1:TFDP1	AGAP9:FRMPD2
	MYH11:EEF2	RASA3:TFDP1	BMS1P6:AGAP4
	ACPP:ACTA2	TINAGL1:CSRP1	BMS1P6:AGAP9
	ACTA2:ACPP	TINAGL1:TPST1	BMS1P6:CTGLF12P
	ACTA2:KLK3	LATS2:PDE9A	BMS1P6:AGAP5
	KLK3:DES	ZDHHC20:MICU2	BMS1P6:AGAP7
	TAGLN:EEF1A1	RP1-27O5.3:TTC17	CTGLF12P:FRMPD2
	TLN1:MYH11	RBBP4:PPP1R12A	PARG:TIMM23B
	KLK3:TPM2	N4BP2L2:HDLBP	AGAP7:FRMPD2
	MYH11:NEAT1	PDS5B:TBCA	MSMB:MEP1A
	MYH11:TNS1	STARD13:N4BP2L2	SLC25A16:DNA2
	TNS1:MYH11	FOXO1:SMYD3	TYSND1:AIFM2
	MYH11:FLNC	ELF1:XRCC5	CDH23:GGT1
	MYH11:TPT1	SERP2:NLGN4X	CDH23:GGT3P
	AHNAK:KLK3	SERP2:FARP1	ECD:P4HA1
	CSRP1:EEF1A1	NUFIP1:PIK3C3	AGAP5:FRMPD2
	KLK3:MYL9	SFPQ:KDM6A	BMS1P4:CTGLF12P
	MYH11:CD74	MTF1:COL6A2	BMS1P4:AGAP4
	MYL9:KLK3	RP5-864K19.4:TMEM50A	CAMK2G:NDST2
	ACTB:TPM1	GPC5:PCCA	DUSP13:BZRAP1
	MYH11:B2M	TM9SF2:PCMT1	RPS24:BEX4
	MYH11:VCL	ASB2:UTRN	ZMIZ1:PRDX1
	RPL5:MYH11	RBM23:ABCE1	NUTM2A-AS1:SYT15
	TPM2:EEF1A1	FOXJ3:HNRNPC	ENTPD7:CUTC
	ACPP:NDE1	NEDD8:PTGDS	SCD:ELK2AP
	AL139353.1:BBS5	AP4S1:BAZ1A	NDUFB8:SEC31B
	BEST1:MYH11	NEMF:PPP2R3C	METTL10:FAM53B
	CAVIN1:MYH11	MAST2:AHCTF1	SCART1:CYP2E1
	LTBP4:MYH11	SLC38A6:MNAT1	BET1L:FAM157B
	MALL:TRA@	KCNH5:SAMD4A	NLRP6:SH3BGR
	MYH11:CAVIN1	ZBTB1:MT-ATP8	IFITM3:NMT2
	NDE1:KLK3	ACTN1:CNIH1	IFITM3:IFITM2
	TRA@:MALL	ACTN1:COL5A1	CTSD:IFITM10
	ACTN1:MYH11	DLST:RP3-468K18.7	ST5:MYL9
	DES:ACPP	EML5:KIFAP3	MRVI1:MYO1A
	GGA1:TPM1	C14orf159:ADM	LMO2:ACVR2A
	KLK3:CNN1	LGMN:MAN1A2	LMO2:MZT2B
	KLK3:COL6A3	MEGF11:SLC39A14	LDLRAD3:MOB2
	LMOD1:MYH11	PWRN1:SNRPN	LDLRAD3:PRR5L
	MYH11:LMOD1	SNHG14:UBE3A	TP53I11:DENND2C
	MYH11:RPL19	UBE3A:ALDH1A2	LOC441601:LOC645513
	PSAP:KLK3	HSPB11:YES1	LOC441601:PSPH
	RHOB:KLK3	THBS1:C7orf55-LUC7L2	SSRP1:RPL13A
	TRG@:MYH11	ADAL:EIF3J-AS1	MS4A8:ELK2AP
	TUBB8P12:TUBB7P	RAB27A:RAP1B	SDHAF2:PPP1R32
	AC036108.2:KLK3	RP11-466L17.1:RP11-90C4.1	LOC101927495:RPLP0P2
	AC036108.2:MYH11	TCF12:ANXA2	POLR2G:PLXNB1
	CSRP1:DES	RAB8B:NPTN	TMEM179B:HSPG2
	DES:CSRP1	RAB8B:MORF4L1	STX5:THOC5
	DES:VCL	OAZ2:PALLD	SNORD22:SNHG1
	FLNA:DPYSL3	AAGAB:RALGPS2	SNHG1:SNORD29
	KLK3:NEAT1	NPTN:MORF4L1	SNORD29:SNHG1
	LTBP4:KLK3	AKAP13:PEAK1	SNORD28:SNHG1
	NEFH:MYH11	AKAP13:CBWD5	NUDT22:DNAJC4
	SYNM:KLK3	MYH11:TCEAL2	POLA2:CDC42EP2
	ACPP:SPARCL1	MYH11:MASP1	LTBP3:BUD31
	ACTG1:MYH11	TVP23A:CD226	SSSCA1:FAM89B
	ACTN4:MYH11	CACNA1H:ACTG1	MAP3K11:KCNK7
	AF001548.1:KLK3	MKL2:ANTXR2	PELI3:DPP3
	COL6A2:ACTG2	RP11-65J21.3:NOC4L	ALG1L9P:LINC00965
	CSRP1:TAGLN	SPSB3:SMTN	ZNF705E:FAM66C
	EEF2:KLK3	C16orf52:AC244489.1	LOC100133315:ZNF705E
	EIF4G2:FLNA	EIF3C:CCDC101	LOC100133315:ZNF705A
	FLNA:TPT1	RP11-426C22.5:FAM193A	LOC100133315:ZNF705G
	GSN:TAGLN	ALDOA:COL6A1	LOC100133315:ZNF705B
	MYH11:AL807752.7	ALDOA:SMTN	LOC100133315:ZNF705D
	MYH11:CD81	TRAP1:ZSCAN18	SPCS2:SIN3B
	MYH11:DDX17	ROR1:CCDC91	SERPINH1:AASDHPPT
	MYH11:PLEC	PHKB:RP11-736K20.5	FOLH1B:SRGAP1
	MYH11:SMTN	AK4:LSAMP	HEPHL1:PANX1
	NCAPD3:MYH11	FTO:VIM	C11orf70:YAP1
	RPL13A:FLNA	MT2A:PKIG	YAP1:ANPEP
	SYNM:TAGLN	C16orf70:COL6A2	SDHD:TEX12
	TAGLN:CSRP1	CTD-2012K14.4:TMC8	TAGLN:SLC1A3
	TPT1:EEF1A1	PSKH1:ZNF780B	PCSK7:LOC100652768
	UBC:MYH11	WDR59:BATF	FXYD6-FXYD2:DSCAML1
	AC002398.2:MYH11	RP11-680G10.1:GSE1	FXYD2:DSCAML1
	AC093484.3:MYH11	NSF:AC243627.1	PHLDB1:RILPL2
	AC127526.2:AC107918.4	MYOCD:FUNDC2	PHLDB1:IFNA14
	AC211429.1:RBAK	MAP2K3:ANO2	BCL9L:SUDS3
	ACPP:COL6A3	METTL16:MYOF	TRIM29:INADL
	ACTA2:AHNAK	RAD51D:STK40	ROBO3:ELK2AP
	ACTA2-AS1:EEF1A1	STAT3:RFX2	TIRAP:TNK2
	ALDOA:TAGLN	KPNB1:JMJD1C	FKBP4:ITFG2
	CHD3:MYH11	NFE2L1:SBF2	RHNO1:TULP3
	CLU:KLK3	PPP1R9B:STT3A	GALNT8:KCNA6
	CNN1:EEF1A1	TANC2:FBXL17	CD9:LYN
	COL6A1:MYH11	LIMD2:ACTG1	CD27:TAPBPL
	CSRP1:KLK2	PRKCA:ZBTB44	CHD4:NOP2
	DES:TPM1	ABCA5:SLC39A11	CHD4:LOC101928782
	EEF1A1:PKD1	CDC42EP4:ACTN1	SCARNA12:PHB2
	GSN:MYH11	H3F3B:CNN1	C1R:RSPO1
	HNRNPK:MYH11	USP33:NPIPB3	C1R:PRH1
	HSPA1A:MYH11	RP11-599B13.6:TLN1	C1R:MASP1
	KLK3:ACTG1	CCDC57:EHMT1	C1R:KEL
	KLK3:AL807752.7	RANGRF:SLC37A4	C1RL-AS1:CLSTN3
	KLK3:TIMP2	PIK3R5:UBASH3B	SLC2A14:UBB
	KLK3:TIMP3	STX8:PPA2	FAM66C:LINC00965
	LMOD1:KLK3	NAPG:MAPK4	LINC00937:ASNS
	MYH11:DPYSL3	USP14:PICALM	LOC374443:CLEC2D
	MYH11:PSAP	RP11-737O24.2:MRPL19	RASSF8:SSPN
	PCSK7:EEF1A1	ELP2:FHOD3	YAF2:RYBP
	PSAP:MYH11	TCF4:MRPS6	PRPF40B:NR1H2
	RBAK:AC211429.1	EPB41L3:MSRA	TFCP2:GGT6
	TAGLN:AC093512.2	WDR7:PRKRA	KRT8:IL17F
	TAGLN:MYLK	PIGN:AMD1	SPRYD3:USP1
	TIMP3:KLK3	KDSR:L3MBTL4	PRR13:PCBP2
	UBC:ACPP	ARHGAP28:L3MBTL4	ATF7:NPFF
	AC036108.2:FLNA	DOK6:ZCCHC2	ATP5G2:MIR381HG
	AC053503.4:FLNA	RAB31:B3GNTL1	ZNF385A:TOMM7
	ACPP:COL6A2	RAB31:ATF6	PA2G4:YME1L1
	ACPP:LAMB2	VAPA:SUB1	CNPY2:CS
	ACTA2-AS1:KLK3	ZNF644:ENAH	STAT2:PAN2
	ACTB:HSP90AB1	DNM2:SELO	NACA:SRSF9
	ACTG2:CAVIN1	TMED1:MEF2BNB-MEF2B	R3HDM2:STAC3
	ACTN1:ACTG2	LDLR:DOCK6	METTL21B:TSFM
	ADIRF-AS1:FLNA	CNN1:DYNC1H1	PWP1:LOC101929162
	AF001548.2:EEF1A1	CIRBP:GNAS	ATXN2:ATXN2L
	C1R:MYH11	HOOK2:DNM2	OAS1:OAS3
	CNN1:FLNA	TRMT1:RAB11B	SRSF9:HSPA14
	EIF4G2:KLK3	AKAP8L:GNL2	RNF10:CCDC40
	EMILIN1:MYH11	AKAP8L:PFKP	MLXIP:YDJC
	FLNA:AC036108.2	TPM4:CRISPLD2	MIR8072:SBNO1
	FLNA:LDB3	CTD-3222D19.2:C18orf8	TCTN2:ATP6V0A2
	FTH1:MYH11	TMEM38A:ZMYND11	ZNF664:IL18R1
	GBP2:KLK3	SLC25A42:RANBP10	UBC:UBB
	HSPG2:MYH11	ZNF253:DUSP14	EP400:EP400NL
	KLK2:ACTA2	RPL5:C20orf96	CHFR:HMOX2
	KLK3:CALD1	GRAMD1A:S100A6	IFT88:DNAJA4
	KLK3:GSN	ACTN4:PLEKHA4	SUGT1:NOL6
	KLK3:HSP90AA1	SIRT2:C1QTNF1	PIBF1:KLF5
	KLK3:SRRM2	TRAPPC6A:ZNF454	DUXAP10:NBEA
	LDB3:FLNA	ERCC1:ACTG1	DUXAP10:C2orf27A
	LTBP4:TAGLN	DMPK:NEAT1	POTEM:CXADRP3
	MYH11:ATN1	KDELR1:EMP3	CDH24:MAN2A2
	MYH11:SNX33	PRR12:RP11-542C16.2	ACIN1:ASPM
	MYH11:TGOLN2	MZF1:AC024592.12	THTPA:SH2B1
	MYL9:CLU	ARHGEF18:MYH11	TM9SF1:IPO4
	NFASC:AKNA	MACROD2:ZNF536	NEDD8-MDP1:CHMP4A
	RPL3:KLK3	ASXL1:MANBAL	DHRS1:RABGGTA
	RPL37A:MYH11	CHMP4B:SELENBP1	RIPK3:ADCY4
	SERINC5:WWOX	TRPC4AP:NPIPB4	DTD2:HEATR5A
	SNX22:MYH11	TRPC4AP:NPIPB5	NFKBIA:PPAP2B
	SORD:MYH11	MYL9:ADIRF	MIA2:CTAGE5
	STX16:NPEPL1	JPH2:NFATC2	NID2:NCAPH2
	SYNM:EEF2	OSER1:PMEPA1	FERMT2:PLP2
	TMBIM6:ACTA2	PTPN1:NFIL3	DHRS7:FBXW4
	UPF1:MYH11	STX16:COX10	PRKCH:FLJ22447
	ZNF208:ZNF737	AFF3:LPP	PLEKHG3:PLEKHG2
	ZNF737:ZNF208	AF127936.9:NRIP1	RBM25:CCDC25
	ABHD2:MYH11	GLI2:FHL2	PTGR2:ZNF410
	AC036108.2:DES	CLASP1:ATP13A3	FOS:LOC654841
	AC053503.4:MYH11	BACH1:SYNM	TTLL5:IFT43
	AC064802.1:LRRK1	WRB:PLEKHA7	TGFB3:ABCB6
	AC091230.1:KLK3	CYTIP:ITM2B	ANGEL1:LOC100506603
	ACPP:C1S	TANK:PTPLA	TDP1:ATRN
	ACPP:RPS6	NFE2L2:SCRN3	PAPOLA:GRHL2
	ACPP:TNS1	SSFA2:SLC2A5	ZNF839:LOC389906
	ACTA2:MYL9	INPP1:DPP10	C14orf2:PMS2
	ACTB:NDRG2	STAT1:MYH11	NUDT14:JAG2
	ACTG2:TIMP2	PGAP1:STK39	ELK2AP:ZFP69B
	ADGRA2:ACPP	CCNYL1:C2orf42	ELK2AP:LINC00841
	AL022344.1:AP000525.1	KANSL1L:TGFBR3	ELK2AP:CACNA1B
	AL162741.1:C8ORF33	DGCR2:UBE2L3	WHAMMP3:WHAMM
	B2M:CSRP1	ABCB6:B4GALT5	GOLGA8I:GOLGA2
	C1S:ACPP	SPEG:ADSL	GOLGA8I:GOLGA8K
	CD9:MYH11	CUL3:NCKAP1	GOLGA8I:GOLGA8O
	CLIC4:EEF1A1	TTC28:CHN2	GOLGA8I:GOLGA8N
	CSRP1:TPM2	PID1:RAP1A	HERC2P2:HERC2P4
	CTNND1:MYH11	TRIP12:SPAST	HERC2:HERC2P7
	CYP46A1:EML1	SFI1:PPP2R2A	HERC2:HERC2P2
	DST:ACPP	PISD:GCLM	ARHGAP11B:LOC100288637
	DYNC1H1:MYH11	GIGYF2:ESF1	GOLGA8A:NINL
	EEF1A1:BCL2L2	GIGYF2:DIS3L2	GOLGA8A:GOLGA6L9
	EEF1A1:PRELP	RP4-633O19__A.1:APOL1	GOLGA8B:NINL
	EEF1A1:TIMP3	COL6A3:PNPLA7	GOLGA8B:GOLGA6L9
	FBLIM1:KLK3	LRRFIP1:WDSUB1	EIF2AK4:DDR1
	FLNA:CLU	LRRFIP1:ZBTB40	C15orf57:CBX3
	FLNA:VEGFA	MAFF:SLX1A	JMJD7-PLA2G4B:LOC493754
	FN1:MYH11	TNRC6B:IARS2	GANC:CAPN3
	HSPB6:ACTG2	HDLBP:AC156455.1	PPIP5K1:CATSPER2P1
	KANK2:MYH11	FAM228B:DNMT3A	HMGN2P46:MAP3K14-AS1
	KLK2:CD74	D2HGDH:RNMT	HMGN2P46:LOC101929486
	KLK2:TPT1	PACSIN2:NFATC1	HMGN2P46:C6orf123
	KLK3:DDB1	PACSIN2:ATP1B3	SECISBP2L:BCL2L2-PABPN1
	KLK3:HK1	PACSIN2:NPY1R	DTWD1:NMNAT3
	KLK3:RPS19	GRAMD4:TBC1D22A	SNX22:RPL10
	KLK3:UBC	PPP6R2:PHF20	RBPMS2:OAZ2
	LENG8:EEF2	RAB10:CELF2	PLEKHO2:ANKDD1A
	LRRK1:AC064802.1	BRE:FOSL2	PDCD7:UBAP1L
	MAN2C1:KLK3	LTBP1:LDLRAD3	CLPX:TMEM194A
	MEG3:MYH11	LTBP1:EIF2AK3	MAP2K5:SKOR1
	MYH11:AC091230.1	LTBP1:TRAPPC12	CLN6:CALML4
	MYH11:HSPA8	STRN:RP11-680G10.1	PARP6:C16orf74
	MYH11:NFIC	PRKD3:NDUFAF7	LMAN1L:CD1E
	MYH11:NUCB1	RMDN2-AS1:AAK1	LMAN1L:MAPK11
	MYH11:PLPP3	COX7A2L:EML4	LMAN1L:CPLX3
	MYH11:PPP1R12B	PELI1:SIPA1L1	SNUPN:PTPN9
	MYH11:TMEM8B	AC007392.3:AC007403.2	UBE2Q2:GOLGA8I
	MYH11:TNRC18	PCBP1-AS1:DUSP19	UBE2Q2:GOLGA8M
	MYH9:ACPP	ACTG2:APP	UBE2Q2:GOLGA8J
	MYH9:KLK3	POLE4:PLA2R1	UBE2Q2:GOLGA8T
	MYL9:ACTA2	TCF7L1:GORASP2	UBE2Q2:GOLGA8R
	MYLK:KLK2	MAT2A:PXDN	UBE2Q2:GOLGA8H
	NAPA:KLK3	MAT2A:ZNF397	UBE2Q2:GOLGA8K
	NFIC:MYH11	YWHAQ:LRRC75A-AS1	UBE2Q2:GOLGA8O
	PCBP1-AS1:MYH11	KANSL3:WDR43	UBE2Q2:GOLGA8N
	RBPMS:MYH11	SEMA4C:ERCC3	HYKK:PSMA4
	STEAP2:MYH11	ABI3BP:TROVE2	ADAMTSL3:SLAIN2
	SVIL:CALD1	PCNP:SNHG14	UBE2Q2L:CSPG4
	SYNM:ACTB	CBLB:ARHGAP15	UBE2Q2P1:GOLGA6L10
	SYNPO2:KLK3	BOC:RBM33	UBE2Q2P1:GOLGA6L9
	TPT1:ACTG2	ZBTB20:ZNF507	UBE2Q2P1:GOLGA6L17P
	UBXN1:ACTB	ZBTB20:CLASP2	UBE2Q2P1:GOLGA6L4
	AC011603.2:MYH11	VGLL4:PKP4	UBE2Q2P1:GOLGA6L5P
	AC053503.4:KLK3	RP11-384F7.2:LSAMP	UBE2Q2P1:CSPG4
	AC093484.3:COL6A2	IQCB1:GSK3B	SEC11A:CXCL14
	ACPP:PCYOX1	ADCY5:RTFDC1	GDPGP1:TTLL13
	ACPP:SF3B2	ITGB5:MYLK	IQGAP1:LOC645752
	ACPP:SYNPO2	IL20RB:ATP1B3	CRTC3:IGLL5
	ACTB:FADS2	NR2C2:PSMB1	VPS33B:PRC1
	ACTB:SERPINB6	MBNL1:DIRC2	LOC100507217:CHD2
	ACTB:ZCCHC24	TIPARP:CSNK1D	MEF2A:OR8B3
	ACTG2:ERGIC1	FNDC3B:KIF3A	WASH3P:ZGLP1
	ACTG2:PSAP	NAALADL2:A2M	LUC7L:LUC7L2
	AHNAK:DES	LINC00578:PRICKLE2	LOC100134368:NME4
	ANXA11:KLK3	LPP:UMPS	NME4:DECR2
	ARNT:AC024230.1	LPP:COQ10B	WDR90:RHOT2
	ATP2B4:FLNA	APOD:LMNA	STUB1:CACTIN
	BRD4:MYH11	CNTN4:NAMPT	TPSB2:KLK4
	C2ORF27A:AP000526.1	CMC1:UBE2G2	UBE2I:MT1A
	CD74:ACTA2	GOLGA4:TRMT10B	UBE2I:MT1H
	CHD3:KLK3	CTNNB1:RAB5A	PKD1:NPIPA2
	CLU:ACPP	SETD2:PTPN9	PKD1:NPIPA1
	COBL:NUMA1	SHISA5:PAXBP1	PKD1:NPIPA5
	COL1A2:ACPP	NCKIPSD:PSMA7	PKD1:NPIPA7
	CRISPLD2:MYH11	CACNA2D3:ERBB2IP	PKD1:DES
	CTSB:ACPP	ACOX2:PRRX2	SRRM2:SYT3
	CTTN:MYH11	PRICKLE2:TGIF1	NAGPA-AS1:ALG1
	CYB5R3:ACPP	LRIG1:ITGA9	DEXI:PDCD6IPP2
	DDB1:MYH11	SHQ1:ITGA9	NPIPA2:PKD1P1
	DES:AHNAK	PDZRN3:MSI2	NPIPA2:PDXDC2P
	DES:CALD1	LMCD1:FNIP2	NPIPA1:PKD1P1
	DES:CPE	THUMPD3-AS1:OAT	NPIPA1:PDXDC2P
	DES:UBC	BDH2:ZNF407	NPIPA5:PDXDC2P
	DGCR2:MYH11	TET2:DHX15	NPIPA5:PKD1P1
	DLGAP4:KLK3	TBCK:NPNT	PKD1P1:ABHD2
	DPYSL3:KLK2	CAMK2D:SRGN	NPIPA7:PDXDC2P
	EEF1A1:DDX17	CAMK2D:GUCY1B3	XYLT1:RBM42
	EEF1A1:PODN	ANXA5:ADAMTS4	SMG1:NPIPB3
	EIF4B:ACPP	HSPA4L:PIGA	SMG1:LOC613037
	EPM2AIP1:TCTN2	ABCE1:LSM6	TMC5:CCP110
	ERGIC1:MYH11	SLC10A7:CCNI	NPIPB3:PDXDC2P
	FLNA:CDC42BPB	ARHGAP10:JARID2	SMG1P3:NPIPB3
	FLNA:GSN	FBXL5:ASPH	SMG1P3:NPIPB5
	FLNA:SON	FNIP2:RNF185	RRN3P3:CDR2
	FLNB:MYH11	KLHL2:GANAB	SMG1P1:NPIPB3
	GNAI2:KLK3	IRF2:ZBTB7A	SMG1P1:NPIPB5
	GPX3:MYH11	PACRGL:NUMB	SMG1P1:LOC613037
	GSN:CSRP1	UBE2K:CCNI	NPIPB5:PDXDC2P
	GTPBP1:ZKSCAN4	PIGG:PCNX	XPO6:SARM1
	HELLPAR:ACADSB	DANCR:ANXA5	NPIPB6:PDXDC2P
	HNRNPA2B1:FLNA	CHIC2:RUFY3	EIF3C:NPIPB3
	HSPB1:MYH11	TMEM165:TGFBRAP1	EIF3C:NPIPB5
	KLK2:AZGP1	RUFY3:UBE2D3	EIF3C:NPIPB6
	KLK3:AC002398.2	ANKRD17:SGMS2	EIF3C:NPIPB9
	KLK3:C7	NAAA:C6orf62	EIF3C:PDXDC2P
	KLK3:GRN	WDFY3:CRADD	NPIPB9:NPIPB3
	KLK3:ITM2B	SRFBP1:SMAD5	NPIPB9:LOC613037
	KLK3:MGP	AFF4:ACO2	NPIPB9:PDXDC2P
	KLK3:MLXIP	VDAC1:ETF1	MIR4517:NFATC2IP
	KLK3:SH3D19	UBE2B:WWP1	SPNS1:LAT
	KLK3:SLC25A6	TXNDC15:MYO5A	RRN3P2:SNX29P2
	KLK4:TAGLN	C5orf66:TBCA	BOLA2:SMG1
	LMNA:MYH11	ARHGAP26:ADAMTS9	BOLA2:SMG1P3
	LTBP4:DES	PDGFRB:RNF123	BOLA2:SMG1P1
	MAP7D1:MYH11	ANXA6:FHL1	BOLA2:SMG1P2
	MEF2D:MYH11	SPARC:SEC24B	BOLA2:SMG1P5
	MLLT6:FLNA	HNRNPAB:SPEF2	LOC613038:COL7A1
	MME:FLNA	SQSTM1:PMEPA1	SMG1P2:NPIPB3
	MYH11:AOC3	GNB2L1:HNRNPDL	SMG1P2:NPIPB6
	MYH11:AP2M1	PRLR:EXOC2	SMG1P2:NPIPB9
	MYH11:CNDP2	NIPBL:GNAS	SMG1P2:LOC613037
	MYH11:CTTN	LIFR:SRP54	SMG1P2:NPIPB5
	MYH11:FADS2	OSMR-AS1:SIN3B	SLC7A5P1:SMG1
	MYH11:GRK2	OSMR-AS1:CNBP	SLC7A5P1:SMG1P3
	MYH11:HNRNPH1	OXCT1:RICTOR	SLC7A5P1:SMG1P1
	MYH11:MTREX	PPAP2A:DPYSL3	SLC7A5P1:SMG1P5
	MYH11:NELL2	PDE4D:COL6A3	SLC7A5P1:HLA-DPB1
	MYH11:PINK1	IPO11:ETF1	SLC7A5P1:HLA-DPB2
	MYH11:TNKS2	ERBB2IP:ZNF781	PRRT2:ELK2AP
	MYH11:UBB	PDE8B:MAGI2	LOC613037:PDXDC2P
	MYLK:PARP10	PDE8B:ITGA1	SMG1P5:NPIPB3
	NBL1:KLK3	ADCY2:SRFBP1	SMG1P5:NPIPB6
	NDE1:CD81	CHD1:GFPT2	SMG1P5:NPIPB9
	NDE1:TAGLN	SYNGAP1:PHF1	SMG1P5:LOC613037
	NDRG1:TNS1	PTPRK:PDE7B	SMG1P5:NPIPB5
	NQO2:ACPP	ASCC3:TMEM192	ZNF771:BEND4
	NUCB1:KLK3	SOBP:EXT1	ZNF771:MAFK
	NUMA1:MRVI1	FOXO3:CTD-2410N18.5	SRCAP:LOC100862671
	PALLD:FLNA	LINC01013:SRP68	LOC100862671:PHKG2
	PCSK7:LRRFIP1	HBS1L:MYH11	FBXL19:ORAI3
	PCSK7:RSU1	BCLAF1:SCAF8	VKORC1:PRSS53
	PCSK7:SRSF6	HIVEP2:PRKD1	HERC2P4:HERC2P7
	PCSK7:SYNPO2	UTRN:MAP3K5	LINC00273:LDB1
	PDPR:ZNF780B	SAMD5:RP11-307P5.1	CDH11:NR4A3
	PSME2:AC093700.1	PLEKHG1:USF1	HSF4:NOL3
	PTN:MYH11	SYNE1:UFD1L	LCAT:PSMB10
	RNF144A:ACTA2	RP1-101K10.6:UST	SMG1P7:NPIPB3
	SARAF:MYH11	CNKSR3:NEDD9	SMG1P7:NPIPB5
	SCARB2:KLK3	TULP4:HGSNAT	HYDIN:NBPF11
	SERINC1:FLNA	SYTL3:DYNLT1	HYDIN:NBPF12
	SMOX:MYH11	AGPAT4:FARS2	GCSH:C16orf46
	SMTN:EEF2	PDE10A:FDX1	MLYCD:OSGIN1
	STARD4-AS1:MYH11	CASC15:LRRC1	CRISPLD2:CD99
	SULF1:BSG	PPARD:FKBP5	SLC7A5:SMG1
	SYNPO2:ACPP	PPARD:BAZ1B	SLC7A5:SMG1P3
	TBL1X:MYH11	ZNF318:RBM6	SLC7A5:SMG1P1
	TMEM127:KLK3	RCAN2:EIF3H	SLC7A5:SMG1P5
	TPT1:ACTB	RCAN2:SCFD1	SLC7A5:HLA-DPB1
	TSPAN14:MYH11	EFHC1:IKBKAP	SLC7A5:HLA-DPB2
	UBC:KLK2	ELOVL5:SASH1	AFG3L1P:GAS8
	VAT1:KLK3	BAI3:COMMD1	NXN:LETMD1
	ZFP36L2:MYH11	RP3-331H24.5:RIC1	INCA1:CAMTA2
	ZNF137P:ZNF83	POLR2J3:BATF3	NLRP1:LOC728392
	ZNF562:ZNF812P	IMMP2L:RBM33	XAF1:FBXO39
	ZNF812P:ZNF562	ST7:GTF2I	GABARAP:OGFOD3
	AASS:MYH11	METTL2B:CPSF3L	EIF5A:RDH5
	ABCD4:AL162458.1	FLNC:FLNA	SENP3-EIF4A1:SNORA48
	AC002398.2:ACTG2	LINC-PINT:FRMD4B	SENP3-EIF4A1:SNORA67
	AC006064.6:DES	LINC-PINT:UBAP1	EIF4A1:SNORA67
	AC009630.1:CCNG2	CALD1:GBAS	CD68:MPDU1
	AC011479.4:HNRNPK	NUP205:UBL5	CNTROB:GGT8P
	AC015712.2:MYLK	PRKAG2:MNX1-AS1	ADPRM:ADAM20P1
	AC025165.2:FLNA	KMT2C:CTD-2201E18.3	LRRC75A-AS1:SNORD65
	AC067930.5:MYH11	BZW2:PHF14	SNORD49A:LRRC75A-AS1
	AC068580.4:DES	TRA2A:DENND5A	EPN2-IT1:EPN2
	AC068888.1:PDLIM7	JAZF1:CPQ	MAPK7:RNF112
	AC091230.1:FLNA	RP4-777O23.3:EPB41L5	CCDC144CP:USP32P1
	AC113554.1:SPTAN1	BBS9:ZRANB2	NLK:PYY
	AC145207.2:PMPCB	GLI3:DENND2A	NF1:AK4
	ACPP:KIDINS220	AP5Z1:TACC2	CCL5:HEATR9
	ACPP:NNT	EGFR:PPP1R32	LOC440434:TBC1D3H
	ACPP:PSAP	CCZ1:CHMP1A	LOC440434:TBC1D3P1-DHX40P1
	ACPP:SLC45A3	TPST1:SNX9	LOC440434:TBC1D3P5
	ACTA2:CPE	ELN:C7orf55-LUC7L2	LOC440434:TBC1D3C
	ACTA2:SQSTM1	YWHAG:SDHB	MLLT6:CISD3
	ACTA2-AS1:COL4A1	PHTF2:COG5	PLXDC1:SMARCAL1
	ACTA2-AS1:NEAT1	MAGI2:PITPNC1	NKIRAS2:TNFAIP2
	ACTA2-AS1:TPM1	SEMA3C:KLHL7	MAP3K14-AS1:ALAD
	ACTG1:AZGP1	RUNDC3B:COL6A3	PLEKHM1:LOC146880
	ACTG2:ST6GAL1	ZNF804B:AC002383.2	MGC57346:KANSL1
	AEBP1:KLK3	CFAP69:SEPT11	LRRC37A:LRRC37A4P
	AEBP1:TNS1	DYNC1I1:IMMP2L	LRRC37A2:LRRC37A4P
	AF001548.1:MIDN	ZNF655:CCDC159	NSF:LRRC37B
	AF001548.2:CCNI	PABPC1:GGH	NSF:LRRC37A2
	AF001548.2:TIMP3	UBR5:HAT1	NSF:LRRC37A
	AF165147.1:LINC01695	AZIN1:NCALD	NPEPPS:TBC1D3P1-DHX40P1
	AFF4:MYH11	ATP6V1C1:NKD2	NPEPPS:TBC1D3H
	AFG3L2:MYH11	ZFPM2:SYNPO2	NPEPPS:TBC1D3P5
	AL080276.2:MYLK	SAMD12:STK3	NPEPPS:TBC1D3C
	AL109827.1:RPL7L1	CTSB:GYS1	NPEPPS:TBC1D3F
	AL138963.4:FLNA	ENPP2:PTK2	SCRN2:MRPL10
	AL157935.2:FLNA	NSMCE2:FAM107B	SUPT4H1:MORF4L2
	AL358334.2:AL589765.4	ST3GAL1:CHD1L	TLK2:FAM157A
	AMFR:MYH11	ST3GAL1:NDRG1	TLK2:FAM157B
	ANGPTL2:FLNA	ST3GAL1:ELP3	TLK2:LOC729218
	ANXA2:MYH11	KHDRBS3:HAS2	TLK2:LOC100288069
	AP002990.1:CALD1	PTK2:KAZN	TLK2:LINC01347
	APLP2:FLNA	PLEC:TMEM8A	PLEKHM1P:LOC146880
	APLP2:FLNC	ATP6V1B2:DLEU2_5	LRRC37A3:LRRC37A4P
	APLP2:UBC	DOCK5:ATXN2L	CACNG4:CACNG1
	APOL2:MYH11	EXTL3:CNN3	BPTF:LRRC37A2
	ATN1:POU3F2	RBPMS:EPHX2	BPTF:LRRC37A3
	ATP2B4:MIR100HG	WHSC1L1:NAMPT	COG1:PRIM2
	ATP8B1:ACPP	FGFR1:NDRG1	CDR2L:ICT1
	B2M:PAH	SPIDR:STRN3	GGA3:GSK3A
	BAP1:MYH11	SPIDR:PINX1	MYO15B:NFKBID
	BDKRB2:ACTG2	RAB2A:MICU3	ACTG1:IGLL5
	BHLHE40:KLHL42	PDE7A:OXR1	P4HB:SNTB2
	BHLHE40:MYH11	RP11-37B2.1:FXYD6	UTS2R:AHDC1
	C1S:TPM2	GEM:TPT1-AS1	METRNL:C2CD2L
	C22ORF23:TAGLN	C8orf37-AS1:ATP6V1H	FLJ43681:FAM41C
	CALD1:CLK1	TMEM245:SLC25A24	DLGAP1-AS1:DLGAP1-AS2
	CAST:HNRNPA2B1	DNAJC25-GNG10:UGCG	NDUFV2:SCMH1
	CCDC152:FLNA	KIAA1958:SNX30	CTIF:RAMP3
	CD2BP2:ZMIZ1	FAM225A:NFIL3	RPL17-C18orf32:SNORD58C
	CD74:TRIO	GSN:HMGB1	MBD1:CCDC11
	CHMP4B:MYLK	STOM:ABR	CXXC1:OXA1L
	CLCN3:EEF1A1	PDCL:PRUNE2	ELAC1:SMAD4
	CLN6:APLP2	RABGAP1:UBE2D2	LINC00908:LINC00683
	CLSTN1:MYH11	DENND1A:ZNF667-AS1	WASH5P:WASH7P
	CNN1:ACTG2	MAPKAP1:ARSG	WASH5P:WASH2P
	COL4A1:ACTG2	GPR107:ERMARD	CIRBP:C19orf24
	COL4A2:CHP1	HMCN2:SMAD4	UQCR11:SNORD116-30
	COL6A2:AC093512.2	ABL1:ITPKB	BTBD2:PPARGC1A
	CPE:MYH11	ABL1:DMXL1	TLE2:TLE3
	CSAD:MYH11	RPL7A:RPS28	NFIC:FTH1
	CST3:MYL9	PTGDS:CNN3	CACTIN:STUB1
	CTSB:ACTG2	EHMT1:ITPR2	DUS3L:PRR22
	CUX1:DSTN	UBAP1:GABPB2	NDUFA11:FUT5
	DDX5:ACTG2	TPM2:ACTG1	FBN3:LOC440300
	DES:AC006064.6	TPM2:SLC25A37	KANK3:HLA-DQB1
	DES:MICAL1	CDC37L1-AS1:OAT	KANK3:HLA-DQB2
	DES:SLC45A3	GNAQ:KDM4C	FBXL12:MRPS35
	DKK3:PCSK7	FGD3:TBXAS1	ILF3:EFCAB4B
	DPP4:FLNA	C9orf3:ITGB1	DOCK6:PPM1N
	DUSP1:RBM17	C9orf3:NFIL3	CCDC159:LPPR2
	DYRK1A:MYH11	C9orf3:AK1	CNN1:MKI67
	E2F4:DES	NANS:HSP90AA1	TNPO2:C11orf85
	ECH1:DES	COL15A1:DAB2IP	LPHN1:SUZ12
	ECHDC2:C7	SRPX2:C5AR1	EPS15L1:MRPL21
	EEF1A1:MLEC	RP11-761E20.1:CIR1	MED26:SLC35E1
	EEF1A1:RBM6	RPL39:SLC25A27	SIN3B:ADNP2
	EEF1A1:SMARCD1	IDS:GTF2I	B3GNT3:IGLL5
	EEF1A1:TUBB6	MECP2:SH3BGRL	TMEM161A:CCNDBP1
	EEF1A1:VWA1	FLNA:MYH11	NDUFA13:YJEFN3
	EIF1:NDRG1	TMLHE:CMC4	ZNF726:ZNF626
	EIF3D:KLK2	TMLHE:VAMP7	GRAMD1A:SCN1B
	ERGIC3:KLK3	SAT1:PPP3CA	USF2:FASN
	EVC:CALR	DMD:HSD17B4	DMKN:SH2B2
	EZR:MYH11	RP5-972B16.2:FNDC3A	IGFLR1:DPH1
	F3:RBBP7	RPGR:TBCA	HSPB6:HLA-L
	FARP1:TPM2	MED14:ALDH1A3	ZNF790-AS1:HKR1
	FBLN1:ACTA2	MIR222HG:DST	RYR1:NPRL3
	FBLN1:DCN	MIR222HG:KDM6A	SUPT5H:GALNS
	FKBP4:ACPP	RGN:CSRP1	LTBP4:HMCN2
	FLNA:AC091230.1	ARAF:TRO	NUMBL:C19orf53
	FLNA:DKK3	TIMP1:ACTG1	ADCK4:NUMBL
	FLNA:DUSP1	RBM3:SRCAP	XRCC1:ETHE1
	FLNA:ELOB	NONO:COQ9	CADM4:ZNF428
	FLNA:FNBP1	TAF1:C9orf3	LOC100505715:ZNF404
	FLNA:ITGB1	UPRT:ATRX	CEACAM20:ZNF180
	FLNA:KDELR1	CHM:FHL1	CEACAM22P:CEACAM20
	FLNA:KMT2E	TMSB4Y:EVL	MIR8085:BCL3
	FLNA:PDGFRB	KCNIP2:NPEPL1	SYMPK:MRPL21
	FLNA:PDIA3	FAM45A:RP4-613B23.5	CCDC114:CDR2L
	FLNA:ZCCHC24	CUL2:AFF4	MAMSTR:FDFT1
	FLNC:CKB	SGPL1:EIF4EBP2	SNRNP70:RERE
	FMNL3:DES	NTNG1:ABHD2	SNRNP70:ESCO1
	FOS:KLK3	NCAPD3:ATP2C2	PPFIA3:HLA-DRB5
	FOXP4:FLNA	PIK3C2A:DDX24	PPFIA3:HLA-DRB1
	FTH1:USP11	API5:MALAT1	PNKP:RBFOX3
	FTL:KLK2	AHNAK:OTUB1	ZNF473:FLJ26850
	GCLC:KLK2	RIC3:TERF2IP	NR1H2:PRPF40B
	GCNT1:TECR	TMEM135:MSANTD4	NR1H2:MINK1
	GIGYF1:MYH11	C12orf73:ZMYND11	SNORD88C:C19orf48
	GLMN:ACPP	RP11-474B16.1:GFOD2	KLK3:MBD3
	GMPS:CCDC122	CUX2:CKAP4	KLK3:PRKCI
	GPI:NEFH	RSRC2:WFDC1	KLK3:C1QTNF7
	GPSM2:ACPP	GPR133:UBC	KLK3:COL4A5
	GRB2:MYH11	KIAA1551:SNURF	CLDND2:ETFB
	GSN:SRF	LYST:CSNK1E	ZNF841:ZNF432
	GSTM3:MYH11	CNTN1:CBWD2	ZNF880:ZNF347
	HMGN1:KLK3	NELL2:CHODL	ZNF160:ZNF415
	HNRNPU:MYH11	SMYD3:AKT3	CDC42EP5:NEAT1
	HSP90AB1:ACPP	RP11-96H19.1:RP11-446N19.1	LILRP2:LILRB2
	HTT:FLNA	SPATS2:MLX	U2AF2:CCNH
	IGFBP4:ACTG2	RP11-793H13.10:CHMP1A	ZNF264:AURKC
	IL3RA:TRAF3IP1	CTDSP2:C9orf3	ZNF551:ZNF776
	IVD:MYH11	ANO2:ACOT9	ZNF417:ZNF814
	JUNB:NDRG1	MON2:ZNF280D	ZNF274:ZSCAN26
	KLK2:FADS2	CPSF6:SYT7	RPS5:LIMK2
	KLK2:IGFBP7	MAP3K6:ACTG1	CENPBD1P1:RPL23AP53
	KLK2:NDRG1	COL4A1:NCL	CENPBD1P1:IL9R
	KLK2:NR4A1	RP11-141M1.3:STARD13	RRM2:C2orf48
	KLK2:PGRMC1	LRCH1:YLPM1	KLHL29:ELK2AP
	KLK2:RDH11	KIAA0319L:EIF4ENIF1	SRD5A2:MYO5B
	KLK2:TIMP2	CLN5:MADD	MIR4426:FAM133A
	KLK2:ZFP36L1	BCL2L2:NR4A1	KIAA1841:C2orf74
	KLK3:AEBP1	NUMB:NID2	CCT4:UHRF2
	KLK3:ARPC4-TTLL3	B2M:SNURF	PPP3R1:WDR92
	KLK3:CNBP	ECHDC2:NMRAL1	PCBP1-AS1:EFCAB4A
	KLK3:CRTAP	GOLGA8B:ZNF559-ZNF177	TIA1:UBE2L3
	KLK3:FLT1	MEIS2:PDE3A	VAX2:ATP6V1B1
	KLK3:MMP14	RORA:B2M	SPR:LOC100128233
	KLK3:MYO9B	OAZ2:TPM1	DCTN1:SLC4A5
	KLK3:PABPC1	SPG21:PHKB	CCDC142:MRPL53
	KLK3:RPL11	CD276:NCOA2	VAMP8:VAMP5
	KLK3:YBX1	NTRK3:MTHFS	ANKRD39:ANKRD23
	KLK4:CSRP1	HAGH:P2RX1	AFF3:RANBP2
	LAMA5:EIF4G1	THUMPD1:CD99	AFF3:RGPD6
	LDLRAD2:MAPT	CTD-2270P14.1:AP1G1	AFF3:RGPD8
	LINC01923:NDUFV1	ANKS3:GSE1	RPL31:NR2F1
	LPIN1:MYH11	NFAT5:EMP1	IL1RL1:IL18R1
	MAGI2-AS3:SFI1	ARL17B:MIA3	IL18R1:ZNF664
	MALAT1:ATP2B4	SUZ12:TET3	WASH2P:ZGLP1
	MALT1:KLK3	ACLY:TRMT13	FAR2P1:RAB6C-AS1
	MARCH7:AKAP13	C17orf62:DUS3L	MZT2B:CDC42BPB
	MLC1:TAGLN	THOC1:CAPN3	FAR2P2:FAR2
	MLEC:TPM1	ASXL3:STAU1	FAR2P2:RAB6C-AS1
	MPP1:RDH11	PIGN:PPM1K	FAR2P2:TNRC18
	MPP2:MLLT6	RP11-302M6.4:UBE4B	LOC440910:RAB6C-AS1
	MRAS:KLK2	NDUFA3:TMC4	MZT2A:CDC42BPB
	MRNIP:KLK2	DOCK6:EIF4H	ANKRD30BL:RCAN2
	MSH6:MYH11	ZNF44:TMBIM6	DAPL1:MGC72080
	MYADM:KLK3	MAN2B1:TLE2	BAZ2B:BAZ2B
	MYH11:AKT2	AKAP8L:PLA2G4C	PHOSPHO2-KLHL23:SSB
	MYH11:ATXN7	FAM69A:MORN1	HOXD11:HOXD10
	MYH11:CD46	CTC-454I21.3:PTGR1	HOXD4:HOXD3
	MYH11:CSGALNACT1	ZNF580:MXI1	NCKAP1:CADM4
	MYH11:CTSB	RBM39:ETF1	PPIL3:CLK1
	MYH11:FKBP8	USP25:PDE4D	PPIL3:C11orf68
	MYH11:FOXA1	AL035610.2:SON	CFLAR-AS1:SPARCL1
	MYH11:GTF3C1	MZT2B:UBXN4	PARD3B:ZNF598
	MYH11:GTPBP4	URB1:CD46	IDH1:TMEM33
	MYH11:HNRNPC	PAXBP1:EVA1C	ACADL:KANSL1L
	MYH11:HNRNPH3	MORC3:TBCE	IKZF2:ELK2AP
	MYH11:INTS11	TTC3:TPM1	TTLL4:BANP
	MYH11:MME	PKNOX1:FKBP8	PTPRN:TEKT4P2
	MYH11:PFN1	PWP2:CPNE1	DES:CHMP4A
	MYH11:PGGHG	HOXD11:FKBP8	SGPP2:RXRA
	MYH11:PI4KA	TMEFF2:CHMP1A	FARSB:TRIM61
	MYH11:PLPP1	SGOL2:CHMP1A	WDFY1:EIF4E3
	MYH11:RERE	FAM126B:SPATS2L	PSMD1:FBXO16
	MYH11:RNF130	RPE:FIG4	TRPM8:RTTN
	MYH11:RPS17	MREG:ZMIZ1	MLPH:NUDT16L1
	MYH11:SELENON	CTDSP1:C9orf3	RAB17:ESCO1
	MYH11:SFXN3	GMPPA:PTGES2	CAPN10:GPR35
	MYH11:SPG7	TXNRD2:EPS15L1	ANO7:SAMD14
	MYH11:STAT5B	ADRBK2:AP3B1	ANO7:SCRT2
	MYH11:TAF15	TTC28:SORBS1	LOC728323:LOC100288069
	MYH11:VPS13C	MICALL1:PKM	LOC728323:LINC01347
	MYH9:KLK2	CCDC85A:FANCL	ZNF343:SNRPB
	MYL6:ATP2B4	SNRNP200:FNBP4	PRNP:KCTD16
	MYL9:BRD8	B4GALT4:IGSF11	FRG1B:FRG1
	MYL9:CIC	COX17:SMTN	FRG1B:LOC642236
	MYL9:NES	PDIA5:UPF1	EPB41L1:ZRANB1
	MYL9:RHOB	CAND2:NFIB	MYL9:TAGLN
	MYL9:UBC	MME:USP7	MYL9:COL4A4
	MYLK:ACTB	PHC3:ITPR1	SOGA1:MTCL1
	MYLK:CD99	NAALADL2:LRRC58	LOC149684:BPI
	MYLK:ECHDC2	LINC00578:MBNL1	NEURL2:SPATA25
	MYLK:LRP10	TTC14:CHMP1A	ZFAS1:SNORD12
	MYLK-AS1:FLNC	RP11-447L10.1:SLC14A1	RTFDC1:FAM209B
	MYLK-AS1:LINC02432	CTDSPL:ROBO1	FAM217B:CDH26
	MYO9B:MYL9	CTNNB1:PDE4D	LAMA5:LMF2
	NCL:MYH11	ULK4:FAM175A	ZGPAT:LIME1
	NCOR1:MYH11	SUMF1:ARL8B	LINC00266-1:FLJ43681
	NDE1:FKBP5	UGDH-AS1:LRSAM1	TEKT4P2:PTPRN
	NDE1:FTH1	TMEM165:PDLIM5	BAGE4:LOC100288069
	NDE1:MYLK	PDLIM5:DOCK7	USP25:ACAD11
	NDE1:P4HB	CAMK4:SFPQ	LINC00189:BACH1
	NFE2L1:KLK3	TMED7-TICAM2:PRR16	BACH1:GRIK1-AS2
	NFIC:RPS6	TNFAIP8:TBCA	C21orf59:TCP10L
	NR4A1:EEF1A1	DDX46:CREBZF	SIM2:SYNE1
	NUDT9:SPOCK1	MATR3:PPP3CC	PRDM15:ANKRD9
	NUMA1:KLK2	SGCD:TUBG2	SPATC1L:FTCD
	NUP188:EEF1A1	FBXL7:FOCAD	CECR7:IL17RA
	NUTM2A:NUTM2B	ERGIC1:NUB1	PEX26:TUBA8
	NUTM2B:NUTM2A	ZNF454:CDKL3	DGCR2:DGCR11
	OR7E122P:AC127526.5	HNRNPH1:CSNK1E	TBX1:SEL1L3
	PARVA:MYH9	GNB2L1:STEAP2	KLHL22:SCARF2
	PAX5:CD46	ZFR:UBE2V1	THAP7-AS1:P2RX6
	PCDHGB5:VEGFA	FYB:ST8SIA4	BMS1P20:IGLL5
	PCDHGC3:KLK3	GPBP1:MBNL2	BMS1P20:IGLL1
	PCSK7:COL3A1	SYNGAP1:SZT2	BMS1P20:IGLL3P
	PCSK7:DKK3	WDR27:DFFB	MIR650:IGLL5
	PCSK7:ITM2C	ZNF451:RAB23	IGLL5:RPLP1
	PCSK7:RXRB	TRIM56:FRA10AC1	IGLL5:LOC101929679
	PCSK7:VEGFA	FAM185A:RSBN1L	LOC101929374:MAD1L1
	PDLIM5:KLK3	ORC5:PSMC2	DRICH1:LNPEP
	PELO:ACPP	C7orf60:BET1	GUSBP11:IGLL3P
	PGM5:TNS1	RP11-274B21.14:METTL2B	GUSBP11:ASL
	PHC1:AC068580.4	KLHDC10:UBAC2	ZNF70:MAFK
	PHC1:TPM2	AC009403.2:PIK3C2A	GGT1:CNTROB
	PI4KA:KLK3	RBM33:SPIRE1	TBC1D10A:GATSL3
	PIK3R1:PAX8-AS1	FAM20C:GET4	SMTN:RHBDF1
	PLPPR2:DES	HIBADH:GTF2IRD2B	LARGE:TNK2
	PPARD:PDS5A	USP42:PCNP	MCM5:MYO15B
	PPP1R12B:KLK2	ZNF736:CHMP1A	FOXRED2:TXN2
	PRKCSH:MYH11	AUTS2:ALG6	C1QTNF6:HIF3A
	RBM5:MYH11	TRIM73:COL6A2	ADSL:SGSM3
	RDH11:EEF1A1	CDK14:SPATS2L	NHP2L1:LLPH
	RPL8:KLK3	BET1:CAPZB	SMDT1:NDUFA6-AS1
	RPLP1:VCL	SLC25A13:CADPS2	PACSIN2:ARFGAP3
	RPN2:FLNA	ZNF251:TTC3	TTLL1:PACSIN2
	RPS9:KLK2	DDHD2:ASH2L	SULT4A1:C1R
	SCP2:GOLM1	EFCAB1:WWP1	HDAC10:LINC00358
	SF3B1:MYH11	CTD-2541M15.1:SYNM	MAPK12:HDAC10
	SIAH2:TAGLN	OTUD6B:LINC01297	ADM2:MIOX
	SLC9A5:PLEKHG4	RNF20:FBXO3	SCO2:PPAP2A
	SMTN:ACTG2	ZNF483:HNRNPUL2-BSCL2	SHANK3:ACR
	SNX22:GANAB	PHYHD1:LRRC8A	RPL23AP82:FAM41C
	SNX22:KLK3	PTGDS:PLS3	IL17RC:CRELD1
	SNX22:LIFR	EXD3:NOC4L	EMC3:CIDEC
	SORBS1:ACTB	EXD3:CAMSAP1	MKRN2:MCM6
	SPTBN2:SLC45A3	SMARCA2:EIF3E	ZNF662:KRBOX1
	SRPRA:PEBP1	TPM2:BCR	KRBOX1:FAM198A
	SRRM2:CGNL1	GLIS3:MXI1	ZNF660:ZNF197
	SSR2:MYH11	ERMP1:RP11-298J20.4	KIF15:RPS15
	ST6GAL1:ACTG2	PGM5:S1PR3	TGM4:LSR
	STT3A:FLNA	RP11-307E17.8:RABGAP1	PRSS45:PRSS46
	SUN2:ALMS1	TMEM164:SH3KBP1	PRSS42:PRSS46
	SVIL:TAGLN	TENM1:RP11-421L21.3	COL7A1:UCN2
	SYNPO2:KLK2	TENM1:NRK	NCKIPSD:ASTN2
	TAF10:MYH11	LINC00894:FUBP3	TMEM115:NPRL2
	TAF15:AHNAK	EIF2S3:TARDBP	WDR82:COMP
	TAGLN:AL713999.1	ASMTL-AS1:GTPBP6	GLYCTK:DNAH1
	TAGLN:CXCR4	TTTY10:CYLD	GNL3:SNORD19
	TAGLN:EIF4G1	DPCD:THRAP3	GNL3:SNORD19B
	TAGLN:NBL1	RAB11FIP2:MXI1	MUSTN1:ITIH4
	TAPBP:MYH11	TUBGCP2:PAOX	TMEM110-MUSTN1:ITIH4
	THAP11:ATXN3	NSUN6:NEBL	GXYLT2:PPP4R2
	TMCO3:DPP8	SVIL:SCAF4	NCK1:IL20RB
	TMEM230:KLK3	SVIL:FAM13C	ZBTB38:ELK2AP
	TMEM47:CSRP1	EPC1:MME	LOC101243545:MSMB
	TPM1:CALD1	ZNF248:TPM1	DGKG:ETV5
	TPM1:DDX5	TIMM23B:MXI1	RPL39L:40057
	TSPOAP1:KLK3	SAR1A:PAFAH1B1	MASP1:C1R
	TULP4:MAOB	ECD:SCAPER	APOD:ZBTB14
	UBA1:MYH11	VCL:COL6A2	SDHAP2:MUC20
	UBA52:FLNA	ATP5C1:RP11-286N22.8	MAEA:AP1G2
	UBE2Z:KLK3	SNCG:PHACTR2	FAM200B:SLK
	UBTF:MYH11	NUTM2A-AS1:KCNMA1	NSUN7:ARL4A
	USP19:CALD1	NUTM2A-AS1:ACTG1	SLAIN2:ST20
	XRCC6:MYH11	TM9SF3:ACPP	PAICS:CXCL14
	ZBTB16:NR4A1	LCOR:ACAP2	MTHFD2L:SLMAP
	ZFP36L1:KLK2	TMEM123:YAP1	AREG:SEMA3B
	ZNF384:FLNA	SIDT2:ZNF207	MAPK10:PIEZO2
	ZNF627:MYH11	HSPA8:GLIS1	UBE2D3:ANKUB1
	CAPN1:ACTG2	ROBO3:YAP1	SLC9B1:UBE2D3
	EXTL3:MYH11	TEAD1:MLPH	PPA2:PDE4D
	FOXJ2:ACTG2	RP11-17A1.3:C15orf41	ARHGEF38:ARHGEF38-IT1
	GDI2:SDHA	CAT:PSMA6	PLA2G12A:CASP6
	LIMS2:PDLIM7	S100A6:JAK1	LOC729218:LINC00999
	MRVI1:MYH11	SSR2:TBC1D8B	LOC729218:41883
	MYH11:CFLAR	CTNND1:RP11-228B15.4	LOC645513:PSPH
	PPP2R5A:MYH11	FTH1:DLD	KIAA1109:HSPA12A
	SEPTIN10:CUL3	UBXN1:COL7A1	KIAA1109:HAL
	SPECC1L-ADORA2A:EPHA3	MIB2:COQ9	LRBA:DGAT2L6
	IGH@:TAGLN	PPP6R3:ATP6AP1	NAF1:ELK2AP
	TAGLN:IGH@	SLC35E2:DTX3	TRIM61:FARSB
	IGH@:COL1A2	FAM168A:NAP1L4	CPE:SMG1P1
	IGH@:TPM2	C11orf30:CNOT4	TENM3:TENM2
	IGH@:ACTA2	ST5:TWIST2	SNX25:LINC00467
	IGH@:ACTG2	MIR205HG:ZNF138	SDHA:SDHAP2
	NEAT1:MYH11	ANO4:GNAS	PDCD6:LOC728613
	EEF1A1:FLNA	CHPT1:PDE4D	PDCD6:SDHAP3
	IGH@:FLNC	CCDC53:PARPBP	BRD9:ZDHHC11
	IGH@:KLK3	ETV6:LOH12CR1	SLC12A7:SLC12A5
	IGH@:TNS1	PXN:ACACB	LOC728613:SDHAP3
	EEF2:MYH11	PXN:DUOX2	IRX4:CNOT7
	IGH@:RPL3	UBC:ZNF638	LOC442132:INCENP
	IGH@:LMOD1	EP400:RNF10	38777:FCHO2
	DES:TAGLN	ZNF605:LSM8	OTULIN:LOC100130744
	TAGLN:DES	C12orf60:KLK3	LOC648987:PDE5A
	IGH@:PTGDS	CACNA1C:PPP1R12A	ITGA2:LST1
	PCSK7:NEAT1	ERGIC2:CCDC91	SERF1A:SMN2
	TPM1:GGA1	DNM1L:EIF3E	SMA4:NAIP
	C6ORF47:BAG6	MTR:ARV1	NAIP:LOC647859
	IGH@:AL807752.7	KANSL2:PHGDH	AP3B1:SLC38A2
	IGH@:NR4A1	RSRP1:COL4A5	MTRNR2L2:PKD1
	IGH@:TPM1	MYL6:COL4A2	SRFBP1:RBM39
	IGH@:VCL	RP11-977G19.10:RBCK1	SNCAIP:WBSCR22
	VCL:IGH@	TSPAN31:TNS2	C5orf56:RAD50
	AF001548.2:DES	CPSF6:CREBZF	FSTL4:C16orf52
	AF001548.2:TAGLN	FRS2:FBLN1	DDX46:C5orf24
	CNN1:IGH@	TSSK3:TPM4	PCBD2:CATSPER3
	EEF1A1:NEAT1	AKAP11:RPS6	MIR4461:DUSP1
	EEF1A1:TAGLN	CPB2-AS1:DENND4C	UBE2D2:CXXC5
	IGH@:CALD1	FNDC3A:ZC3H13	HARS2:ZMAT2
	IGH@:CNN1	CAB39L:TPP2	SPRY4:BAHCC1
	IGH@:FOS	AGO3:HECTD2	ZNF300P1:ZNF655
	KLK3:MYH11	TRAPPC3:SYPL1	HAVCR2:DNAH11
	MYH11:COL6A1	HSP90AA1:POMT2	LMAN2:MXD3
	SRRM2:MYH11	IGHG1:RP11-731F5.2	DBN1:FAM101B
	TPT1:MYH11	NPAS3:MIPOL1	MAPK9:MAPK10
	AC025259.3:MYH11	FAM177A1:SLC18A2	BTNL8:HMGA1
	AC036108.2:EEF1A1	MBIP:CUL3	TRIM7:ACP6
	AC053503.4:TPM2	DMAP1:ZFAND6	CTC-338M12.4:TRIM52-AS1
	AF001548.2:FLNA	PLEKHG3:NDUFV1	TRIM52-AS1:BAGE4
	B2M:MYH11	RPS17L:PTGR1	LINC00266-3:LOC100132287
	DPYSL3:MYH11	OIP5-AS1:YARS	LINC00266-3:LOC100133331
	IGH@:DUSP1	MGA:MKL2	LINC00266-3:LINC01347
	IGH@:SYNM	RP11-519G16.3:CPNE3	LINC00266-3:LINC00999
	IGK@:DES	FAM227B:GJC1	LINC00266-3:LINC01002
	MYH11:UBC	ALDH1A2:GTF2E2	LINC00266-3:LOC729218
	PCSK7:DES	LMAN1L:TMEM219	LINC00266-3:LINC01061
	PCSK7:MYL9	UBE2Q2:ANXA4	LINC00266-3:LINC00265
	RPL3:MYH11	MYH11:PPIA	LINC00266-3:LINC01000
	DES:ACTA2	MYH11:FOPNL	TBC1D7:LOC100130357
	GAPDH:TAGLN	TM2D1:SRSF1	BTN3A3:BTN2A1
	IGH@:MYL6	CCP110:ABCC1	GUSBP2:NAIP
	IGH@:SMTN	EEF2K:GPN3	HLA-F:HLA-H
	IGH@:TIMP3	PPP4C:EIF5A2	HLA-F:HLA-L
	MYH11:CCN1	ITGAX:FCGRT	HLA-F:HLA-B
	MYL6:MYH11	LA16c-306E5.2:PHF20	HLA-F-AS1:MICB
	PCSK7:MYLK	HSF4:LAMA5	LOC554223:HLA-F
	SYNPO2:IGH@	FHOD1:MYH11	LOC554223:HLA-H
	ACTB:MYLK	COTL1:FTO	HLA-G:HLA-H
	AF001548.1:IGHG1	YWHAE:PRPF8	HLA-G:HLA-E
	AF001548.1:IGK@	TTC19:CDRT4	HLA-G:MRPL35
	AF001548.1:TAGLN	LRRC75A-AS1:NSRP1	HLA-H:HLA-F
	AF001548.1:ZFP36	LRRC75A-AS1:PHF14	HLA-H:HLA-G
	AL513217.1:MYH11	FLII:EPHA3	HLA-H:HLA-A
	EEF1A1:MYL9	SMG6:C16orf72	HLA-H:HLA-C
	FLNA:ACTG2	WSB1:CYP3A5	HLA-H:HLA-B
	IGH@:CANX	WSB1:KIAA1033	HLA-H:TNFRSF8
	IGH@:COL16A1	AP2B1:PRMT2	HLA-H:HLA-J
	IGH@:COL4A2	MED24:TOM1L1	HLA-H:MRPL35
	MYH11:CLU	ACLY:DNM3OS	HLA-A:HLA-F
	MYH11:SPARCL1	FPGT-TNNI3K:SPATA5	HLA-A:HLA-H
	MYH11:SPTAN1	DHX8:MORC2	HLA-A:HLA-C
	MYLK:EEF1A1	SPOP:EIF4G3	HLA-A:HLA-B
	MYLK:IGK@	RP11-51F16.8:ASNS	HLA-A:TNFRSF8
	NDE1:EEF1A1	ABCA8:ZDHHC6	ZNRD1-AS1:HCG8
	PCSK7:CSRP1	SLC39A11:ORMDL1	HLA-L:HLA-C
	PCSK7:IGH@	EIF4A1:NEAT1	HLA-E:HLA-H
	A2M:MYH11	VAMP3:C1orf168	HLA-E:HLA-B
	AC093484.3:FLNA	NEXN:PIGK	HLA-E:HLA-A
	AF001548.1:IGKC	NXN:GNAS	HLA-C:HLA-B
	AF001548.1:SRRM2	DTNA:SFPQ	HLA-C:HLA-E
	AF001548.2:EEF2	ZSCAN30:ATP6V1H	HLA-C:CLPTM1
	AF001548.2:IGK@	SLC14A1:ZNF24	HLA-C:HLA-F
	AL138963.4:ACTG2	HAUS1:WRN	HLA-C:HLA-H
	BACH2:IGH@	RPS9:NARS	HLA-B:ELK2AP
	CALD1:NEAT1	RDH13:EHD2	HLA-B:HLA-A
	DA750114:MYLK	RDH13:IMMP2L	HLA-B:HLA-F
	DDX5:MYH11	CNOT3:UNC45A	HLA-B:HLA-H
	DPYSL3:IGH@	KRI1:UBE2V1	HLA-B:HLA-L
	FARP1:MYH11	CTD-2006C1.2:KANK2	HLA-B:HLA-E
	IGH@:COL6A2	ZNF490:MYH11	HLA-B:INPP5A
	IGH@:DPYSL3	RPL18A:NDRG1	MICB:HLA-F-AS1
	IGH@:MACF1	IFI30:INSL3	ATP6V1G2-DDX39B:SNORD117
	IGH@:MRFAP1	ZNF43:GBAS	CSNK2B:LY6G5B
	IGH@:NONO	SUPT5H:MIR205HG	VARS:WDR13
	IGH@:PARVA	PVR:MEF2A	SNORD52:C6orf48
	IGH@:PDLIM7	GLTSCR2:DHX34	STK19:C4A
	IGH@:CSRP1	RPL13A:TNC	LOC100507547:PRRT1
	LPP:ACER3	TRAPPC12:ATL2	PBX2:AGER
	MYH11:A2M	RALY:NR4A1	HLA-DRB5:HLA-DRB1
	MYH11:EGR1	GGT7:MYH11	HLA-DRB5:HLA-DRB6
	MYH11:HSP90B1	MYL9:FLNA	HLA-DRB5:HLA-DQB1
	MYH9:DES	BLCAP:RPN2	HLA-DRB5:HLA-DPB2
	MYLK:IGKC	NCOA3:JAK1	HLA-DRB5:PLA2G4E
	NDE1:FLNA	ZBTB46:ZBTB1	HLA-DRB6:HLA-DRB5
	NEAT1:MYL9	RNF149:ACAA2	HLA-DRB6:HLA-DRB1
	NUCB1:MYH11	ST6GAL2:RAB3GAP1	HLA-DRB6:GLYR1
	SYNPO:WWOX	MIR99AHG:ITM2B	HLA-DRB6:HLA-DQB1
	AC006064.4:MYH11	AF131217.1:AL035610.2	HLA-DRB1:HLA-DRB5
	AC053503.4:CSRP1	CXCR4:ZADH2	HLA-DRB1:HLA-DRB6
	AC053503.4:NEAT1	HLCS:TTC3	HLA-DRB1:GLYR1
	ACTA2-AS1:FLNA	TTC3:ZNF667	HLA-DRB1:HLA-DPB1
	AF001548.1:ACTG2	THSD7B:EXOC6B	HLA-DRB1:PLA2G4E
	AF001548.1:FLNA	AGPAT3:PKNOX1	HLA-DRB1:HLA-DQB2
	AF001548.2:IFITM1	UBE2G2:SNURF	HLA-DQA1:HLA-DQA2
	AF001548.2:NEAT1	COL6A1:MT-ND4L	HLA-DQA1:SLC6A19
	AF001548.2:ZFP36	COL6A2:LRRC48	HLA-DQB1:MROH7
	AP002490.1:IGK@	TLK1:IWS1	HLA-DQB1:HLA-DRB5
	CELF1:MYH11	TLK1:GORASP2	HLA-DQB1:HLA-DRB6
	COL16A1:MYH11	SCRN3:SF3B1	HLA-DQB1:HLA-DRB1
	CRLF2:ARSA	AGPS:MTX2	HLA-DQB1:HLA-DQB2
	EEF1A1:ACTG2	HIBCH:DPY19L3	HLA-DQB1:HLA-DPB1
	EEF1A1:TMSB4X	AOX1:ALS2	HLA-DQA2:HLA-DQA1
	FLNA:MALAT1	KANSL1L:ACADL	HLA-DQA2:SLC36A2
	FLNA:RPL3	FN1:COPS7B	HLA-DQA2:SLC6A19
	FOS:IGH@	IGFBP5:RPS24	HLA-DQB2:IL21R
	IGFBP5:MYH11	SELM:SPECC1	HLA-DQB2:HLA-DQB1
	IGH@:DDX39B	TIMP3:RALGPS1	TAP2:HLA-DOB
	IGH@:DYNC1LI2	MYH9:MARC2	HLA-DPB1:SLC7A5
	IGH@:GDI1	ILKAP:CREBBP	HLA-DPB1:HLA-DRB6
	IGH@:NFE2L1	SREBF2:SLC12A7	HLA-DPB2:HLA-DRB1
	IGH@:PABPN1	FBLN1:ZNF213-AS1	HLA-DPB2:HLA-DPB1
	IGH@:PRELP	NRBP1:HDLBP	HMGA1:BTNL8
	IGH@:RBM6	LTBP1:ACAA1	C6orf106:PPAP2A
	IGH@:SORBS1	THUMPD2:SLC8A1	DEF6:PPARD
	LMOD1:TPM2	HAAO:COL6A1	PPIL1:MAL
	MSMB:NCOA4	TTC7A:ECHDC2	ZFAND3:ABCC1
	MYH11:ACIN1	TTC7A:PIK3CA	MED20:USP49
	MYH11:EID1	ACYP2:RTN4	UBR2:ARL6IP4
	MYH11:MCAM	ACYP2:SPTBN1	KLHDC3:HLA-DRB1
	MYLK:TAGLN	SPTBN1:RTN4	SLC25A27:TDRD6
	NDE1:PSAP	TPRKB:FAM153C	PNISR:COQ3
	NDE1:TPM2	SUCLG1:EXOC6B	WASF1:ELK2AP
	NIBAN1:MYH11	IGKV2-28:IGKC	METTL24:SEL1L3
	PGM5:MYH11	IFT57:WNK1	FYN:SF3B1
	SORBS1:MYH11	ZBTB20:GMPS	EPB41L2:RPUSD2
	SPARC:MYH11	NDUFB4:KALRN	UTRN:SLC25A11
	TMSB4X:EEF1A1	SLCO2A1:FGF12	SHPRH:FBXO30
	TPGS2:MYH11	IQCJ-SCHIP1:NREP	EZR:PER2
	ZFP36:FLNA	PDCD10:MBNL1	MRPL18:APH1B
	AC002398.2:FLNA	FNDC3B:GNAS	MAFK:RPEL1
	AC002398.2:NEAT1	EIF4A2:AZGP1	RBAK:PMS2CL
	AC002398.2:PGM5-AS1	EIF4A2:SEPW1	ACTB:SAMM50
	AC015712.2:MYH11	CCDC50:BOC	RNF216:AHCYL1
	AC022966.1:MYH11	KIAA0226:STAG1	NPY:LINC01304
	AC025259.3:FLNA	UBE2E2:SCMH1	HOXA6:HOXA5
	ACTA2:IGK@	TOP2B:CACHD1	GGCT:NOD1
	ACTA2-AS1:DES	CTDSPL:LRRFIP2	INMT-FAM188B:AQP1
	ACTA2-AS1:UBC	RHOA:SACM1L	FKBP9:ARL6IP4
	AF001548.1:DES	TMEM110-MUSTN1:ATP9A	LOC101928545:HERPUD2
	AF001548.1:NR4A1	ATXN7:CMC1	LINC00265:LOC729737
	AF001548.2:CSRP1	LMCD1:NRF1	BLVRA:HOTTIP
	AF001548.2:LENG8	ARPC4-TTLL3:HM13	URGCP:ZNF18
	AF001548.2:MYL9	ZNF718:RANBP9	RASA4CP:POLR2J4
	AF001548.2:SYNPO2	EDNRA:LDB2	RASA4CP:POLR2J
	AK3:CDC37L1-DT	RNF175:GAK	RASA4CP:POLR2J3
	AP000892.4:MYH11	RP11-367N14.2:ALDH5A1	CAMK2B:DCAF8
	AP002490.1:COL1A2	ANKRD37:ESRP2	SEPT7P2:PSPH
	AP002490.1:IGKC	PDLIM3:ZMYND11	CHCHD2:PHKG1
	APLP2:MYH11	FAT1:RAP1GDS1	NUPR1L:SEPT7P9
	CALD1:MYLK	UBE2K:FIP1L1	NUPR1L:PSPH
	CALD1:TPM1	RBM47:FIP1L1	LOC441242:PSPH
	CCN1:RPL3	STX18-AS1:CPEB3	LOC493754:NPIPB3
	COL14A1:AHNAK	ZNF721:POLI	LOC493754:LOC613037
	EEF1A1:C7	FAM47E-STBD1:PGM5	PMS2P5:CCDC146
	EVA1C:FAM86B3P	MAPK10:GABARAP	PMS2L2:CCDC146
	FLNA:SQSTM1	SPARCL1:HMG20B	TRIM50:NSUN5P2
	FOSB:MYH11	FER:FAM114A2	TRIM50:NSUN5P1
	HMG20A:IGH@	SNCAIP:SNX24	CLDN3:MTERFD2
	IGH@:AZGP1	CTNNA1:G3BP2	TRIM74:NSUN5P2
	IGH@:C1S	SIL1:RPAIN	TRIM74:NSUN5P1
	IGH@:CDS2	PAIP2:CTNNA1	PMS2P3:POM121C
	IGH@:DDX6	KIAA0141:PALD1	STYXL1:TMEM120A
	IGH@:GLUL	TRIO:TSPAN11	UPK3B:POLR2J4
	IGH@:HMG20A	DPYSL3:LARGE	UPK3B:POLR2J3
	IGH@:NAPA	CSNK1A1:ZDHHC7	UPK3B:POLR2J2
	IGH@:STAT3	MRPL22:METTL25	UPK3B:UPK3BL
	IGH@:ZBTB4	CLINT1:TCERG1	LOC100133091:POM121
	IGH@:BANK1	RNF145:CRNKL1	LOC100133091:POM121C
	IGK@:NR4A1	SLC9A3:TMEM14A	DTX2P1-UPK3BP1-PMS2P11:CCDC146
	IL3RA:MYH11	GPBP1:SETD9	PMS2P9:CCDC146
	KTN1:MYH11	PDE8B:C17orf61-PLSCR3	STEAP4:PRIMPOL
	LINC01087:LINC01297	PTPRK:MYH11	AKAP9:P2RX5-TAX1BP3
	LINC01297:LINC01087	ASCC3:XRN2	SHFM1:LOC100506136
	LPP:ACTB	TMEM14B:FAF1	MGC72080:LOC729732
	MXRA7:MYH11	NUS1:SSFA2	ZNF655:GS1-259H13.2
	MYH11:C1QC	BCLAF1:ATG5	STAG3:TMEM161B
	MYH11:HMGN1	VTA1:AIG1	PMS2P1:UPK3BL
	MYH11:HSPB1	CNKSR3:RBM47	MIR6840:STAG3L5P-PVRIG2P-PILRB
	MYH11:JUN	TIAM2:WDR27	ZASP:HLA-DRB1
	MYH11:NBL1	FAM65B:ZCCHC2	MUC3A:BRD8
	MYH11:NCL	HFE:CDYL	AP1S1:COL22A1
	MYH11:REST	NQO2:NBR1	RASA4B:POLR2J4
	MYH11:SEPTIN9	ANKS1A:FAM114A1	RASA4B:POLR2J
	MYH11:SFPQ	FKBP5:CUL4A	RASA4B:POLR2J3
	MYH11:TGM2	MED20:U2AF1	POLR2J3:POLR2J4
	NDE1:LMOD1	MYO6:ESYT1	POLR2J3:RASA4B
	NKTR:IGK@	ZKSCAN1:TMEM87A	POLR2J3:RASA4
	PCSK7:GANAB	POT1:AASS	POLR2J3:PMS2P3
	PCSK7:TPT1	LINC-PINT:UBE2H	RASA4:POLR2J4
	PRPF8:MYH11	CALD1:FLNA	RASA4:POLR2J
	RPL8:MYH11	CNOT4:NDUFB2	RASA4:POLR2J3
	SCAF1:FLNA	MTPN:EXOC4	UPK3BL:POLR2J4
	SEPTIN9:MYH11	TMEM178B:INTS10	UPK3BL:RASA4B
	TTC12:ANKK1	INTS1:ACTG1	UPK3BL:RASA4
	TUG1:MYH11	CCDC126:TASP1	POLR2J2:PMS2P3
	AAMP:IGH@	RP4-777O23.3:AVL9	FAM185A:SPDYE6
	AC002398.2:EEF1A1	BBS9:BMPER	FAM185A:SPDYE2B
	AC005944.1:NEAT1	ELMO1:VPS41	ST7-OT4:ST7
	AC008440.2:MYH11	ZNF680:TCF4	CTTNBP2:ELK2AP
	AC008440.2:TNS1	BAZ1B:MT-ND4L	PTPRZ1:MUC3A
	AC025165.2:TPM2	GTF2I:SLC35E2B	FLNC:ATP6V1F
	AC036108.2:BOC	MAGI2:MKLN1	COPG2:COPG1
	AC036108.2:NEAT1	DMTF1:ZSWIM6	LOC101928782:CHD4
	AC036108.2:SORBS1	STEAP1:SFT2D1	CALD1:WDR3
	AC067930.5:PSAP	TECPR1:CIRBP	FAM115A:SERTAD3
	AC139795.2:MYADM	CYP3A5:WSB1	ARHGEF34P:CTAGE8
	AC145207.2:FLNA	PABPC1:UBXN1	ARHGEF34P:PTK2
	AC243562.3:B2M	ST3GAL1:CYP7B1	ARHGEF5:PTK2
	AC243562.3:DNM1P41	PLEC:MROH1	ARHGEF5:CTAGE8
	ACTA2-AS1:MAOB	PDLIM2:FHOD3	ZNF783:LOC155060
	ACTA2-AS1:MAP4K4	GTF2E2:RBPMS	LINC00996:GIMAP8
	ACTA2-AS1:TNS1	GPR124:TLN1	GIMAP2:GIMAP1
	ACTB:HK1	FAM66B:PPP2R5C	RPL23AP53:LINC00266-1
	ACTG2:CCN1	TNKS:NUFIP2	FBXO25:LOC729218
	ACTG2:TPM2	ERP44:LATS2	FBXO25:LOC100288069
	AEBP1:FLNA	C9orf91:UFD1L	FBXO25:LINC01347
	AF001548.1:ATN1	DAB2IP:DCTD	FBXO25:LINC00266-1
	AF001548.1:RACK1	ZBTB43:RALGPS1	FBXO25:FAM157A
	AF001548.1:SLC12A4	FNBP1:MXI1	FAM66B:LINC00965
	AF001548.1:SYNPO2	FNBP1:TRMT44	FAM66B:LPAR1
	AF001548.1:TBX3	NCS1:GPN3	FAM66E:LPAR1
	AF001548.2:CDC42EP3	MPDZ:TSPAN12	FAM66E:LINC00965
	AF001548.2:IGFBP3	SMARCA2:TOM1L1	FAM66D:LPAR1
	AF001548.2:PALLD	AQP3:MT-ATP8	FAM66D:LINC00965
	AF001548.2:TGFB2	SMC5-AS1:ISCU	FAM66A:LPAR1
	AF001548.2:USP36	HNRNPK:ZCCHC6	LOC100506990:SNRPC
	AL139317.3:AC027290.2	CDC14B:NCOA4	LOC729732:SIGLEC8
	AL162417.1:MYH11	MT-ND4L:BAZ1B	LOC729732:ASNS
	AL671710.1:AC005258.1	MT-CO2:HDAC7	ENTPD4:LOXL2
	AP001453.1:TRPT1	GLA:LACTB2	TACC1:NR4A1
	AP002490.1:FLNA	ARMCX4:SPATS2	SNAI2:EI24
	AP1G1:MYH11	SLC25A43:GPRASP1	SNHG6:SNORD87
	ARIH1:MYH11	RBMX:UBC	TPD52:MRPS28
	ASPH:MYH11	IDS:KRBA1	OTUD6B:LRRC69
	ATG7:MYL9	FLNA:ADCK4	POP1:ABL1
	ATP1A1:LPP	GYG2:EYA2	FBXO32:SEC31A
	BEST1:KIAA1217	WDR13:WAC	ZFP41:GLI4
	BRAF:KLK3	FTX:RNF214	PLEC:CDC25C
	CAPN1:MYH11	CHM:COMMD10	VPS28:STMN1
	CAPN1:TAGLN	SDCCAG8:AKT3	WASH1:ZGLP1
	CCDC152:MYH11	AKT3:MARK1	PTPRD:IGLL5
	CCDC32:CBX3	POLL:SNTA1	RPS6:ZFYVE28
	CD99:MYL9	VTI1A:RP11-57H14.3	TOPORS:DDX58
	CDC42BPB:MYH11	IKZF5:SPG11	AQP3:SLC35G1
	CENPO:MYL9	BUB3:ITPR2	SUGT1P1:NOL6
	CHD9:PPP1R12B	CTBP2:CFAP36	C9orf24:KIAA1161
	CHRNB1:MYL9	PTPLA:COL3A1	RPP25L:STK36
	CNN1:COL16A1	MPP7:SAR1B	GALT:IL11RA
	CNOT1:MYH11	NCOA4:EIF4EBP2	TPM2:LMNA
	COL14A1:FLNA	HK1:SLC16A12	TPM2:CLIP3
	COL6A2:NUCB1	SAR1A:GOLGA3	TLN1:FOXN3-AS2
	CPSF6:AOPEP	SAR1A:ELMOD3	GRHPR:MAP3K14
	CRHR1-IT1_:MYH11	PPP3CB:CALCOCO1	TOMM5:FBXO10
	CRMP1:TAGLN	RPS24:EPS15	SLC25A51:EXOSC3
	CSDE1:IGK@	MARCH5:BLOC1S6	AQP7P1:AQP7P3
	CSRP1:ACPP	NOC3L:RNASEK-C17orf49	FXN:TJP2
	CUX1:MYH11	SORBS1:N4BP2L2	VPS13A-AS1:EIF1
	DES:CAST	ENTPD1:PI4KA	FGD3:PGM5-AS1
	DES:COL6A3	KMT2A:RPS12	LOC100132077:ZNF782
	DES:KLK3	ST3GAL4:ACAT1	ZNF782:ZNF510
	DES:TNS1	FLI1:LYN	HIATL2:LOC100132077
	EEF1A1:C1ORF112	JAM3:STK33	NANS:FHL3
	EEF1A1:DAB2IP	SIRT3:IGF1R	NANS:MZT2B
	ENPP5:LPP	DHRS3:SPG11	INVS:MYO5B
	EWSR1:BVES	UBE2J2:NADK	TNC:MTHFR
	FGFR1:DES	IFITM3:SLC11A2	ZBTB26:ZBTB6
	FLNA:CALU	SIGIRR:ATP5L	GPR21:RABGAP1
	FLNA:HNRNPF	C11orf49:AMBRA1	FPGS:ACCS
	FLNA:MFN2	ZBTB17:SPEN	ST6GALNAC6:AK1
	FLNA:NEFH	GANAB:CDC42SE1	DPM2:PIP5KL1
	FLNA:ZFP36L1	SLC3A2:MYL6B	GOLGA2:LOC101929124
	GAPDH:MYH11	PRKCDBP:RAB3GAP2	ODF2:ELK2AP
	GPSM2:IGK@	STIP1:AGO2	ZER1:ZDHHC12
	HDAC9:GJC1	NEAT1:FOSB	EXOSC2:ADAM7
	HELLPAR:MYH11	NEAT1:NXN	SURF1:LOC101243545
	HSPG2:EEF1A1	MALAT1:CLNS1A	CCDC183:RABL6
	IGFBP5:CALD1	ALDH3B1:RP11-286N22.8	PHPT1:MAMDC4
	IGH@:ADAMTS4	LRP5:PARVA	FBXW5:SMTNL2
	IGH@:BAK1	PPP6R3:USP34	TMEM203:TPRN
	IGH@:CLIP3	IL18BP:USP53	CACNA1B:ELK2AP
	IGH@:DNAJB2	RP1-15D23.2:TNFSF4	DHRSX:ELK2AP
	IGH@:E4F1	FCHSD2:BBIP1	CD99:RNASEH2B
	IGH@:FURIN	SERPINH1:ZBTB1	CD99:RTF1
	IGH@:KIF1C	CFH:USP22	MBTPS2:YY2
	IGH@:MLLT6	ASPM:GK	CXorf21:RGL3
	IGH@:NISCH	SBF2:PIK3C2A	ZNF674-AS1:CHST7
	IGH@:PLAT	CAMSAP2:LAMC2	SUV39H1:GLOD5
	IGH@:RAP1A	CLEC1A:PSMA3-AS1	PPP1R3F:GAGE10
	IGH@:RRP15	APPL2:REST	PPP1R3F:GAGE2D
	IGH@:SLC12A4	CORO1C:PPTC7	PPP1R3F:GAGE8
	IGH@:SRSF7	COQ5:RNF10	PPP1R3F:GAGE12H
	IGH@:SYNE2	SPPL3:ENY2	PPP1R3F:GAGE6
	IGH@:TBX3	HIP1R:PAN2	PPP1R3F:GAGE2A
	IGH@:TIMP2	RILPL1:FAM156B	SPIN3:SPIN2B
	IGH@:TRIM26	NCOR2:MGRN1	KIF4A:CBLB
	IGH@:VPS4A	C12orf60:DDX5	OGT:TMEM192
	IGH@:CFL1	C12orf60:IGKV1D-39	ARMCX4:ARMCX1
	IGH@:BCL6	MGST1:NDUFS6	TCEAL4:SMC2
	IGH@:BACH2	BPNT1:EXOSC1	TMSB15B:H2BFXP
	IGK@:CSDE1	CACNA1C:FERMT2	SLC25A43:SLC25A5
	IGK@:GNAI2	DEGS1:LPGAT1	UPF3B:TOP2B
	IGK@:KLK3	ACBD3:SORBS1	ZNF75D:ZNF75A
	IGK@:ZNF853	CCDC91:PDE3A	LINC00894:LINC00893
	IL6ST:FOXP1	RBM34:RYR2	LINC00894:IDS
	IRF2BP2:RAB3D	FH:IAH1	SSR4:PROSER2-AS1
	ITGA5:MYH11	HNRNPU:MT-ATP8	RPL10:SNORA70
	JCHAIN:MYH11	RP11-488L18.8:TTC7A	IL9R:FAM41C
	JSRP1:ALG12	PCED1B:ETV6	IL9R:RPL23AP53
	KANK2:DES	LIMA1:GRAMD3	TTTY15:USP9Y
	KLK3:ACTA2	ATP5B:ANXA6	TTTY14:NCRNA00185
	KLK3:BRAF	HSD17B6:ECHDC2
	KLK3:CCN1	OS9:MT-ND4L
	LINC00882:AC079382.2	RP11-745O10.4:PARPBP
	LPP:ATP1A1	LRRC23:PTMS
	LTBP4:TPM2	CPSF6:L3MBTL3
	LUC7L:MYH11	CPSF6:SERHL2
	MAVS:FLNA	ARGLU1:COL4A1
	MTMR10:MYH11	RP11-40E6.1:FARP1
	MXRA7:FLNA	HDAC1:ARID1A
	MYADM:LINC02210	PAN3:PTPRM
	MYH11:ACTN4	PDS5B:VMP1
	MYH11:AP1G1	WRAP73:ARHGEF1
	MYH11:AR	PIBF1:MARCH7
	MYH11:CNOT1	MACF1:NFYC
	MYH11:DNAJA1	RAP2A:BLOC1S6
	MYH11:DSTN	IPO5:PCCA
	MYH11:EIF4G1	AL928742.2:MZB1
	MYH11:H1F0	SNHG24:GKAP1
	MYH11:HSPG2	C14orf119:TSG101
	MYH11:KANK2	RNF212B:GANAB
	MYH11:MICOS10	HECTD3:SFPQ
	MYH11:MRNIP	SOS2:SAV1
	MYH11:PSME2	NASP:MYH11
	MYH11:RHOB	LRRC41:GNAS
	MYH11:SERF2	NUMB:YLPM1
	MYH11:TACC1	MLH3:HP1BP3
	MYH11:XBP1	AGBL4:BEND5
	MYL6:TAGLN	AGBL4:ELAVL4
	MYL9:CALD1	EML1:CMC1
	NDE1:CNN1	B2M:AC246787.8
	NDE1:CSRP1	EPS15:RPS24
	NDE1:DDX17	SNURF:ADARB1
	NDE1:NR4A1	DPH6:PTEN
	NDE1:PTMS	DPH6:IQCH-AS1
	NDE1:SLC1A5	LEO1:PLEK
	NDE1:SRSF3	FAM214A:ZBTB8OS
	NDE1:TPM1	TPM1:SORBS1
	NES:MYH11	TPM1:PARP6
	NFIX:MYH11	PKM:FLOT2
	NR4A1:MYLK	ST20-MTHFS:MAP3K7
	NUCKS1:MYH11	RP11-210M15.2:UNC45A
	OS9:IGH@	SEC11A:NPIPB7
	PCSK7:A2M	TICRR:EMG1
	PCSK7:BHLHE40	MYH11:NASP
	PCSK7:BRD2	MYH11:SRRM1
	PCSK7:MALAT1	MYH11:CRIP3
	PCSK7:PRRC2B	NFIA:PRKAR1A
	PCSK7:PTGDS	INADL:MYH11
	PCSK7:STAT1	UQCRC2:ZNF652
	PGM5:AHNAK	C16orf52:CCNB1IP1
	PODN:TAGLN	C16orf52:IGLV5-52
	PRUNE2:MYH11	SRRM2:PDE4B
	RBM4:MYH11	EIF3CL:CTD-2171N6.1
	RDH11:MYH11	SULT1A1:GPC2
	RPL28:EEF1A1	EIF3C:CTD-2171N6.1
	S100A6:MYH11	CLUAP1:SRRM2
	S100A6:NEAT1	SNX20:EXOC6
	SETD2:ACTG2	RBL2:MVP
	SLC24A3:IGK@	FBXL8:SLC44A4
	SLC39A6:MYH11	RANBP10:CD99
	SLC5A2:MYH11	WWP2:RANBP10
	SLMAP:MYH11	COG4:CLN3
	SORBS2:MALAT1	SERBP1:ZNF644
	SPIN1:MYH11	PSMD7:ASAP3
	SULF1:MYH11	PRPF8:DDX39B
	TACC1:MYH11	ZRANB2:MYH11
	TAF1D:MYH11	COX10:ALG13
	TAGLN:ACTN4	NEGR1:DMD
	TAGLN:CLU	TAOK1:RALGPS2
	TAGLN:DST	TMUB2:CDADC1
	TCHP:MYH11	ATP5G1:APTX
	TEX21P:ZBTB25	RP11-700H6.1:NSUN7
	TPM2:IGK@	NME1:TSC22D3
	TPM2:JUN	APPBP2:MKL2
	TSC2:MYH11	TLK2:CTNND1
	UBC:AC093512.2	DDX5:RABGEF1
	UBXN10-AS1:PLA2G2C	DDX5:PRDM2
	VIM:MYH11	XAF1:TRPV1
	VMP1:MYH11	ITGB4:ZSWIM7
	XBP1:MYH11	SEC14L1:MBNL1
	YBX1:HSPB8	ACTG1:SPARC
	ZACN:KLK3	P4HB:STRN4
	ZBTB25:TEX21P	ASPSCR1:DDX5
	ZBTB4:ACTG2	IFI44L:FER
	ZNF783:HNRNPH1	DTNA:TXNL1
	ACTA2:DMD	ELP2:ATP2B4
	ACTA2:FUS	SLC14A1:CLSTN1
	ACTB:CHMP1B	KIAA1468:SMAD4
	AF001548.1:SNRPD2	ENOSF1:DPP9
	AKAP1:SP100	PQLC1:FBXW4
	AP4B1:BCL2L15	VAPA:SAMSN1
	ATP6V1B2:MYH11	KRI1:ATP1A2
	BABAM1:ACTG2	CTD-3105H18.18:YLPM1
	C1QTNF2:CCNJL	C19orf25:CASC4
	CD27-AS1:NDC80	ZNF714:SH3BP5-AS1
	CERT1:MYH11	WTIP:ECHDC2
	CHD8:METTL3	FBL:RAB12
	CNOT6:WTAP	LTBP4:PRMT7
	CUL1:CSRP1	TGFB1:HNRNPUL1
	DAG1:MYH11	SLC1A5:NME1-NME2
	DPP9:MYH11	IRF3:HSPA1B
	DYM:MYH11	ZNF611:NOL8
	EBF1:SCAMP1	PPP1R12C:SERTAD3
	FAM117A:JMJD7-PLA2G4B	PPP1R12C:MFSD10
	FPGS:AL162586.1	C19orf70:GSTP1
	GALK2:MYH11	ZIM2:ACTG1
	GATC:MYH11	CTD-2368P22.1:GLI4
	GBP3:RBMXL1	HCN2:FAM214A
	GRIPAP1:MYH11	NOP56:SLC25A28
	GTF2H5:EZR	TTLL9:ABCF1
	HADHA:DES	ERGIC3:MEIS1
	IMMP2L:EXOC4	RBM39:NFE2L2
	MAP3K14-AS1:MYH11	CDS2:ITPK1
	MAPK9:ANXA5	APCDD1L-AS1:VAPB
	MRPL32:SEPTIN7	ARFRP1:NDRG2
	MYH11:ABCF1	IFNGR2:TMEM50B
	MYH11:CROCC	IL1R1:PTPN4
	MYH11:DIAPH1	SCAF4:CSNK1D
	MYH11:DPP9	DSCR3:BACE2
	MYH11:SRSF3	AC097721.2:SH3BGRL
	MYLK:SCAND2P	COL6A2:NFIX
	NDE1:ADGRG1	ITGA6:FAM210B
	NDE1:DES	OLA1:NR2F1-AS1
	NDE1:TNS1	HOXD10:EPT1
	NEK1:MYH11	HOXD-AS2:MTX2
	NUP42:CNTLN	NUP35:TSPAN3
	NUP98:MYH11	ZNF804A:MFSD6
	PIGT:WFDC2	ANKAR:FAM222B
	RBBP4:MYH11	RBFOX2:CBFB
	SPOP:CSRP1	NOP58:WDR12
	SRSF3:MYH11	ERBB4:FNDC3B
	STUB1:TPM2	BCL2L13:NSD1
	TAGLN:HOOK2	TNS1:NR4A1
	TMEM35A:FLYWCH1	IGLV4-69:IGLC3
	TMEM50B:MYH11	IGLV8-61:IGLC7
	TMEM87A:SMG1	IGLV1-40:IGLL5
	ZKSCAN1:MYH11	IGLV1-36:IGLL5
	THBS1:MYH11	IRS1:C9orf3
	FLNC:MYH11	TTC28-AS1:TTC28
	MYH11:ITGA5	SMTN:POLE
	MYH11:COL6A2	EIF4ENIF1:PAXBP1
	ADAMTS4:MYH11	DGKD:CTTN
	MAT2A:MYH11	LARGE:SPRY2
	MYH11:ADAMTS4	LARGE:NEBL
	MYH11:MAT2A	TXN2:RPL10
	DES:THBS1	LRRFIP1:ACKR3
	THBS1:DES	LRRFIP1:MPHOSPH8
	CLU:MYH11	RPL3:AC239618.2
	NR4A1:MYH11	HADHA:PICALM
	AKAP12:MYH11	ZNF512:TMCO3
	CDKN1A:MYH11	SPAST:ACTG2
	MYH11:AKAP12	SOS1:VTA1
	SERPINE1:MYH11	SPTBN1:GNAS
	ADAMTS4:FGFR4	RTN4:CDC27
	COL4A2:MYH11	USP34:VRK2
	HSP90AB1:MYH11	SERTAD2:AC007403.2
	MYH11:MT2A	RAB1A:NFE2L2
	MYH11:MALAT1	TGOLN2:ACAD11
	MYH11:RPL3	MAT2A:ITPK1
	ACTG2:THBS1	IGKV5-2:IGKC
	DUSP1:MYH11	IGKV1-27:IGKC
	MYH11:DUSP1	IGKV2-30:IGKC
	THBS1:TPM2	ADAM17:IRF2
	MYH11:TLN1	YWHAQ:SFPQ
	MYH11:BTG2	EIF5B:MITD1
	MYH11:FTH1	CBLB:GOLIM4
	MYH11:LMNA	RP11-446H18.5:LINC00882
	MYH11:MEG3	PVRL3:GSK3B
	COL6A2:EEF1A1	ZBTB20:CBLB
	DES:ITGA5	IQCB1:RYK
	EEF1A1:COL6A2	TMCC1:PDE4B
	GADD45B:MYH11	ACAD11:CDV3
	ITGA5:DES	NCK1:CEP70
	MYH11:RPL4	METTL6:RAF1
	MYH11:TIMP1	ANKRD28:ZNF148
	ZFP36L1:MYH11	MFSD1:MBNL1
	ADAMTS4:FLNA	FNDC3B:UBE2E2
	COL4A1:MYH11	TBC1D5:IL17RE
	CSRP1:MYL9	LINC00578:RP11-91K9.1
	EEF1A1:MAT2A	DNAJC19:FLNA
	FOSL2:MYH11	EIF2B5:ACLY
	MYLK:THBS1	LPP:GRM7
	RHOB:MYH11	RBMS3:RYK
	THBS1:MYLK	CMTM8:CMTM7
	EGR1:MYH11	ITGA9-AS1:FNDC3B
	IGFBP4:MYH11	NKTR:EXOC1
	MYH11:IGFBP4	PLXNB1:CTTN
	MYLK:DES	IFRD2:ARL6IP4
	TGM2:MYH11	FHIT:TMEM123
	C11ORF96:MYH11	ADAMTS9-AS2:EXOG
	MYH11:ATP1A1	SUCLG2-AS1:SNX5
	MYH11:C11ORF96	FOXP1:MBNL1
	MYH11:GSN	CADM2:CDC73
	MYH11:JUNB	EPHA3:SESTD1
	MYH11:SVIL	EPHA3:ACYP1
	MYH11:ZFP36	TET2:C9orf3
	SVIL:MYH11	MAEA:PCGF3
	THBS1:TNS1	LRBA:ELF2
	ZFP36:MYH11	CD38:DSP
	ADAMTS4:ANKRD44	KLHL2:ARHGAP10
	COL4A2:EEF1A1	PALLD:SPSB1
	MAT2A:DES	WHSC1:SLC20A1
	MAT2A:THBS1	DHX15:SMAD1
	MFAP4:MYH11	DCUN1D4:NAB1
	MSN:MYH11	FAM47E-STBD1:SMURF2
	MYH11:MSN	HNRNPDL:SMTN
	MYH11:TIMP2	PTPN13:SCFD1
	SPARCL1:MYH11	SPARCL1:MBOAT2
	THBS1:MAT2A	FAM13A:SEC31A
	TSC22D1:MYH11	UNC5C:PPA2
	ZFP36L1:FLNA	PJA2:GDI2
	ACTA2:EEF1A1	COMMD10:CAMK4
	ACTA2:TAGLN	PRR16:CTD-2334D19.1
	AL049839.2:MYH11	LINC01184:TRPC1
	CALD1:EEF1A1	CHSY3:ARID1A
	CRISPLD2:MYL9	MATR3:MXI1
	FLNC:MYL9	MATR3:KDM3B
	HSPA8:MYH11	MIR143HG:SYNGR2
	MYH11:AL049839.2	HMGXB3:ARID5B
	MYH11:PALLD	CD74:ARL2
	MYH11:STAT3	FAM114A2:DIAPH1
	MYL9:FLNC	HRH2:RP11-463D19.2
	MYL9:MAT2A	ZNF354B:ACSS3
	PALLD:MYH11	RP11-1379J22.5:ZFR
	ACTG2:COL6A2	ERCC8:AADAT
	ADAMTS4:THBS1	CTC-436P18.1:PPA2
	BTG2:THBS1	DMGDH:RPUSD4
	COL6A1:DES	CTD-2337A12.1:CAST
	COL6A2:DES	DHX16:RNPC3
	DES:COL6A1	DDX39B:PRPF8
	EEF1A1:A2M	C4B:TUG1
	EEF1A1:CNN1	PPT2:ST13
	EPAS1:MYH11	PBX2:PLEKHN1
	FLNA:ZFP36	HCG25:CHRDL2
	MYH11:EPAS1	HACE1:MAP4K5
	MYH11:MYL6	CD164:CLU
	TAGLN:AHNAK	ECHDC1:PSMD1
	THBS1:ADAMTS4	LAMA2:SNX3
	TNS1:DES	RPS12:NR2C1
	ACTB:ADAMTS4	CCDC28A:EXOC6B
	ADAMTS4:EEF1A1	UTRN:PCMT1
	CNN1:THBS1	RP11-545I5.3:TAX1BP1
	CRISPLD2:NEAT1	UST:FAXC
	FLNA:TNS1	SYNE1:AMMECR1
	MYH11:PTMA	TULP4:TMEM116
	MYL9:PCSK7	ATXN1:SLMAP
	TAGLN:BTG2	WDR27:N4BP2L2
	TNS1:FLNA	GMDS-AS1:DYRK1A
	ACTA2:NEAT1	HIST1H2AC:SPIN1
	ACTN1:DES	MAPK14:FKBP5
	CLU:TPM2	RAB23:ATP11C
	DES:ACTN1	FAM135A:ZNF25
	DES:ADAMTS4	AKIRIN2:ZNF292
	DES:MEG3	MMS22L:STXBP5
	EEF1A1:MYLK	POLR2J3:COL6A3
	FBLN1:EEF1A1	NDUFA4:AGK
	FLNA:BTG2	FOXP2:RSBN1L
	FLNA:JUNB	AASS:SND1
	FLNA:MEG3	UBE2H:MKLN1
	FLNA:SYNPO2	LINC-PINT:CEBPZOS
	JUNB:FLNA	EXOC4:DCP1A
	KDM6B:MYH11	CALD1:MYH11
	MEG3:FLNA	CALD1:PABPC1
	MYH11:AC025259.3	KDM7A:YLPM1
	MYH11:LAMB2	MKRN1:METTL8
	MYH11:LIF	ZNF425:WIPF2
	MYH11:MCL1	MAFK:NEAT1
	MYH11:RPL13	NUPL2:WHSC1L1
	SYNPO2:FLNA	ELMO1:KMT2E
	TAGLN:TPT1	YKT6:ORC4
	TPM2:CLU	ZNF736:CARF
	ACTA2-AS1:THBS1	ZNF736:ATG16L1
	DES:DUSP1	ZNF736:WDFY3
	DES:RHOB	RABGEF1:DDX5
	DES:SERPINE1	UMAD1:GLCCI1
	DUSP1:THBS1	GSAP:RHEB
	FLNC:MAT2A	PABPC1:CALD1
	HNRNPH1:MYH11	CTSB:EMC7
	MYH11:CCL2	MTUS1:WRN
	MYH11:FOSB	SORBS3:CUTA
	MYH11:NFE2L1	RBPMS:AGAP3
	MYH11:RPS4X	BAG4:SLC20A2
	MYH11:SLC7A5	WWP1:VPS13B
	MYH11:TUBA1B	TRAF1:PPP4R1
	NAMPT:TAGLN	MIR181A2HG:NFYB
	NDE1:THBS1	RPL12:TPM2
	NR4A1:DES	FAM129B:DNAH1
	SERPINE1:DES	LINC01503:SEPSECS
	SLC39A14:MYH11	GPR107:TRAPPC3
	SLC7A5:MYH11	GBGT1:SFI1
	TAGLN:NAMPT	RXRA:OLFM1
	TAGLN:SOD2	PTGDS:GABBR1
	TGM2:TAGLN	EXD3:PNPLA7
	THBS1:NEAT1	EXD3:PMPCA
	TP53INP2:MYH11	NSMF:COL4A6
	CRISPLD2:PCSK7	BNC2:RP11-166B2.1
	CRISPLD2:THBS1	ACER2:TAF15
	DES:COL4A1	RP11-145E5.5:LRP6
	DES:CRISPLD2	SMARCA2:TMED9
	EEF1A1:AF001548.2	B4GALT1:RNF111
	EEF1A1:CDKN1A	IL11RA:MAP3K12
	FLNA:HNRNPA2B1	DNAJB5:PAN3
	FLNA:RPS24	TLN1:CSRP1
	FLNA:VCL	PRUNE2:GNRH1
	IL4R:MYH11	C9orf3:PGM5
	ITGA5:NEAT1	HIATL2:ZNF7
	MYH11:SERPING1	MT-ND4L:PRKAR1A
	NEAT1:ITGA5	MT-TA:PLIN3
	PCSK7:CRISPLD2	SYTL4:CCNL2
	PLEC:MYH11	MUM1L1:TUBGCP6
	SERPING1:MYH11	TSC22D3:SMARCA1
	SPARCL1:THBS1	RP11-120D5.1:MID1
	SYNM:THBS1	RP11-761E20.1:THOC2
	TAGLN:NDE1	STAG2:HAUS7
	TIMP3:TAGLN	GEMIN8:RBM39
	VCL:FLNA	MECP2:ARIH2
	WDR1:MYH11	MECP2:BCAP31
	ACTA2:EEF2	FLNA:C11orf74
	AL138963.4:MYH11	FLNA:SMTN
	ATP2A2:TAGLN	FLNA:DNAJC19
	C1QTNF1:MYH11	DMD:ECHDC2
	CHRDL1:NEAT1	DMD:ZNF407
	CLU:TAGLN	RGN:GNAS
	CSRP1:ACTG2	TSPYL2:PTGDS
	CSRP1:FLNC	RP13-188A5.1:KLF8
	EMP1:THBS1	TAF1:USP9X
	EPAS1:THBS1	JPX:LIFR
	ETS2:MYH11	GTPBP6:ASMTL
	FLNC:NEAT1	RP13-465B17.4:NFIX
	FLNC:NR4A1	SMC3:OAT
	GLUL:MYH11	RP11-108K14.8:GET4
	MYH11:AL138963.4	NEBL:LLPH
	MYH11:C1QTNF1	MLLT10:AVPI1
	MYH11:COL1A2	PIP4K2A:HMCN2
	MYH11:LRP1	WAC:PICALM
	MYH11:MYADM	MSMB:SMARCC1
	MYH11:SAMD4A	LDB3:TIMMDC1
	MYL9:SPARCL1	ACTA2:HLA-B
	MYL9:ZFP36	IDE:BTAF1
	NDE1:NEAT1	RNH1:PIDD1
	NEAT1:NDE1	MRVI1:RP11-95P2.3
	NR4A1:FLNC	PCSK7:QARS
	PCSK7:TNS1	MIR100HG:SORBS1
	SAMD4A:MYH11	IFITM3:COL1A2
	SOCS3:MYH11	MRPL20:ATAD3B
	STOM:MYH11	TSPAN18:PHF21A
	TAGLN:A2M	RNF115:TMBIM6
	TAGLN:TPM1	TPM3:ZZEF1
	THBS1:EMP1	FDPS:PHF13
	THBS1:LIF	IGSF8:MAEA
	TIMP3:EEF1A1	CD6:RPS19
	TPM1:ACTB	SLC3A2:FADS3
	A2M:DES	SF1:ADCK4
	ACTB:EGR1	NEAT1:FBXO8
	ACTB:NR4A1	TPCN2:CTBP1
	BEST1:FLNA	DHCR7:GFM2
	C7:MYH11	DNM3:RFWD2
	CALD1:DES	PPME1:FAM153B
	CALD1:TAGLN	RALGPS2:GOLPH3
	CD63:MYH11	STK33:LMO1
	CFL1:MYH11	DLG2:PICALM
	CLU:MT2A	TPR:FXYD5
	CLU:NEAT1	UCHL5:GALNT2
	CRISPLD2:CNN1	ARL1:TM7SF3
	CRISPLD2:EEF1A1	ACACB:BIN1
	DDX21:MYH11	CCDC60:CNOT2
	DES:A2M	POP5:PLP2
	DES:MT2A	MLXIP:NR4A1
	DES:NDE1	VPS37B:ATL2
	EEF2:ACTG2	ULK1:PACS1
	EGR1:ACTB	USP48:JADE1
	FBLN1:TAGLN	MARK1:RAB3GAP2
	FLNA:TMSB4X	NVL:EPB41L4A
	FLNC:ACTA2	SIPA1L2:LINC00923
	ITPRIP:MYH11	SCAF11:SLC38A1
	LENG8:DES	RP11-634B7.4:TRIM58
	LENG8:MYH11	CBX5:CLIP1
	MCAM:MYH11	CD63:COL9A1
	MEG3:THBS1	STAT6:CALCOCO2
	MYH11:HSP90AA1	PTMS:RPS25
	MYH11:ITPRIP	CPSF6:STK24
	MYH11:KIF1C	CPSF6:RCC1
	MYH11:PLAT	CPSF6:ANKRA2
	MYH11:RBBP7	CPSF6:PHF14
	MYH11:YBX3	C1S:RPL10
	MYL9:NEAT1	PHACTR4:CPM
	MYLK:CLU	TRNAU1AP:SNHG12
	MYLK:CSRP1	KLRG1:HP1BP3
	NFKBIA:MYH11	VEZT:FOS
	PCSK7:MAT2A	COL4A2:MAN2C1
	PYGB:MYH11	GAS6:TPM1
	RBBP7:MYH11	USP12:CENPJ
	RPL30:MYH11	POLR1D:VPS72
	THBS1:DCN	TPT1-AS1:THNSL2
	THBS1:JUNB	ZMYM4:SFPQ
	THBS1:PPP1R12B	DYNC1H1:PDLIM5
	THBS1:ZFP36	SCMH1:BIRC2
	TSC22D1:FLNA	SCMH1:PCNP
	UBC:DES	RP11-597A11.11:CHMP1A
	ACTA2:MYLK	RP11-468E2.1:AHSA2
	ACTG2:COL4A2	PTPRF:PPP1R3E
	ACTG2:ZFP36L1	DMAP1:ACTG1
	AF001548.2:THBS1	NID2:LGALS3
	ATP5F1B:MYH11	MUTYH:KPNB1
	BIN1:MYH11	TESK2:NCOA5
	BTG2:TGM2	TIMM9:NAA30
	CDKN1A:THBS1	UQCRH:ERGIC1
	CHRDL1:FLNA	LIN52:YLPM1
	COL4A2:TAGLN	ACYP1:CSNK1D
	CSRP1:CRISPLD2	CALM1:TTC7B
	DES:ACTG1	TTC7B:ACTG2
	DES:MAP1B	DICER1:PAPOLA
	DES:STOM	CLMN:TXNDC16
	DES:ZFP36	CHSY1:PRC1
	EPAS1:DES	ATP10A:CSGALNACT1
	FLNA:CHRDL1	SCP2:ZNF451
	FLNA:MGP	KATNBL1:SCAP
	FLNA:SLC1A5	SLC12A6:MFSD1
	FLYWCH1:F3	RORA:VPS13C
	HSPB6:FLNA	SCAMP2:MPI
	MYH11:BRD2	MPI:KLK3
	MYH11:DDX24	MYH11:EIF2B5
	MYH11:HIVEP2	MYH11:ROR1
	MYH11:MXRA7	ABCC1:ZNF761
	MYH11:PHF10	TM2D1:FLT1
	MYH11:PRICKLE2	PHKB:FAM156A
	MYH11:RRBP1	FBXL8:NBN
	MYL9:A2M	CENPT:CAPN1
	MYL9:CDKN1A	EDC4:LMBR1L
	MYL9:SYNPO2	PLA2G15:BIN3
	MYL9:TPM2	NFAT5:NAB1
	MYL9:TPT1	ATP2C2:LAMP1
	MYLK:TPM2	CYBA:CTC1
	NDE1:ACTA2	SUPT6H:C5orf45
	NEAT1:CALD1	MYO18A:FAM222B
	NEAT1:MYLK	TMEM98:MYH11
	NUMBL:MAML3	AP2B1:RHOT1
	PHF10:MYH11	CRYZ:USP25
	PTPN1:FLNA	SPOP:ECHDC2
	RHOC:MYH11	LUC7L3:ATP5J2-PTCD1
	SLC1A5:FLNA	VMP1:ATXN10
	SVIL:TPM2	BPTF:SMC5
	SYNM:MYL9	ABCA5:RFWD2
	SYNPO2:MYL9	ABCA5:KDM3B
	THBS1:LENG8	VAMP3:PDE4DIP
	THBS1:MALAT1	USP36:SMC6
	THBS1:MATN2	RPTOR:AP2B1
	TIPARP:MYH11	NAPG:PDCD6
	TPM2:CSRP1	NPC1:TMEM219
	TPM2:MYL9	RNF152:RP11-879F14.2
	TPM2:MYLK	PIGN:SMAD4
	VCP:MYH11	MBP:N4BP2L2
	WSB1:MYH11	ATP9B:SP3
	ZFP36L1:MYL9	PQLC1:NFATC1
	ACTA2:CALD1	RP11-795F19.5:KLC1
	ACTA2:CSRP1	PARD6G:HNRNPUL1
	ACTA2:PCSK7	ZNF100:HDAC9
	ACTA2:SERPINE1	TMEM259:CTDSP1
	ADGRE2:ADGRE5	CALR:BCL2L2-PABPN1
	ADGRE5:ADGRE2	AKAP8L:KLF7
	BEST1:DDX5	AP3D1:STRN4
	C1S:FLNA	ZNF708:TMEM53
	CAVIN1:DES	COX6B1:UBA1
	CFD:DES	HNRNPL:PRAM1
	CLU:ACTA2	CARD8:USP32
	CLU:CNN1	AP2A1:TGIF2
	CNN1:ACTA2	KDM4B:SAT1
	COL6A3:PCSK7	KLK3:MPI
	CSRP1:ACTA2	KLK3:MAGED4
	CSRP1:SPTBN1	ZNF350-AS1:MKLN1
	CTSL:MYH11	ZNF331:SIRT3
	DES:PALLD	ZNF331:POLR2G
	DES:PRRC2A	CRNKL1:IK
	EEF1A1:IL1R1	NINL:CDC14B
	EEF1A1:MEG3	CDK5RAP1:DYNLRB1
	EEF1A1:MYH9	EPB41L1:SCN7A
	EEF1A1:VMP1	NDRG3:MT-ND4L
	ELN:MYH11	RPL31:PARP6
	FBLN1:CSRP1	AP001601.2:HDHD2
	FBLN1:NEAT1	WDR33:CAAP1
	FLNA:ADAMTS9	SAP130:KIAA0020
	FLNA:C1R	SCAF4:KDM2A
	FLNA:POLR2A	TMPRSS2:CYP4F8
	GADD45B:THBS1	SLC37A1:RSPH1
	GFPT2:MYH11	ARL5A:CYP27A1
	GSTM2:MYH11	STAM2:HEYL
	IL1R1:MYH11	HOXD10:FARP1
	IL3RA:CSF2RA	COL3A1:KIAA1958
	ILF3:MYH11	CFLAR:ENO1
	LDLRAD2:MYH11	RAPH1:ABI2
	MALAT1:MYL9	MICAL3:SDC2
	MEG3:EEF1A1	WDFY1:HERC1
	MPRIP:MYH11	MIATNB:HGSNAT
	MYH11:BCL3	COL4A4:NOP58
	MYH11:EHBP1L1	TRIP12:R3HDM1
	MYH11:GSTM2	RNF185:OSBP2
	MYH11:NDUFS2	EIF4E2:GABPA
	MYH11:NID1	COL6A3:SENP7
	MYH11:PBXIP1	NDUFA10:TWIST2
	MYH11:PDLIM7	KRTCAP3:DDB2
	MYH11:PTBP1	ZNF512:FAM198B
	MYH11:RPL11	PPP1CB:AGPAT5
	MYH11:SDC4	SLC30A6:DIO3OS
	MYH11:SOD2	PREPL:NCAPD3
	MYH11:YWHAG	USP34:FHL2
	MYL9:BTG2	UGP2:MEIS1
	MYL9:MALAT1	CNRIP1:COL18A1
	MYO15B:MYH11	RNF144A:TRAPPC12
	NEAT1:COL6A2	DYSF:DDX17
	NEAT1:FBLN1	KANSL3:COL4A2
	NEAT1:JUNB	LSAMP:B3GNT5
	NEAT1:TPT1	LSAMP:LONRF1
	PCSK7:ACTA2	PLXND1:SNRNP70
	PCSK7:COL6A3	ACPP:RP11-532F12.5
	PODN:MYH11	GK5:PAN3
	PTBP1:MYH11	RSRC1:DIRC2
	QSOX1:MYH11	PHC3:PRKCI
	S1PR3:MYH11	TBC1D5:CTNNB1
	SERPING1:THBS1	MB21D2:MEF2A
	SF1:MYH11	RAB5A:DNAJC16
	SOD2:MYH11	UBE2E1:NKIRAS1
	SPEG:MYH11	UBP1:KLK3
	SPTAN1:MYH11	FLNB:COL5A1
	STK24:MYH11	NPNT:MED14
	SYNPO2:TAGLN	SPATA5:LANCL1
	TCEAL4:MYH11	CPEB2:SEC24B
	THBS1:C11ORF96	TRIM2:LRBA
	THBS1:TPT1	PALLD:CSNK1G3
	TIMP3:SPARCL1	QDPR:COG5
	TLN1:DES	MFSD10:ARF1
	TPM1:PSAP	ZNF141:ACAP2
	TPT1:NEAT1	RFC1:TAX1BP1
	UBR4:MYH11	IGFBP7:ANKRD17
	YWHAG:MYH11	G3BP2:KIAA1324
	ABL1:FLNA	PRDM8:RPS5
	AC022400.4:TIMM23B	ACOX3:RP11-395N3.2
	ACTA2:APLP2	STARD4:AAGAB
	AF001548.1:FLNC	MATR3:ETF1
	AHNAK:MYL9	MATR3:CTNNA1
	ATP1B3:MYH11	ANKHD1:MARCH6
	ATP2B4:MYH11	RPS14:SMIM3
	BTG2:DES	FAXDC2:SCAMP1
	C11ORF96:FLNA	NEURL1B:PDLIM5
	C1S:EEF2	FAM153B:WSB1
	C7:THBS1	HNRNPH1:FUS
	CALM3:MYH11	HMGCS1:RPL10
	CES1:MYH11	ERBB2IP:PAIP1
	COL16A1:MYL9	NSUN2:NACA
	COL4A1:ACTA2	TNPO1:PLEKHG1
	COL4A2:MYL9	JMY:FAF1
	CREB3L2:MYH11	RGMB:CAST
	CSNK1D:FLNA	GABBR1:SLCO2A1
	DDX21:FLNA	GCNT2:RRM2B
	DES:HNRNPH1	UTRN:PPAP2A
	DNAJA1:MYH11	PPIL4:ZNF292
	DUSP1:MAT2A	IGF2R:SCAF8
	EEF1A1:SPARC	SLC22A3:PHF3
	EEF1A1:SPARCL1	WDR27:SMAD4
	EGR1:FLNC	DEK:CDYL
	FLNA:ABL1	WRNIP1:DAB1
	FLNA:C11ORF96	ZNF76:AMPD2
	FLNC:ELN	FAM135A:FAM219A
	FNBP1:FLNA	COX7A2:FAM21A
	FOSL2:THBS1	PM20D2:NCAPD3
	GSN:DES	MAP3K7:RBX1
	HDGF:MYH11	RP11-395B7.2:ING5
	ITGA5:SORBS1	LINC01004:TTC32
	KHSRP:MYH11	DOCK4:CHMP1A
	LMOD1:FLNA	POT1:KMT2E
	LTBP4:ACTG2	ZNF775:AGAP3
	MACF1:MYH11	RBM33:LMBR1
	MACF1:TAGLN	JAZF1:HIBADH
	MAFK:MYH11	AC005154.6:HFM1
	MAT2A:CDKN1A	TNRC18:CHID1
	MAT2A:NEAT1	FBXL18:GEMIN4
	MYH11:AC092040.1	ASL:NEAT1
	MYH11:FBRS	TPST1:AC068533.7
	MYH11:KIAA0040	WBSCR16:SORBS2
	MYH11:LGALS3BP	CDK6:CDC42
	MYH11:NR4A3	PTCD1:TNRC18
	MYH11:PDLIM3	TRAPPC9:KCNK9
	MYH11:PRELP	SPIDR:RP11-26J3.4
	MYH11:RASD1	RB1CC1:RBPMS
	MYH11:RCAN1	CRISPLD1:MRPS28
	MYH11:RPL23	MMP16:RUNX1
	MYH11:RPL27	RPL30:AP001347.6
	MYH11:SNRNP70	VPS13B:C11orf74
	MYH11:SPSB1	TMEM245:MSMB
	MYH11:SUSD6	CIZ1:FBL
	MYH11:TUBB	DDX31:SAV1
	MYL9:AC006064.4	SDCCAG3:FOXP1
	MYLK:AKAP12	PTGDS:ACTG1
	NAMPT:MYL9	NFIB:ARL15
	NCOR2:MYH11	ACO1:MT-ND4L
	NEAT1:MAT2A	UBAP1:NFX1
	PCSK7:ITGA5	TPM2:KLK3
	PEA15:MYH11	TPM2:AP5Z1
	PER1:MYH11	KIAA2026:SSBP2
	PHC2:MYH11	TSC22D3:RPS24
	PHLDA1:FLNA	BCORL1:PISD
	PRNP:MYH11	SSR4:DNPEP
	RASD1:MYH11	FLNA:MYL9
	RPL14:TAGLN	FTX:ATP7A
	RPN2:MYH11	CAMK1D:IKBKB
	SBNO2:THBS1	MSMB:KNSTRN
	SHC1:MYH11	IL15RA:GABPA
	SOD2:MYL9	ZW10:RP11-383H13.1
	SPARCL1:EEF1A1	SIK3:SMG5
	TAGLN:DPYSL3	SORL1:RPL37A
	THBS1:FOSL2	CHKA:SUV420H1
	THBS1:MFAP4	GAS5:SEPW1
	THBS1:ZFP36L1	RFWD2:XPR1
	TIMM23B:AC022400.4	TMEM135:RNF219
	TIMP1:NEAT1	CCDC82:CDK17
	TLE5:MYH11	C1orf132:CD46
	TPM2:NDE1	NOC4L:FZD10-AS1
	VCL:DES	ERC1:MTERF2
	ZFP36:EEF1A1	RP11-145A3.1:GTF2B
	ZHX2:MYH11	ITPR2:SLCO3A1
	ZYX:MYH11	ANKRD52:EIF3K
	AC025259.3:TAGLN	CPSF6:RAB10
	AC036108.2:CSRP1	PPP1R12A:CDK17
	AC053503.4:MYL9	RP11-277A4.4:F13A1
	AC079328.2:MYH11	ZBTB8OS:ATP5H
	ACTA2:A2M	DLEU2:FAM160A1
	ACTA2-AS1:COL6A2	NEK3:WDFY2
	ACTA2-AS1:MYLK	KLF12:VAPA
	ACTB:ATP1A1	TP73-AS1:SPTAN1
	ACTB:CDKN1A	DYNC1H1:ZCCHC8
	ADGRA2:THBS1	SRP54:PPP2R3C
	AEBP1:EEF1A1	CKMT1A:RBCK1
	AEBP1:TIMP3	MAP2K5:C15orf61
	AF001548.2:ADAMTS4	SPESP1:MFSD10
	AHCYL1:MYH11	MEF2A:STX8
	AHNAK:MAT2A	INADL:YTHDF2
	AHNAK:NEAT1	ARHGAP17:BMPER
	AOC3:FLNA	MAZ:HDLBP
	ATP6V1E1:MYH11	COQ9:CTD-2015H6.3
	BEST1:TAGLN	LRRC75A-AS1:NOB1
	BHLHE40:DES	MPRIP:TOM1L2
	BHLHE40:NEAT1	AP2B1:APLF
	BTG2:MAT2A	PLXDC1:PPA2
	C1QTNF1:DES	MAP2K6:LUC7L3
	CALR:MYH11	FUBP1:IVNS1ABP
	CDKN1A:MEG3	HEXDC:EIF3E
	CNBP:MYH11	CDH20:SAFB2
	COL6A1:ADAMTS1	ZNF486:AKAP8L
	COL6A1:MALAT1	ZNF599:SHARPIN
	COL6A2:CRISPLD2	PPP5C:KRT7
	COL6A3:MYL9	DPP9:RPS4X
	COX7C:MYH11	CTD-2583A14.10:DHX30
	CPSF7:MYH11	INSR:CTD-2319I12.4
	CRISPLD2:CALD1	ZNF414:FAM173A
	CRISPLD2:CLU	ZNF846:ZNF561-AS1
	CRISPLD2:SERPINE1	EBF4:FASN
	DES:ADAMTS1	C20orf196:TCEA1
	DES:SENP3-EIF4A1	NCK2:STAG1
	EEF1A1:HNRNPU	BIN1:MXI1
	EEF1A1:SMTN	MRPS6:SRSF11
	FBLIM1:MYH11	UBXN4:KANSL2
	FKBP5:MYH11	MORC3:IMPA2
	FKBP8:MYH11	WIPF1:C2orf88
	FLNA:ADGRA2	CFLAR:CLK1
	FLNA:CLIC4	IGLV1-40:IGLC2
	FLNA:HSPA8	THOC5:RDH11
	FLNA:LENG8	SMTN:COL4A2
	FLNA:UBB	MYH9:PSMB1
	FLNC:IGFBP7	FAM19A5:TBC1D22A
	FLNC:LTBP4	MOV10L1:NFATC4
	FLNC:MEG3	RTKN:CCDC142
	GADD45B:FLNC	ZBTB20:RRBP1
	HSPB6:SERPINE1	ZBTB20:LSAMP
	IGFBP7:FLNC	CCDC14:GDI2
	ITGB1:ACTA2	CNBP:ACAD9
	JUNB:ACTB	PIK3R4:ST6GAL1
	JUND:MYH11	SLC25A36:PRRC2C
	KDM6B:DES	U2SURP:FAM178A
	KLF9:MYH11	RP11-80H8.4:SLC9A9-AS1
	LMOD1:MYL9	PHC3:SKIL
	MAFF:MYH11	TBC1D5:SLC25A26
	MAPK1IP1L:MYH11	LINC00578:EFR3A
	MAT2A:A2M	EIF4A2:MORF4L2
	MAT2A:CLU	LPP:IRAK3
	MSRB3:MYH11	LRCH3:ACTG1
	MYH11:ADGRA2	PXK:SLC25A26
	MYH11:ARHGDIA	PDZRN3:VCL
	MYH11:ATP6V1E1	PDZRN3:ARHGEF4
	MYH11:CARMN	LETM1:NOMO2
	MYH11:CD163	CCNI:CTNND1
	MYH11:CHRDL1	LINC01088:ANTXR2
	MYH11:CRYAB	ANTXR2:TTC27
	MYH11:CTNNB1	HNRNPD:LRP4
	MYH11:CYP1B1	SEC31A:CFAP70
	MYH11:FBLIM1	PDLIM5:SMARCAD1
	MYH11:FKBP5	NDFIP1:CSNK1G3
	MYH11:FLII	PRELID2:KIF2A
	MYH11:FOXN3	JAKMIP2:DPYSL3
	MYH11:INO80E	FAM153B:NUB1
	MYH11:KCTD20	HNRNPH1:ATG9A
	MYH11:MAFF	TRIM52:AFTPH
	MYH11:MAN2A2	ENC1:TRAPPC12
	MYH11:NCS1	SSBP2:SMAD5
	MYH11:PNRC1	WDR27:DAZAP1
	MYH11:PRUNE2	TRIM38:VPS13A
	MYH11:RBPMS	FKBP5:PEX19
	MYH11:RNF122	STK38:TELO2
	MYH11:SUPT6H	STK38:ADAMTS10
	MYH11:TCIM	PTK7:ITGAV
	MYH11:TEAD3	RP11-398K22.12:SUPT3H
	MYH11:WFDC1	RBM28:SND1
	MYH9:ADAMTS4	NUPL2:RBM39
	MYL9:ENO1	GNA12:CADPS2
	MYL9:MAP4	ACTB:IL20RB
	MYL9:MYLK	AUTS2:POLA1
	MYL9:STOM	CSGALNACT1:GNAS
	MYLK:CNN1	PCMTD1:FAM208A
	MYLK:MYL9	KIAA1429:SLK
	MYLK:SYNM	ADAMTSL2:C9orf3
	NACA:MYH11	SECISBP2:PARD3
	NDE1:MAT2A	COL4A5:MORC4
	NDE1:ZFP36	COL4A5:MRPL52
	NEAT1:AHNAK	LINC00894:MAMLD1
	NEAT1:AKAP12	RPL10:SPTAN1
	NEAT1:CKB	PDCD4:ZBTB1
	NEAT1:CNN1	VTI1A:ALDH1A1
	NEAT1:STOM	TACC2:WDR37
	NID1:FLNA	CAMK1D:FBXO18
	NR4A1:DUSP1	CCDC7:ACAP2
	PALLD:ACTA2	ZNF33A:KIAA1217
	PCSK7:ADAMTS4	HNRNPH3:WDR37
	PCSK7:TAGLN2	PSAP:FIP1L1
	PLPP3:EEF1A1	ANAPC16:MIPEP
	PNRC1:MYH11	PPP3CB:NCOA4
	PRELP:FLNA	SORBS1:ZRANB2
	PXDN:MYH11	SORBS1:YKT6
	PXN-AS1:MYH11	CDC14A:CACHD1
	RHOB:NEAT1	C11orf70:MYH11
	RNF122:MYH11	NCAPD3:TCIRG1
	SAMD4A:THBS1	CSDE1:VIPR2
	SFPQ:THBS1	ATP1A1:LENG8
	SH3PXD2A:FLNA	HTATIP2:NBR1
	SPARC:BTG2	STIM1:MT-ATP8
	SRSF7:MYH11	RNF115:SLC45A3
	SSC5D:MYH11	C11orf49:HGSNAT
	STOM:MYL9	SNX27:ADAR
	SUN2:MYH11	ESRRA:RPS27A
	SYNM:MYLK	NEAT1:SLX1A-SULT1A3
	TAGLN:ELN	MALAT1:EXOG
	TAGLN:PRICKLE2	NUMA1:TCIRG1
	TAGLN:TMSB4X	ARRB1:OR51E1
	TEAD3:MYH11	UVRAG:ZFAND3
	THBS1:BIN1	RSF1:POLR3C
	TIMP3:AEBP1	RIC3:DLAT
	TLN1:CDKN1A	FAM129A:CD46
	TNS1:NDE1	PRSS23:PPP3CA
	TSPYL2:MYH11	MAML2:PRCP
	YWHAE:THBS1	IPO9:VAPA
	ZFP36:MAT2A	CD46:RPL3
	A2M:TPT1	CRY1:SHARPIN
	ABHD2:FLNA	ATP2A2:FERMT2
	AC036108.2:ITGA5	ETV6:PIK3C3
	AC036108.2:VMP1	DIABLO:BCL7A
	AC073320.1:LRRFIP1	C12orf65:UXS1
	AC244197.3:MYH11	SETD8:NOC4L
	ACADVL:ACTB	GTF2H3:ACVR1B
	ACTA2-AS1:ADAMTS4	NCOR2:VEGFA
	ACTA2-AS1:CLU	SCARB1:UBC
	ACTG2:CNN3	DDX47:PHC3
	ACTG2:EMP1	NOC4L:FBRSL1
	ACTG2:MLXIP	CHFR:ZNF503-AS2
	ACTN1:ADAMTS4	STRAP:MORF4L1
	ADAMTS4:SH3PXD2A	RP11-245P10.4:TFCP2L1
	AEBP1:FBLN1	CALCOCO1:MED12
	AF001548.1:MT2A	RP11-753H16.3:CCDC77
	AF001548.2:ACTG2	RP11-977G19.10:ATN1
	AF001548.2:TPM2	HSD17B6:ATP5C1
	AKAP12:LMNA	HSD17B6:RP11-347C12.1
	AKT2:MYH11	HSD17B6:NPIPB15
	AP000892.4:FLNA	RP11-745O10.4:C2CD5
	ATF4:MYH11	CPSF6:ZNF131
	BTG2:PCSK7	CCT2:ACTR3
	BTG2:SLC25A6	ZDHHC17:NAP1L1
	BTG2:TIMP3	FAM66C:RIMKLB
	C11ORF96:ACTA2	DNAJC8:TARBP1
	CALM1:THBS1	PUM1:PARK7
	CDKN1A:CLU	HDAC1:LARP1
	CEBPB:THBS1	MIPEP:CHMP1A
	CHRDL1:CRISPLD2	RBBP4:YARS
	CIZ1:MYH11	FLT1:PICALM
	CLIC1:MYH11	NHLRC3:SCAI
	CLU:BTG2	VPS36:ANKRD10
	CNTNAP1:FLNA	DNAJC3:USP47
	COL16A1:THBS1	UBAC2:NCOA4
	COL6A1:SPARCL1	AC233755.1:AC246787.8
	COL6A2:CALD1	ITPK1:CSNK1A1
	COPA:MYH11	EVL:UNKL
	CRISPLD2:AHNAK	P3H1:RNF126
	CRISPLD2:EPAS1	HYI:HNRNPH1
	CSRP1:CALD1	GALNT16:UBB
	CSRP1:VCL	SLIRP:TAX1BP1
	CST3:MYH11	B2M:ZBTB18
	CTTN:FLNA	OSBPL9:FAF1
	DES:ACTN4	C15orf57:RNF122
	DES:C22ORF39	MGA:GNAS
	DES:CKB	TRPM7:FBXO18
	DES:DNAJA1	USP24:DIAPH2
	DES:EIF4G2	RORA:MAD1L1
	DES:ELMSAN1	TPM1:PNISR
	DES:PDLIM3	LMAN1L:EPHX2
	DES:PPIA	SCAMP2:TPM1
	DES:PTPN1	MAN2C1:MTA2
	DES:RDH10	CIITA:NUBP1
	DES:SYNPO2	CCNF:NME2
	DES:TRANK1	XPO6:ZNF253
	DES:TSC22D1	SH2B1:NF2
	DES:UBB	FUS:MX1
	DYNC1H1:MAT2A	ZNF720:TECR
	EEF1A1:BSG	RP4-535B20.1:HIVEP3
	EEF1A1:FOSL2	RFWD3:AP1G1
	EEF1A1:NCL	CMIP:SIAH1
	EEF2:AKAP12	CMIP:CHD7
	EEF2:CSRP1	RPL13:TPM3
	EGR1:ACTG2	TAF15:BTAF1
	EGR1:TAGLN	TOM1L2:RSRP1
	EIF4G1:ADAMTS4	GIT1:IGKC
	EIF4G2:LDHA	NF1:TEX2
	ENO1:TPM1	SUZ12:CRLF3
	ENSA:MYH11	ZNF207:SEC14L2
	ERF:DES	TNS4:AIM1
	ETS2:COL6A2	JUP:CDK5RAP3
	FBLN1:CRISPLD2	STAT3:SPARCL1
	FBLN1:PCSK7	TBX2-AS1:NOC4L
	FLNA:AHCY	DDX5:MRPS26
	FLNA:AL138963.4	DDX5:COTL1
	FLNA:CD59	WIPI1:SPIDR
	FLNA:CNTNAP1	RNASEK:NSFL1C
	FLNA:CTTN	ACADVL:ATP5B
	FLNA:GFPT2	MPDU1:KLK2
	FLNA:GJA1	CDK3:BIN1
	FLNA:HMCN2	ST6GALNAC1:FLNA
	FLNA:IARS	FUBP1:PTBP2
	FLNA:IGFBP7	PER1:ZNF100
	FLNA:KDM6B	NPLOC4:THOC5
	FLNA:NFATC2	OGFOD3:CCAR1
	FLNA:STOM	IFI44L:EPC1
	FLNC:CES1	PIK3R5:XPNPEP1
	FOXF1:PAX5	ELP2:AC246787.8
	FTH1:MT2A	FECH:NDUFB2
	GADD45B:TAGLN	NEDD4L:NPEPPS
	GGCX:TAGLN	RDH13:ATF6B
	GNA12:MYH11	LENG8:ATP1A1
	GNAI2:TAGLN	YIPF2:CLU
	GPM6B:MYH11	SMARCA4:CCDC62
	HNRNPH3:MYH11	CTC-559E9.1:VPS26B
	HSF1:MYH11	ZNF738:CHMP1A
	HSPB6:TPM2	LSM7:NEDD4L
	HSPG2:BTG2	LSM7:SMPD4
	HSPG2:DES	EVI5:PHRF1
	IGFBP4:DES	AC005944.2:STXBP2
	ITPRIP:THBS1	AC007796.1:GALK2
	KDM6B:COL6A2	ZNF529:LSM14A
	LAMB1:MYH11	ZNF573:MGP
	LBH:MYH11	SPINT2:GPD2
	LIF:ACTG2	SNRPA:IVD
	LTBP1:MYH11	SH3GL1:NFIC
	LTBP4:MYC	SEMA6B:BIRC6
	MAN2C1:MYH11	RP4-639F20.1:MCM5
	MAT2A:DPYSL3	KLK3:FADS3
	MAT2A:FBLN1	PPP1R12C:CNN2
	MAT2A:TIMP1	BSG:PPP1R12C
	MEG3:ABHD2	BSG:R3HDM4
	MLLT1:CRISPLD2	GPR108:COL6A2
	MLXIP:CSRP1	CLSTN1:RARS
	MLXIP:MYL9	SNX7:AMY2B
	MPRIP:NEAT1	MED16:TUBG2
	MT1A:DES	XRN2:ZBTB5
	MYH11:ADAM33	PIGU:NCOA6
	MYH11:COL5A1	MMP24-AS1:TRPC4AP
	MYH11:COPA	RBM39:HNRNPH1
	MYH11:DOT1L	BLCAP:MIR205HG
	MYH11:DYNC1LI2	C20orf27:TGIF2
	MYH11:GALNT2	PREX1:RANBP3
	MYH11:GJA1	HELZ2:PTPRF
	MYH11:IL3RA	ZBTB46:JADE1
	MYH11:MOB3C	IL1R1:HADHB
	MYH11:MRFAP1	MIR4435-1HG:COTL1
	MYH11:PLAGL1	CLASP1:GLCCI1
	MYH11:POLR2A	SCAF4:SLK
	MYH11:PSMD2	FAM3B:SEPT9
	MYH11:RAB1B	TMPRSS2:POLR2H
	MYH11:SIK2	CACNB4:DARS
	MYH11:SKP1	TLK1:CDC42SE2
	MYH11:SLMAP	PDK1:PPP1R12C
	MYH11:TGFBR3	AC104820.2:ITGA4
	MYH11:TINAGL1	NT5C1B-RDH14:SPG21
	MYH11:TNS2	GLS:COL3A1
	MYH11:TTLL3	GSTT1:CABIN1
	MYH11:UBA1	CABIN1:PTGR1
	MYH11:USP22	AC053503.6:LRRC48
	MYH9:ACTG2	IGLV4-69:IGLL5
	MYL9:EIF4G2	IGLV4-69:IGLC7
	MYL9:MEG3	COPS7B:SMARCA1
	MYL9:PPP1R12B	RAC2:SLC7A6
	MYL9:TGM2	CSNK1E:POMT1
	NDE1:A2M	RANGAP1:VPS45
[truncated: 2,641 more rows]
